# Supplementary material for: Identification of Two GDSL-Type Esterase/Lipase Genes Related to Tissue-Specific Lipolysis in Dendrobium catenatum by Multi-Omics Analysis
Source: Life (Basel). 2022 Oct 9;12(10):1563. doi: 10.3390/life12101563 (PMC9604673; doi:10.3390/life12101563)
Supplement: Supplementary file 1 [file life-12-01563-s001.zip]

Archive with 2 entries (2 files):
- Supplementary_Figure.pptx
- Supplementary_Table.xlsx
