# Supplementary material for: Identification of Two GDSL-Type Esterase/Lipase Genes Related to Tissue-Specific Lipolysis in Dendrobium catenatum by Multi-Omics Analysis
Source: Life (Basel). 2022 Oct 9;12(10):1563. doi: 10.3390/life12101563 (PMC9604673; doi:10.3390/life12101563)
Supplement: Supplementary file 1 [file life-12-01563-s001.zip › Supplementary_Table.xlsx]

## Sheet: Table S1
Tabel S1. Lipidomics classification in four tissues.
name	LipidIon	LipidGroup	Class	Category	FattyAcid	FA1	FA2	FA3	FA4	IonFormula	CalMz	RT-(min)	root-3	root-2	root-1	stem-3	stem-2	stem-1	leaf-3	leaf-2	leaf-1	flower-3	flower-2	flower-1	unit
NEG1020	PA(8:1e_10:1)-H	PA(18:2e)-H	PA	Glycerophospholipid	(8:1e_10:1)	(8:1e)	(10:1)			C21 H38 O7 N0 P1	433.236	1.523	1.24465	0.527909	0.722087	3.49057	3.22507	4.36401	3.81929	3.91355	3.13311	2.30562	2.97912	3.04875	ug/g
NEG1035	PA(15:0_16:0)-H	PA(31:0)-H	PA	Glycerophospholipid	(15:0_16:0)	(15:0)	(16:0)			C34 H66 O8 N0 P1	633.45	9.48035	3.17674	4.10554	3.37878	6.36147	4.39673	3.99463	3.77271	4.70155	3.80492	5.39663	5.19891	4.93301	ug/g
NEG1040	PA(16:0_16:0)-H	PA(32:0)-H	PA	Glycerophospholipid	(16:0_16:0)	(16:0)	(16:0)			C35 H68 O8 N0 P1	647.466	10.0787	2.73237	4.6214	2.94603	9.13936	8.81537	8.82113	13.0714	13.2729	18.8127	12.8882	19.1995	11.2547	ug/g
NEG1090	PA(15:0_18:2)-H	PA(33:2)-H	PA	Glycerophospholipid	(15:0_18:2)	(15:0)	(18:2)			C36 H66 O8 N0 P1	657.45	8.86615	35.9613	29.4555	32.8099	69.3258	56.7882	66.9618	50.7551	52.8018	53.017	44.2494	41.4123	39.4399	ug/g
NEG1113	PA(15:0_18:3)-H	PA(33:3)-H	PA	Glycerophospholipid	(15:0_18:3)	(15:0)	(18:3)			C36 H64 O8 N0 P1	655.434	7.92288	1.41451	1.06846	0.443854	7.75725	4.36715	4.55491	12.3081	13.1728	13.8681	25.721	31.3463	23.0549	ug/g
NEG1118	PA(18:0_16:0)-H	PA(34:0)-H	PA	Glycerophospholipid	(18:0_16:0)	(18:0)	(16:0)			C37 H72 O8 N0 P1	675.497	11.6413	2.38791	1.64072	2.48571	0.670298	0.707614	0.66754	5.33037	0.72391	0.717649	1.16537	0.640133	1.07685	ug/g
NEG1122	PA(16:0_18:1)-H	PA(34:1)-H	PA	Glycerophospholipid	(16:0_18:1)	(16:0)	(18:1)			C37 H70 O8 N0 P1	673.481	10.1636	9.82339	9.75435	0.797594	11.3384	11.576	13.4738	49.6048	52.2246	53.4323	40.9682	37.8118	35.8962	ug/g
NEG1143	PA(16:0_18:2)-H	PA(34:2)-H	PA	Glycerophospholipid	(16:0_18:2)	(16:0)	(18:2)			C37 H68 O8 N0 P1	671.466	9.25385	107.548	94.4897	108.747	166.381	161.82	166.322	152.356	156.711	159.333	145.362	141.451	133.948	ug/g
NEG1176	PA(16:0_18:3)-H	PA(34:3)-H	PA	Glycerophospholipid	(16:0_18:3)	(16:0)	(18:3)			C37 H66 O8 N0 P1	669.45	8.33013	4.79133	4.2765	4.50536	6.27756	5.14104	6.51875	14.3747	15.2333	17.3448	40.3312	38.2184	37.0882	ug/g
NEG1227	PA(18:0_18:2)-H	PA(36:2)-H	PA	Glycerophospholipid	(18:0_18:2)	(18:0)	(18:2)			C39 H72 O8 N0 P1	699.497	10.4275	29.3307	14.1251	15.8051	36.1609	21.3437	21.9006	30.2966	24.5305	25.0326	27.6679	52.6433	55.7934	ug/g
NEG1249	PA(18:1_18:2)-H	PA(36:3)-H	PA	Glycerophospholipid	(18:1_18:2)	(18:1)	(18:2)			C39 H70 O8 N0 P1	697.481	9.43652	12.5436	8.0947	8.63199	6.4637	6.4977	6.86218	7.38115	7.59815	14.9575	43.1926	42.618	37.9845	ug/g
NEG1265	PA(18:2_18:2)-H	PA(36:4)-H	PA	Glycerophospholipid	(18:2_18:2)	(18:2)	(18:2)			C39 H68 O8 N0 P1	695.466	8.33986	34.508	31.3835	33.5739	44.8148	38.7603	39.8933	56.5213	59.3003	58.5706	73.1959	66.0773	65.8629	ug/g
NEG1292	PA(18:3_18:2)-H	PA(36:5)-H	PA	Glycerophospholipid	(18:3_18:2)	(18:3)	(18:2)			C39 H66 O8 N0 P1	693.45	7.71504	1.36214	1.40759	1.34437	4.74582	4.38683	4.50164	14.6346	13.3128	20.1035	15.5495	13.9074	13.0582	ug/g
NEG1294	PA(18:3_18:2)-H	PA(36:5)-H	PA	Glycerophospholipid	(18:3_18:2)	(18:3)	(18:2)			C39 H66 O8 N0 P1	693.45	7.95878	1.51474	2.82678	1.51439	9.08635	5.75028	8.74514	10.4356	9.84613	11.8318	8.36767	8.04257	8.63216	ug/g
NEG1319	PA(20:1_18:1)-H	PA(38:2)-H	PA	Glycerophospholipid	(20:1_18:1)	(20:1)	(18:1)			C41 H76 O8 N0 P1	727.528	11.8637	1.05718	4.16145	4.62807	1.77256	1.79388	1.77574	2.60354	2.73805	0.615361	1.84467	1.99604	1.73059	ug/g
NEG1324	PA(20:1_18:1)-H	PA(38:2)-H	PA	Glycerophospholipid	(20:1_18:1)	(20:1)	(18:1)			C41 H76 O8 N0 P1	727.528	12.0941	1.35796	5.85714	6.41606	2.49114	0.612915	2.49553	3.66132	0.637849	0.74842	2.81675	2.99282	2.24698	ug/g
NEG1335	PA(18:3_20:2)-H	PA(38:5)-H	PA	Glycerophospholipid	(18:3_20:2)	(18:3)	(20:2)			C41 H70 O8 N0 P1	721.481	8.94494	0.35512	0.206365	0.306255	0.278839	0.292412	0.346608	8.66549	7.35391	4.35379	0.437489	0.423517	0.380436	ug/g
NEG1371	PA(24:0_18:2)-H	PA(42:2)-H	PA	Glycerophospholipid	(24:0_18:2)	(24:0)	(18:2)			C45 H84 O8 N0 P1	783.591	14.8061	0.622275	0.842384	0.565478	0.792463	0.255715	7.67774	9.39836	9.68703	9.19395	1.62876	1.57264	1.47139	ug/g
NEG1414	PA(34:0_10:2)-H	PA(44:2)-H	PA	Glycerophospholipid	(34:0_10:2)	(34:0)	(10:2)			C47 H88 O8 N0 P1	811.622	11.9464	0.0154122	0.00959627	0.0106043	1.85059	1.73657	1.7851	28.703	29.4752	29.7958	0.154815	0.155441	0.185894	ug/g
NEG144	CL(83:11)-2H	CL(83:11)-2H	CL	Glycerophospholipid	(83:11)	(83:11)				C92 H156 O17 P2	797.541	9.2448	0.422836	0.413188	0.41992	1.06403	0.957629	0.947223	11.8433	11.8487	12.1138	6.30516	5.91465	5.41577	ug/g
NEG1457	PC(14:0_18:2)+HCOO	PC(32:2)+HCOO	PC	Glycerophospholipid	(14:0_18:2)	(14:0)	(18:2)			C41 H77 O10 N1 P1	774.529	7.94845	0.124457	0.130889	0.113798	0.221694	0.206572	0.21946	6.85761	3.86385	4.57329	0.0795244	0.0174078	0.016598	ug/g
NEG1473	PC(15:0_18:2)+HCOO	PC(33:2)+HCOO	PC	Glycerophospholipid	(15:0_18:2)	(15:0)	(18:2)			C42 H79 O10 N1 P1	788.545	8.5791	0.0738294	0.080992	0.199516	0.266584	0.307056	0.308669	15.7415	9.07656	10.8485	0.0642006	0.0511352	0.0691638	ug/g
NEG1484	PC(16:0_18:2)+HCOO	PC(34:2)+HCOO	PC	Glycerophospholipid	(16:0_18:2)	(16:0)	(18:2)			C43 H81 O10 N1 P1	802.56	9.18288	0.333135	0.310852	0.259956	0.627872	0.679155	0.708982	28.8775	16.3572	17.5859	0.218213	0.186034	0.238307	ug/g
NEG1487	PC(16:0_18:2)-CH3	PC(34:2)-CH3	PC	Glycerophospholipid	(16:0_18:2)	(16:0)	(18:2)			C41 H77 O8 N1 P1	742.539	10.6631	0.0574336	0.0718472	0.0617601	0.185696	0.20159	0.198078	7.65962	4.31472	4.80719	0.110339	0.0824784	0.125488	ug/g
NEG1494	PC(17:0_18:2)+HCOO	PC(35:2)+HCOO	PC	Glycerophospholipid	(17:0_18:2)	(17:0)	(18:2)			C44 H83 O10 N1 P1	816.576	9.76858	0.0364525	0.0485172	0.0435385	0.0758518	0.0860934	0.0802246	8.26348	4.57881	5.30458	0.0426889	0.0455245	0.0387376	ug/g
NEG1503	PC(18:0_18:2)+HCOO	PC(36:2)+HCOO	PC	Glycerophospholipid	(18:0_18:2)	(18:0)	(18:2)			C45 H85 O10 N1 P1	830.592	10.3352	0.125468	0.144947	0.106059	0.259452	0.283573	0.257676	18.1943	10.211	11.7264	0.104103	0.0901227	0.115797	ug/g
NEG1508	PC(18:2_18:2)+HCOO	PC(36:4)+HCOO	PC	Glycerophospholipid	(18:2_18:2)	(18:2)	(18:2)			C45 H81 O10 N1 P1	826.56	8.36772	0.25189	0.266357	0.232913	0.258554	0.311634	0.301713	14.5121	8.09464	10.7701	0.168389	0.14458	0.173802	ug/g
NEG1543	PE(14:0_18:2)-H	PE(32:2)-H	PE	Glycerophospholipid	(14:0_18:2)	(14:0)	(18:2)			C37 H69 O8 N1 P1	686.477	8.28186	0.28449	0.232256	0.305253	0.239365	0.251026	0.256039	8.59903	8.87406	9.33399	0.061616	0.0699296	0.113052	ug/g
NEG1548	PE(15:0_18:2)-H	PE(33:2)-H	PE	Glycerophospholipid	(15:0_18:2)	(15:0)	(18:2)			C38 H71 O8 N1 P1	700.492	8.91007	0.352393	0.295404	0.351948	0.918425	0.900828	0.893758	22.4757	24.3996	22.9274	0.200926	0.187329	0.18335	ug/g
NEG1552	PE(16:0_18:2)-H	PE(34:2)-H	PE	Glycerophospholipid	(16:0_18:2)	(16:0)	(18:2)			C39 H73 O8 N1 P1	714.508	9.50909	0.74332	0.70434	0.897721	1.72639	1.73454	1.68278	33.2624	34.5276	35.3963	0.448061	0.435989	0.434209	ug/g
NEG1559	PE(17:0_18:2)-H	PE(35:2)-H	PE	Glycerophospholipid	(17:0_18:2)	(17:0)	(18:2)			C40 H75 O8 N1 P1	728.524	10.0882	0.0942987	0.0817559	0.0968523	0.145453	0.181264	0.130104	5.58033	5.18283	5.79883	0.053997	0.0452132	0.0348188	ug/g
NEG1563	PE(18:0_18:2)-H	PE(36:2)-H	PE	Glycerophospholipid	(18:0_18:2)	(18:0)	(18:2)			C41 H77 O8 N1 P1	742.539	10.6535	0.10114	0.114135	0.127374	0.251477	0.256198	0.258806	6.41096	6.65551	6.48522	0.132256	0.109364	0.128213	ug/g
NEG1567	PE(18:2_18:2)-H	PE(36:4)-H	PE	Glycerophospholipid	(18:2_18:2)	(18:2)	(18:2)			C41 H73 O8 N1 P1	738.508	8.70029	0.225087	0.245959	0.249006	0.19359	0.193654	0.197826	11.8364	11.9989	12.66	0.132957	0.139917	0.125682	ug/g
NEG1569	PE(18:3_18:2)-H	PE(36:5)-H	PE	Glycerophospholipid	(18:3_18:2)	(18:3)	(18:2)			C41 H71 O8 N1 P1	736.492	7.83027	0.00429881	0.00205921	0.00814408	0.0372193	0.0387637	0.0375905	4.54872	5.08206	5.27553	0.0509568	0.0411329	0.0465488	ug/g
NEG159	CL(86:20)-2H	CL(86:20)-2H	CL	Glycerophospholipid	(86:20)	(86:20)				C95 H144 O17 P2	809.494	7.636	0.778914	0.726566	0.888664	3.54775	3.47695	3.6175	4.38254	3.89454	5.04203	5.40416	4.36381	3.69297	ug/g
NEG160	CL(87:11)-2H	CL(87:11)-2H	CL	Glycerophospholipid	(87:11)	(87:11)				C96 H164 O17 P2	825.573	10.4074	0.475024	0.460403	0.52541	0.940667	0.813128	0.924359	9.14834	9.55219	9.70965	6.67545	6.25218	5.78747	ug/g
NEG1630	PG(16:0_16:0)-H	PG(32:0)-H	PG	Glycerophospholipid	(16:0_16:0)	(16:0)	(16:0)			C38 H74 O10 N0 P1	721.503	9.02123	0.73484	0.724334	0.752636	1.05498	1.09568	1.14395	17.9896	16.3385	17.1216	0.4371	0.44913	0.454259	ug/g
NEG1635	PG(21:0_11:2)-H	PG(32:2)-H	PG	Glycerophospholipid	(21:0_11:2)	(21:0)	(11:2)			C38 H70 O10 N0 P1	717.471	9.11724	2.05068	0.953831	1.55247	2.57571	2.75058	4.49616	2.47434	2.33824	2.44829	2.73853	3.08766	2.16521	ug/g
NEG1639	PG(21:1_11:2)-H	PG(32:3)-H	PG	Glycerophospholipid	(21:1_11:2)	(21:1)	(11:2)			C38 H68 O10 N0 P1	715.456	10.1079	0.63048	0.238591	0.28614	1.63625	1.2054	0.866453	2.39143	0.865698	2.34047	1.35495	2.20852	1.11312	ug/g
NEG1674	PG(16:0_18:1)-H	PG(34:1)-H	PG	Glycerophospholipid	(16:0_18:1)	(16:0)	(18:1)			C40 H76 O10 N0 P1	747.518	9.12833	0.381775	0.402378	0.393397	1.02969	1.05937	1.01171	59.4567	55.9417	59.6902	0.251177	0.256552	0.261889	ug/g
NEG1676	PG(34:1)-H	PG(34:1)-H	PG	Glycerophospholipid	(34:1)	(34:1)				C40 H76 O10 N0 P1	747.518	11.4682	12.3703	0.00237018	0.00137967	0.00477675	0.00628392	0.00332519	65.8642	60.6522	67.6902	0.807518	0.285395	0.756527	ug/g
NEG1678	PG(16:0_18:2)-H	PG(34:2)-H	PG	Glycerophospholipid	(16:0_18:2)	(16:0)	(18:2)			C40 H74 O10 N0 P1	745.503	8.23988	0.110151	0.108926	0.100563	0.173243	0.182532	0.196919	9.60136	8.76189	9.48609	0.0834517	0.0937175	0.0915578	ug/g
NEG1687	PG(34:4)-H	PG(34:4)-H	PG	Glycerophospholipid	(34:4)	(34:4)				C40 H70 O10 N0 P1	741.471	10.238	0.99143	0.1583	0.253682	1.99331	4.38522	3.20584	5.52988	5.13926	7.43374	4.02007	5.70519	2.82963	ug/g
NEG1694	PG(12:0_22:5)-H	PG(34:5)-H	PG	Glycerophospholipid	(12:0_22:5)	(12:0)	(22:5)			C40 H68 O10 N0 P1	739.456	9.13721	3.4205	3.74255	3.95191	11.9733	17.6058	4.41281	5.03157	4.60044	4.96006	5.66461	6.25894	5.89371	ug/g
NEG1758	PG(40:4)-H	PG(40:4)-H	PG	Glycerophospholipid	(40:4)	(40:4)				C46 H82 O10 N0 P1	825.565	9.65536	0.00873842	0.2708	0.01684	2.67591	2.75509	2.67325	6.37048	5.72741	6.3968	0.132588	0.152294	0.144146	ug/g
NEG1759	PG(40:4)-H	PG(40:4)-H	PG	Glycerophospholipid	(40:4)	(40:4)				C46 H82 O10 N0 P1	825.565	10.3964	0.305054	0.328842	0.354991	0.777985	0.73777	0.814283	8.51412	7.81814	8.24064	5.43963	5.67569	5.31562	ug/g
NEG1760	PG(40:5)-H	PG(40:5)-H	PG	Glycerophospholipid	(40:5)	(40:5)				C46 H80 O10 N0 P1	823.549	9.83232	0.0205344	0.0228286	0.0431658	25.5251	26.5086	25.6364	58.9781	52.2768	51.2005	0.11237	0.0961234	0.0920835	ug/g
NEG1793	PI(15:0_18:1)-H	PI(33:1)-H	PI	Glycerophospholipid	(15:0_18:1)	(15:0)	(18:1)			C42 H78 O13 N0 P1	821.519	8.42088	1.01859	1.38163	1.30013	16.107	16.6371	17.4245	57.667	61.2433	51.569	4.87943	5.65919	3.78108	ug/g
NEG1795	PI(15:0_18:2)-H	PI(33:2)-H	PI	Glycerophospholipid	(15:0_18:2)	(15:0)	(18:2)			C42 H76 O13 N0 P1	819.503	7.30481	0.77566	0.862325	0.674387	1.35095	1.43296	1.30381	10.7375	10.247	7.97879	0.597987	0.554556	0.515266	ug/g
NEG1800	PI(16:0_18:2)-H	PI(34:2)-H	PI	Glycerophospholipid	(16:0_18:2)	(16:0)	(18:2)			C43 H78 O13 N0 P1	833.519	7.93853	8.33055	9.60788	7.58523	14.612	13.4593	13.1305	73.2619	74.0633	60.4749	7.73759	7.18284	6.56475	ug/g
NEG1806	PI(17:0_18:2)-H	PI(35:2)-H	PI	Glycerophospholipid	(17:0_18:2)	(17:0)	(18:2)			C44 H80 O13 N0 P1	847.534	8.54426	1.44905	1.45702	1.17897	1.61297	1.5431	1.49558	9.20759	8.85565	7.73361	1.27207	1.10986	1.14912	ug/g
NEG191	Cer(d38:0)+HCOO	Cer(d38:0)+HCOO	Cer	Sphingolipid	(d38:0)	(d38:0)				C39 H78 O5 N1	640.589	12.136	2.71149	2.5417	2.51428	1.23684	1.23867	1.34407	3.42534	3.48742	3.26834	9.2761	9.80999	9.08718	ug/g
NEG194	Cer(d39:0+2O)+HCOO	Cer(d39:0+2O)+HCOO	Cer	Sphingolipid	(d39:0+2O)	(d39:0+2O)				C40 H80 O7 N1	686.594	12.136	2.22621	2.14377	2.04466	1.0833	1.07277	1.10455	3.11625	3.06819	2.87175	8.09017	7.79672	7.79976	ug/g
NEG1941	SQDG(16:0_18:3)-H	SQDG(34:3)-H	SQDG	Saccharolipid	(16:0_18:3)	(16:0)	(18:3)			C43 H75 O12 S1	815.498	6.94602	0.0724343	0.0726772	0.0809901	0.366521	0.353971	0.347212	7.10188	7.0835	7.20722	0.376774	0.36625	0.34373	ug/g
NEG199	Cer(d40:0+O)+HCOO	Cer(d40:0+O)+HCOO	Cer	Sphingolipid	(d40:0+O)	(d40:0+O)				C41 H82 O6 N1	684.615	13.0931	0.811642	0.785826	0.799243	0.567176	0.617522	0.584493	1.49788	1.52281	1.47989	1.5716	1.54992	1.54662	ug/g
NEG202	Cer(d18:0_23:0+O)+HCOO	Cer(d41:0+O)+HCOO	Cer	Sphingolipid	(d18:0_23:0+O)	(d18:0)	(23:0+O)			C42 H84 O6 N1	698.63	13.6097	2.10404	1.78888	2.00852	1.00947	0.991982	0.976011	3.17977	3.26559	2.99602	3.5299	3.42933	3.65685	ug/g
NEG205	Cer(d19:0_23:0)+HCOO	Cer(d42:0)+HCOO	Cer	Sphingolipid	(d19:0_23:0)	(d19:0)	(23:0)			C43 H86 O5 N1	696.651	14.2126	2.53472	2.34874	2.52595	0.930313	0.984881	1.03586	2.69228	2.61825	2.78125	11.1508	11.5141	10.64	ug/g
NEG207	Cer(d42:0+O)+HCOO	Cer(d42:0+O)+HCOO	Cer	Sphingolipid	(d42:0+O)	(d42:0+O)				C43 H86 O6 N1	712.646	14.0968	2.14567	1.9911	1.98941	0.874279	0.938276	0.936462	2.28133	2.3608	2.30647	3.88281	3.85495	3.71834	ug/g
NEG224	Cer(d21:2_26:6)-H	Cer(d47:8)-H	Cer	Sphingolipid	(d21:2_26:6)	(d21:2)	(26:6)			C47 H78 O3 N1	704.599	13.224	4.78811	4.53943	4.65587	2.42622	2.58514	2.66318	3.30149	3.17036	3.14365	9.32005	9.10695	8.90451	ug/g
NEG238	Cer(m40:0+2O)+HCOO	Cer(m40:0+2O)+HCOO	Cer	Sphingolipid	(m40:0+2O)	(m40:0+2O)				C41 H82 O6 N1	684.615	13.091	0.811643	0.785639	0.799244	0.567176	0.617523	0.584494	1.49788	1.52281	1.4799	1.63693	1.54992	1.54663	ug/g
NEG244	Cer(m42:0+O)+HCOO	Cer(m42:0+O)+HCOO	Cer	Sphingolipid	(m42:0+O)	(m42:0+O)				C43 H86 O5 N1	696.651	14.2318	2.53472	2.34874	2.52595	0.930313	0.984881	1.03586	2.69228	2.61825	2.78125	11.1508	11.5141	10.64	ug/g
NEG289	Cer(t16:0_23:0+O)+HCOO	Cer(t39:0+O)+HCOO	Cer	Sphingolipid	(t16:0_23:0+O)	(t16:0)	(23:0+O)			C40 H80 O7 N1	686.594	12.134	4.93771	4.68547	4.55894	2.32014	2.31145	2.44862	6.54159	6.55561	6.14009	17.3663	17.6067	16.8869	ug/g
NEG294	Cer(t17:0_23:0)+HCOO	Cer(t40:0)+HCOO	Cer	Sphingolipid	(t17:0_23:0)	(t17:0)	(23:0)			C41 H82 O6 N1	684.615	13.0855	1.08276	1.04236	1.07477	0.737249	0.810617	0.771566	1.98779	2.01106	1.96186	2.1712	2.08566	2.07601	ug/g
NEG298	Cer(t17:0_23:0+O)+HCOO	Cer(t40:0+O)+HCOO	Cer	Sphingolipid	(t17:0_23:0+O)	(t17:0)	(23:0+O)			C41 H82 O7 N1	700.61	12.6874	8.09182	7.53602	7.87876	4.11298	4.25924	4.179	10.964	11.1433	10.9595	25.8887	25.7962	25.6462	ug/g
NEG306	Cer(t17:0_24:0)+HCOO	Cer(t41:0)+HCOO	Cer	Sphingolipid	(t17:0_24:0)	(t17:0)	(24:0)			C42 H84 O6 N1	698.63	13.6075	2.78284	2.46669	2.71157	1.30943	1.33836	1.30849	4.23626	4.33282	4.05507	4.71602	4.53327	4.81838	ug/g
NEG308	Cer(t17:0_24:0+O)+HCOO	Cer(t41:0+O)+HCOO	Cer	Sphingolipid	(t17:0_24:0+O)	(t17:0)	(24:0+O)			C42 H84 O7 N1	714.625	13.2168	14.1582	13.5538	13.2864	7.29214	7.39103	7.62667	17.0042	17.153	16.8795	50.2336	50.4344	48.0839	ug/g
NEG318	Cer(t17:0_25:0)+HCOO	Cer(t42:0)+HCOO	Cer	Sphingolipid	(t17:0_25:0)	(t17:0)	(25:0)			C43 H86 O6 N1	712.646	14.1021	2.77752	2.41528	2.66861	1.11837	1.20688	1.19894	2.95687	3.07562	2.95063	5.1329	5.19739	4.96981	ug/g
NEG320	Cer(t17:0_25:0+O)+HCOO	Cer(t42:0+O)+HCOO	Cer	Sphingolipid	(t17:0_25:0+O)	(t17:0)	(25:0+O)			C43 H86 O7 N1	728.641	13.7182	17.1082	16.8227	17.1592	5.07733	5.47705	5.63323	11.4382	11.6527	11.0647	45.1381	44.528	41.1315	ug/g
NEG331	Cer(t17:0_26:0+O)+HCOO	Cer(t43:0+O)+HCOO	Cer	Sphingolipid	(t17:0_26:0+O)	(t17:0)	(26:0+O)			C44 H88 O7 N1	742.657	14.2212	5.00776	4.70583	5.07772	1.8245	1.95844	2.01379	5.42013	5.35903	5.51217	22.5747	22.8915	21.9888	ug/g
NEG47	CL(68:3)-2H	CL(68:3)-2H	CL	Glycerophospholipid	(68:3)	(68:3)				C77 H142 O17 P2	700.487	8.91392	0.341666	0.286563	0.342277	0.890444	0.873938	0.866801	22.6832	23.3964	22.2613	0.195806	0.178356	0.178273	ug/g
NEG57	CL(70:3)-2H	CL(70:3)-2H	CL	Glycerophospholipid	(70:3)	(70:3)				C79 H146 O17 P2	714.502	9.50294	0.758101	0.784273	0.916744	1.75831	1.77292	1.71219	34.3581	35.0972	35.983	0.457961	0.445611	0.443626	ug/g
NEG571	Hex1Cer(d36:2+O)+HCOO	Hex1Cer(d36:2+O)+HCOO	Hex1Cer	Sphingolipid	(d36:2+O)	(d36:2+O)				C43 H80 O11 N1	786.574	9.38919	20.6724	18.878	21.9009	8.4315	8.02369	8.37155	16.1324	16.6502	16.1998	12.794	17.2138	16.1839	ug/g
NEG62	CL(22:4_15:1_18:2_16:0)-2H	CL(71:7)-2H	CL	Glycerophospholipid	(22:4_15:1_18:2_16:0)	(22:4)	(15:1)	(18:2)	(16:0)	C80 H140 O17 P2	717.479	9.154	3.1915	1.46705	2.29647	3.11257	3.02984	5.10111	2.75102	2.95486	2.96886	3.35881	3.39939	2.3561	ug/g
NEG651	Hex1Cer(t18:0_18:2)-H	Hex1Cer(t36:2)-H	Hex1Cer	Sphingolipid	(t18:0_18:2)	(t18:0)	(18:2)			C42 H78 O9 N1	740.568	9.38921	31.1873	27.8853	31.7717	12.6558	11.9437	12.4674	26.4249	27.0894	27.1962	20.157	19.4194	23.317	ug/g
NEG671	Hex1Cer(t40:2)-H	Hex1Cer(t40:2)-H	Hex1Cer	Sphingolipid	(t40:2)	(t40:2)				C46 H86 O9 N1	796.631	11.7197	2.69336	2.41508	2.70127	1.71701	1.59742	1.64357	3.90302	4.12522	4.16789	1.97693	1.83322	1.78633	ug/g
NEG682	Hex1Cer(t42:2)-H	Hex1Cer(t42:2)-H	Hex1Cer	Sphingolipid	(t42:2)	(t42:2)				C48 H90 O9 N1	824.662	12.7923	3.61583	3.26748	3.16982	2.11572	2.1136	2.15213	5.93867	5.60004	5.99392	2.74808	2.47859	2.52043	ug/g
NEG734	LPA(18:2)-H	LPA(18:2)-H	LPA	Glycerophospholipid	(18:2)	(18:2)				C21 H38 O7 N0 P1	433.236	1.55545	1.27371	0.537539	0.736522	3.54056	2.85253	4.06672	3.88107	4.34451	3.40303	2.34117	1.37899	2.05983	ug/g
NEG789	MGDG(28:1)+HCOO	MGDG(28:1)+HCOO	MGDG	Saccharolipid	(28:1)	(28:1)				C38 H69 O12	717.479	9.154	3.1915	1.46705	2.29647	3.11257	3.02984	5.10111	2.75102	2.95486	2.96886	3.35881	3.39939	2.3561	ug/g
NEG851	MGDG(34:4)-H	MGDG(34:4)-H	MGDG	Saccharolipid	(34:4)	(34:4)				C43 H73 O10	749.521	9.13383	0.108084	0.0882913	0.09346	0.1372	0.10996	0.134759	7.4359	7.96642	7.94615	0.0299498	0.0238982	0.0297432	ug/g
NEG886	MGDG(18:3_18:3)+HCOO	MGDG(36:6)+HCOO	MGDG	Saccharolipid	(18:3_18:3)	(18:3)	(18:3)			C46 H75 O12	819.526	8.10461	0.095445	0.0958782	0.146855	0.993171	0.955725	41.0063	12.2542	14.4507	13.5513	72.835	67.0637	62.1352	ug/g
NEG902	MGDG(18:3_20:2)-H	MGDG(38:5)-H	MGDG	Saccharolipid	(18:3_20:2)	(18:3)	(20:2)			C47 H79 O10	803.568	9.20257	0.318198	0.279512	0.289736	0.513258	0.499025	0.510633	11.5693	11.8442	12.12	2.09053	0.591134	0.560856	ug/g
NEG967	MGMG(18:3)+HCOO	MGMG(18:3)+HCOO	MGMG	Saccharolipid	(18:3)	(18:3)				C28 H47 O11	559.312	1.44899	0.968409	0.832554	1.03025	7.97303	8.09241	8.03989	10.6477	11.5584	11.5773	5.74482	5.55218	4.95552	ug/g
POS1038	DG(16:0_16:0)+Na	DG(32:0)+Na	DG	Glycerolipid	(16:0_16:0)	(16:0)	(16:0)			C35 H68 O5 Na1	591.496	9.21404	0.0627693	0.097928	0.0982417	0.415837	0.407066	0.386774	6.55354	6.72125	7.34989	2.17624	2.02808	1.60314	ug/g
POS1040	DG(16:0_16:0)+Na	DG(32:0)+Na	DG	Glycerolipid	(16:0_16:0)	(16:0)	(16:0)			C35 H68 O5 Na1	591.496	10.638	0.0932423	0.0960521	0.114756	0.368744	0.313259	0.37579	2.43838	2.22959	2.4362	1.49027	1.35773	1.22701	ug/g
POS1041	DG(16:0_16:0)+NH4	DG(32:0)+NH4	DG	Glycerolipid	(16:0_16:0)	(16:0)	(16:0)			C35 H72 O5 N1	586.541	12.2567	1.39469	1.41796	1.72732	2.33373	2.04911	2.31752	7.91815	7.22925	7.32083	3.01926	2.88329	2.86579	ug/g
POS1095	DG(12:1e_20:0)+Na	DG(32:1e)+Na	DG	Glycerolipid	(12:1e_20:0)	(12:1e)	(20:0)			C35 H68 O4 Na1	575.501	9.2274	7.97197	9.14033	11.8089	29.9909	29.742	34.2776	28.6939	31.3591	31.7832	23.6968	22.2941	19.8688	ug/g
POS1148	DG(16:2e_16:0)+Na	DG(32:2e)+Na	DG	Glycerolipid	(16:2e_16:0)	(16:2e)	(16:0)			C35 H66 O4 Na1	573.485	8.42942	0.0439738	0.0958415	0.0640106	0.945109	0.886362	1.10671	7.10741	7.42773	7.51229	6.09943	5.55007	3.67287	ug/g
POS1226	DG(32:4e)+H	DG(32:4e)+H	DG	Glycerolipid	(32:4e)	(32:4e)				C35 H63 O4	547.472	8.26741	0.451044	0.430789	0.595051	1.71669	1.60951	1.94189	3.17905	3.45652	2.94537	0.679355	0.896991	1.69791	ug/g
POS1312	DG(15:0_18:3)+NH4	DG(33:3)+NH4	DG	Glycerolipid	(15:0_18:3)	(15:0)	(18:3)			C36 H68 O5 N1	594.509	10.0456	0.281238	0.267348	0.311399	1.16071	1.06522	1.19084	3.34778	3.06194	3.23046	2.74195	2.85423	3.04139	ug/g
POS1375	DG(23:0_11:1)+NH4	DG(34:1)+NH4	DG	Glycerolipid	(23:0_11:1)	(23:0)	(11:1)			C37 H74 O5 N1	612.556	10.2759	0.00417099	0.0136553	0.0396525	0.349421	0.327502	0.373452	73.4587	82.3505	73.1815	0.125869	0.200326	0.104323	ug/g
POS1376	DG(16:0_18:1)+NH4	DG(34:1)+NH4	DG	Glycerolipid	(16:0_18:1)	(16:0)	(18:1)			C37 H74 O5 N1	612.556	12.3368	1.79758	2.10927	2.26707	4.9778	4.87722	5.06616	29.3451	27.5394	27.6272	8.06897	7.70638	7.60056	ug/g
POS1425	DG(16:0_18:2)+NH4	DG(34:2)+NH4	DG	Glycerolipid	(16:0_18:2)	(16:0)	(18:2)			C37 H72 O5 N1	610.541	11.4568	21.6188	21.8997	25.0653	49.5363	46.9763	52.0137	111.782	102.212	110.47	22.8303	23.6041	23.9254	ug/g
POS1441	DG(12:0e_22:2)+Na	DG(34:2e)+Na	DG	Glycerolipid	(12:0e_22:2)	(12:0e)	(22:2)			C37 H70 O4 Na1	601.517	9.60533	0.974433	1.05509	1.59685	2.49353	2.35	2.83118	8.84443	8.06969	8.83373	7.33578	7.28765	5.4832	ug/g
POS1466	DG(16:0_18:3)+NH4	DG(34:3)+NH4	DG	Glycerolipid	(16:0_18:3)	(16:0)	(18:3)			C37 H70 O5 N1	608.525	9.23025	0.161744	0.238972	0.258967	0.734906	0.578243	0.688328	7.91113	8.09994	8.7391	2.37504	2.22758	1.85526	ug/g
POS1470	DG(16:0_18:3)+NH4	DG(34:3)+NH4	DG	Glycerolipid	(16:0_18:3)	(16:0)	(18:3)			C37 H70 O5 N1	608.525	10.6349	0.71033	0.758035	0.842861	3.42492	3.3239	3.35443	15.3526	14.9558	14.8524	9.85558	9.76544	9.89413	ug/g
POS1486	DG(12:0e_22:3)+Na	DG(34:3e)+Na	DG	Glycerolipid	(12:0e_22:3)	(12:0e)	(22:3)			C37 H68 O4 Na1	599.501	8.39172	1.23728	1.17453	1.87352	4.96189	4.81673	5.58991	12.1114	13.0502	13.0932	9.48559	8.3593	6.35215	ug/g
POS1489	DG(34:3e)+H	DG(34:3e)+H	DG	Glycerolipid	(34:3e)	(34:3e)				C37 H69 O4	577.519	10.1067	0.218128	0.311348	0.4409	1.57493	1.45509	1.885	14.3558	12.5426	5.35754	8.28865	7.72368	5.31604	ug/g
POS1541	DG(34:4e)+H	DG(34:4e)+H	DG	Glycerolipid	(16:2e_18:2)	(16:2e)	(18:2)			C37 H67 O4	575.503	9.25051	8.39215	9.45075	12.5054	30.3674	30.1154	34.7079	29.0541	31.7475	32.0749	23.9943	22.574	20.1182	ug/g
POS1714	DG(18:0_18:2)+NH4	DG(36:2)+NH4	DG	Glycerolipid	(18:0_18:2)	(18:0)	(18:2)			C39 H76 O5 N1	638.572	12.5516	5.18146	6.18066	6.13848	12.1259	11.2799	12.0586	29.7038	28.2008	28.6266	9.57062	9.17029	8.8993	ug/g
POS1717	DG(36:2e)+Na	DG(36:2e)+Na	DG	Glycerolipid	(36:2e)	(36:2e)				C39 H74 O4 Na1	629.548	10.5315	0.0138968	0.00509965	0.0125767	0.00689107	0.00597642	0.011494	5.83875	7.24446	5.59535	0.0762043	0.0763609	0.143031	ug/g
POS1727	DG(18:0_18:3)+NH4	DG(36:3)+NH4	DG	Glycerolipid	(18:0_18:3)	(18:0)	(18:3)			C39 H74 O5 N1	636.556	11.5736	7.55083	7.66658	8.46861	4.10104	3.84694	4.08136	8.39806	8.21025	8.32946	9.09549	8.79987	8.66955	ug/g
POS1747	DG(18:2_18:2)+NH4	DG(36:4)+NH4	DG	Glycerolipid	(18:2_18:2)	(18:2)	(18:2)			C39 H72 O5 N1	634.541	10.6388	14.8377	14.7925	17.0079	21.305	21.5704	22.3023	54.6553	48.409	51.5833	18.7779	18.8661	19.6258	ug/g
POS1751	DG(36:4)+H	DG(36:4)+H	DG	Glycerolipid	(36:4)	(36:4)				C39 H69 O5	617.514	12.3396	1.63715	1.95217	2.10741	4.61099	4.578	4.7444	26.0121	23.8279	24.1199	7.08713	6.88947	6.83641	ug/g
POS1798	DG(18:3_18:2)+NH4	DG(36:5)+NH4	DG	Glycerolipid	(18:3_18:2)	(18:3)	(18:2)			C39 H70 O5 N1	632.525	9.8219	3.36668	3.72798	4.03307	8.54864	7.97054	8.86817	44.3645	41.8192	45.3186	8.92787	9.24246	8.78186	ug/g
POS1802	DG(18:3_18:2)+H	DG(36:5)+H	DG	Glycerolipid	(18:3_18:2)	(18:3)	(18:2)			C39 H67 O5	615.498	11.4591	18.8792	18.9171	21.4606	41.4921	38.0939	43.0254	85.9525	75.4554	83.8463	16.8462	18.0706	19.364	ug/g
POS1828	DG(18:3_18:3)+NH4	DG(36:6)+NH4	DG	Glycerolipid	(18:3_18:3)	(18:3)	(18:3)			C39 H68 O5 N1	630.509	7.54428	0.66926	0.765458	0.985423	13.8217	13.0237	15.5831	246.899	242.886	264.809	28.1519	26.3568	20.5031	ug/g
POS1832	DG(18:3_18:3)+NH4	DG(36:6)+NH4	DG	Glycerolipid	(18:3_18:3)	(18:3)	(18:3)			C39 H68 O5 N1	630.509	8.99641	0.135703	0.132163	0.112695	0.529624	0.50229	0.526581	4.09152	3.93974	4.35781	4.03255	3.97016	4.21035	ug/g
POS1845	DG(36:6e)+H	DG(36:6e)+H	DG	Glycerolipid	(36:6e)	(36:6e)				C39 H67 O4	599.503	8.38148	1.27781	1.17453	1.93623	4.96189	4.81673	5.58991	12.1114	13.0502	13.0932	9.52941	8.53441	6.35215	ug/g
POS1890	DG(14:1e_23:0)+NH4	DG(37:1e)+NH4	DG	Glycerolipid	(14:1e_23:0)	(14:1e)	(23:0)			C40 H82 O4 N1	640.624	13.0697	0.400312	0.488111	0.606196	0.474129	0.462452	0.535177	2.43506	2.53275	2.65906	1.36976	1.3118	0.97458	ug/g
POS1964	DG(18:1_20:4)+H	DG(38:5)+H	DG	Glycerolipid	(18:1_20:4)	(18:1)	(20:4)			C41 H71 O5	643.53	12.4134	1.78338	1.91992	2.20399	0.304272	0.294896	10.8996	22.4667	20.2348	21.2203	4.9268	4.61409	4.77748	ug/g
POS1972	DG(18:1_20:5)+H	DG(38:6)+H	DG	Glycerolipid	(18:1_20:5)	(18:1)	(20:5)			C41 H69 O5	641.514	11.5373	6.1076	5.96275	6.57412	3.2434	2.99788	3.29567	6.03158	5.98816	5.69763	6.182	6.16291	6.52416	ug/g
POS1979	DG(18:3_20:5)+H	DG(38:8)+H	DG	Glycerolipid	(18:3_20:5)	(18:3)	(20:5)			C41 H65 O5	637.483	9.824	2.48488	2.70367	2.98406	6.2341	5.86566	6.35754	21.8455	19.0358	21.3313	4.73838	5.31574	5.53202	ug/g
POS2035	DG(22:1_18:2)+NH4	DG(40:3)+NH4	DG	Glycerolipid	(22:1_18:2)	(22:1)	(18:2)			C43 H82 O5 N1	692.619	13.2083	3.63568	3.86502	4.59933	2.83667	2.76429	2.95529	3.83239	3.62693	3.891	11.5368	11.434	12.2923	ug/g
POS2083	DG(41:3)+NH4	DG(41:3)+NH4	DG	Glycerolipid	(41:3)	(41:3)				C44 H84 O5 N1	706.634	13.702	4.47495	4.4766	5.67187	2.30023	2.2108	2.41077	7.94683	6.29325	7.14554	11.8409	11.5652	11.6818	ug/g
POS2109	DG(24:0_18:2)+NH4	DG(42:2)+NH4	DG	Glycerolipid	(24:0_18:2)	(24:0)	(18:2)			C45 H88 O5 N1	722.666	15.4826	2.4409	2.66025	3.24398	4.06938	3.4527	4.16065	5.50168	5.00794	4.97179	4.46283	4.05058	4.02769	ug/g
POS2152	DG(20:5_22:2)+Na	DG(42:7)+Na	DG	Glycerolipid	(20:5_22:2)	(20:5)	(22:2)			C45 H74 O5 Na1	717.543	6.88237	0.00232394	0.00323172	0.000904712	0.0361034	0.0364485	0.0392849	6.13388	11.1295	11.2294	0.170797	0.061624	0.0528838	ug/g
POS220	Cer(m18:1_18:2)+NH4	Cer(m36:3)+NH4	Cer	Sphingolipid	(m18:1_18:2)	(m18:1)	(18:2)			C36 H71 O2 N2	563.551	2.73929	2.80315	2.71197	3.7368	4.43309	4.57814	3.98293	5.39212	4.83914	4.64887	1.34381	1.34679	1.67101	ug/g
POS2210	DG(22:2_22:3)+H	DG(44:5)+H	DG	Glycerolipid	(22:2_22:3)	(22:2)	(22:3)			C47 H83 O5	727.624	15.4653	1.82497	1.97881	2.40178	3.13291	2.6564	3.2129	3.30199	2.89223	2.83846	2.99093	2.79239	2.91378	ug/g
POS2335	DGDG(32:5)+H	DGDG(32:5)+H	DGDG	Saccharolipid	(32:5)	(32:5)				C47 H79 O15	883.541	10.2388	0.00641442	0.0068708	0.0111682	0.0659237	0.063247	0.077395	0.726296	0.818559	0.831478	0.0343225	0.0408185	0.0342404	ug/g
POS2336	DGDG(32:5e)+H	DGDG(32:5e)+H	DGDG	Saccharolipid	(32:5e)	(32:5e)				C47 H81 O14	869.562	12.1218	0.031809	0.0368886	0.0343772	0.085328	0.0544261	0.0627575	2.09457	2.29413	2.19522	0.0595452	0.0741415	0.05071	ug/g
POS2357	DGDG(16:0_18:3)+Na	DGDG(34:3)+Na	DGDG	Saccharolipid	(16:0_18:3)	(16:0)	(18:3)			C49 H86 O15 Na1	937.586	8.35584	0.752965	0.725819	0.739965	7.30646	8.38318	8.57673	47.806	39.1418	42.0819	2.81453	3.55581	2.9039	ug/g
POS2374	DGDG(17:0_18:2)+Na	DGDG(35:2)+Na	DGDG	Saccharolipid	(17:0_18:2)	(17:0)	(18:2)			C50 H90 O15 Na1	953.617	9.76541	2.00581	1.9428	1.93779	11.8545	11.5437	11.7855	16.8773	16.4523	17.5075	0.519634	0.63404	0.497218	ug/g
POS2807	LPG(13:0)+NH4	LPG(13:0)+NH4	LPG	Glycerophospholipid	(13:0)	(13:0)				C19 H43 O9 N1 P1	460.267	1.043	11.4007	10.3885	21.2005	23.1519	28.7773	32.6932	21.6117	18.4906	19.1604	5.57156	16.6453	11.0094	ug/g
POS2834	MG(16:2e)+H	MG(16:2e)+H	MG	Glycerolipid	(16:2e)	(16:2e)				C19 H37 O3	313.274	11.4618	2.35971	2.65531	2.74537	5.86484	5.46739	6.11255	18.1155	18.6214	18.0498	3.69969	3.45833	3.04923	ug/g
POS3009	MGDG(18:2_14:0)+Na	MGDG(32:2)+Na	MGDG	Saccharolipid	(18:2_14:0)	(18:2)	(14:0)			C41 H74 O10 Na1	749.517	8.6798	0.456361	0.485409	0.386486	1.47115	1.41226	1.51478	52.642	62.3878	64.194	0.804943	0.955193	0.768233	ug/g
POS3024	MGDG(15:0_18:2)+Na	MGDG(33:2)+Na	MGDG	Saccharolipid	(15:0_18:2)	(15:0)	(18:2)			C42 H76 O10 Na1	763.533	9.2006	3.44128	1.68466	1.34744	6.12986	6.24654	6.48454	152.733	151.271	166.718	2.3994	3.05666	0.937769	ug/g
POS3035	MGDG(16:0_18:3)+Na	MGDG(34:3)+Na	MGDG	Saccharolipid	(16:0_18:3)	(16:0)	(18:3)			C43 H76 O10 Na1	775.533	9.22876	0.937864	0.958358	0.757247	2.18246	2.2329	2.32741	17.8966	17.3033	18.7111	11.4908	15.3905	14.0018	ug/g
POS3047	MGDG(17:0_18:2)+NH4	MGDG(35:2)+NH4	MGDG	Saccharolipid	(17:0_18:2)	(17:0)	(18:2)			C44 H84 O10 N1	786.609	10.3616	0.384292	0.444093	0.381055	1.26321	1.24147	1.23274	50.4308	49.3443	48.0856	0.438097	0.504596	0.390595	ug/g
POS3053	MGDG(17:1_18:3)+Na	MGDG(35:4)+Na	MGDG	Saccharolipid	(17:1_18:3)	(17:1)	(18:3)			C44 H76 O10 Na1	787.533	8.46041	0.919138	1.01744	0.968406	1.59293	1.5646	1.64988	67.4782	74.9383	75.7807	0.691499	0.775818	0.580732	ug/g
POS3056	MGDG(18:3_17:2)+Na	MGDG(35:5)+Na	MGDG	Saccharolipid	(18:3_17:2)	(18:3)	(17:2)			C44 H74 O10 Na1	785.517	7.53026	0.105144	0.110126	0.100428	0.250331	0.250375	0.266522	17.8111	18.7736	18.4501	0.421442	0.508022	0.380148	ug/g
POS3070	MGDG(18:1_18:3)+Na	MGDG(36:4)+Na	MGDG	Saccharolipid	(18:1_18:3)	(18:1)	(18:3)			C45 H78 O10 Na1	801.549	9.26002	13.5994	14.1083	11.2616	44.5135	42.8158	43.6515	65.8158	65.0775	65.165	20.8483	26.9527	23.3818	ug/g
POS3159	MGDG(38:6)+NH4	MGDG(38:6)+NH4	MGDG	Saccharolipid	(38:6)	(38:6)				C47 H82 O10 N1	820.593	7.5213	0.0886336	0.10851	0.188212	1.48276	2.38845	3.40737	3.38606	3.00345	3.9023	1.14569	3.46879	1.93063	ug/g
POS3864	PE(16:0_16:0)+Na	PE(32:0)+Na	PE	Glycerophospholipid	(16:0_16:0)	(16:0)	(16:0)			C37 H74 O8 N1 P1 Na1	714.504	8.34739	2.87653	0.582611	0.511869	2.66788	2.66723	2.89725	2.44518	2.82453	3.01925	3.35017	3.93835	2.55365	ug/g
POS3883	PE(32:1)+H	PE(32:1)+H	PE	Glycerophospholipid	(32:1)	(32:1)				C37 H73 O8 N1 P1	690.507	9.14633	3.94829	4.2348	4.29738	9.52565	8.56246	10.0234	9.12194	10.0591	10.1137	12.814	9.99464	7.17145	ug/g
POS4031	PE(40:1)+H	PE(40:1)+H	PE	Glycerophospholipid	(40:1)	(40:1)				C45 H89 O8 N1 P1	802.632	14.8326	0.0665202	0.0269429	0.0220362	0.0951158	0.947157	0.0659055	0.0263996	0.0594845	0.0455954	2.35286	0.296839	0.163963	ug/g
POS4205	PG(14:1e_10:2)+NH4	PG(24:3e)+NH4	PG	Glycerophospholipid	(14:1e_10:2)	(14:1e)	(10:2)			C30 H59 O9 N1 P1	608.392	10.54	15.3427	17.6431	16.5654	12.1085	12.0988	12.3369	20.4404	20.7954	19.868	15.1526	13.9646	15.4354	ug/g
POS4243	PG(31:2e)+NH4	PG(31:2e)+NH4	PG	Glycerophospholipid	(31:2e)	(31:2e)				C37 H75 O9 N1 P1	708.517	10.5488	30.2335	27.829	43.3214	30.9814	43.0664	45.6732	16.5303	14.0214	20.8105	16.2475	37.4118	34.7017	ug/g
POS4244	PG(31:2e)+NH4	PG(31:2e)+NH4	PG	Glycerophospholipid	(31:2e)	(31:2e)				C37 H75 O9 N1 P1	708.517	11.0717	31.7674	2.67375	49.4258	3.42729	4.95507	5.34052	2.16252	1.6035	2.64295	1.79125	38.0277	33.4228	ug/g
POS4294	PG(18:1_18:3)+H	PG(36:4)+H	PG	Glycerophospholipid	(18:1_18:3)	(18:1)	(18:3)			C42 H76 O10 N0 P1	771.517	9.10486	0.395425	0.360715	0.338443	0.866268	0.820581	0.824564	29.7272	29.2408	34.0063	0.42455	0.484347	0.157125	ug/g
POS43	Cer(d18:0_16:0)+H	Cer(d34:0)+H	Cer	Sphingolipid	(d18:0_16:0)	(d18:0)	(16:0)			C34 H70 O3 N1	540.535	9.35738	11.1663	11.6969	14.4039	14.4481	15.084	13.2397	12.096	10.4676	11.4565	8.34809	8.91823	10.2336	ug/g
POS4319	PG(19:1_19:1)+H	PG(38:2)+H	PG	Glycerophospholipid	(19:1_19:1)	(19:1)	(19:1)			C44 H84 O10 N0 P1	803.58	13.0397	0.460551	0.351483	0.41851	0.659669	0.787426	0.903415	3.80603	3.29136	5.21222	1.29243	21.0068	2.22171	ug/g
POS432	ChE(10:0)+NH4	ChE(10:0)+NH4	ChE	Serol lipid	(10:0)	(10:0)				C37 H68 O2 N1	558.524	13.134	10.9186	8.19611	10.2526	2.0419	1.54259	1.96382	3.20028	4.67193	3.90003	13.3538	14.9865	17.2804	ug/g
POS4320	PG(20:1_18:2)+H	PG(38:3)+H	PG	Glycerophospholipid	(20:1_18:2)	(20:1)	(18:2)			C44 H82 O10 N0 P1	801.564	9.262	38.0686	34.0526	25.9834	125.307	111.944	110.67	161.192	142.482	145.335	55.3046	61.374	81.0471	ug/g
POS4329	PG(39:0)+H	PG(39:0)+H	PG	Glycerophospholipid	(39:0)	(39:0)				C45 H90 O10 N0 P1	821.627	11.704	3.72609	3.05812	3.28894	2.99233	2.93028	2.85505	4.93918	5.2664	5.98249	3.50607	3.41904	3.84238	ug/g
POS437	ChE(11:0)+NH4	ChE(11:0)+NH4	ChE	Serol lipid	(11:0)	(11:0)				C38 H70 O2 N1	572.54	13.691	3.69017	2.77003	3.46506	0.16645	0.138543	0.260219	38.7564	35.813	25.7023	2.07694	2.70125	3.87752	ug/g
POS441	ChE(18:3)+H	ChE(18:3)+H	ChE	Serol lipid	(18:3)	(18:3)				C45 H75 O2	647.576	8.948	75.7243	56.8427	71.1049	82.2123	75.7142	86.6945	201.257	240.825	228.066	42.3849	49.6429	57.9566	ug/g
POS443	ChE(18:3)+H	ChE(18:3)+H	ChE	Serol lipid	(18:3)	(18:3)				C45 H75 O2	647.576	11.236	1.01088	0.588692	0.70525	0.0490031	0.65923	1.01101	54.0676	61.8277	35.4638	1.42711	2.47627	2.22838	ug/g
POS4436	PI(12:0e_18:2)+H	PI(30:2e)+H	PI	Glycerophospholipid	(12:0e_18:2)	(12:0e)	(18:2)			C39 H74 O12 N0 P1	765.491	8.86762	0.0378204	0.0749956	0.0616225	0.438935	0.316986	0.366557	4.00839	7.6669	7.04399	0.658006	0.533487	0.596498	ug/g
POS445	ChE(19:2)+NH4	ChE(19:2)+NH4	ChE	Serol lipid	(19:2)	(19:2)				C46 H82 O2 N1	680.634	17.5798	297.722	233.571	265.878	326.912	311.8	335.862	178.119	142.001	147.69	207.076	225.971	249.076	ug/g
POS448	ChE(21:3)+NH4	ChE(21:3)+NH4	ChE	Serol lipid	(21:3)	(21:3)				C48 H84 O2 N1	706.65	17.329	0.68216	1.45555	0.696731	2.6733	2.63219	2.5813	37.6702	40.3568	34.3347	7.56517	7.46572	7.1117	ug/g
POS449	ChE(21:4)+H	ChE(21:4)+H	ChE	Serol lipid	(21:4)	(21:4)				C48 H79 O2	687.607	13.563	0.0654839	0.485233	0.0951823	0.982996	0.964387	0.539769	1.86154	2.11657	2.73728	3.83274	2.95826	4.26862	ug/g
POS4491	PI(34:4e)+H	PI(34:4e)+H	PI	Glycerophospholipid	(34:4e)	(34:4e)				C43 H78 O12 N0 P1	817.523	9.29452	9.04654	8.03879	6.73849	31.1549	29.151	29.0309	44.3234	76.234	68.6638	16.5519	17.6299	18.7786	ug/g
POS451	ChE(22:3)+NH4	ChE(22:3)+NH4	ChE	Serol lipid	(22:3)	(22:3)				C49 H86 O2 N1	720.665	17.344	1.59476	1.78601	1.48951	4.19203	3.66619	4.21944	373.393	403.553	335.255	40.4068	40.5671	38.8994	ug/g
POS452	ChE(23:3)+NH4	ChE(23:3)+NH4	ChE	Serol lipid	(23:3)	(23:3)				C50 H88 O2 N1	734.681	16.656	2.82802	1.86784	2.33411	1.03534	0.82635	1.11453	12.9319	14.1943	14.5661	0.959755	0.71062	0.864384	ug/g
POS4527	PI(20:1_18:3)+H	PI(38:4)+H	PI	Glycerophospholipid	(20:1_18:3)	(20:1)	(18:3)			C47 H84 O13 N0 P1	887.564	9.8864	0.327238	0.358277	0.332829	0.765751	0.61621	0.753252	10.99	18.249	11.2367	2.76836	2.44658	2.00207	ug/g
POS454	ChE(26:0)+NH4	ChE(26:0)+NH4	ChE	Serol lipid	(26:0)	(26:0)				C53 H100 O2 N1	782.775	17.6898	0.0579062	46.2813	57.7191	37.9947	34.2931	40.3984	11.4075	7.17518	8.13459	0.535825	0.429888	0.917512	ug/g
POS455	ChE(28:5)+NH4	ChE(28:5)+NH4	ChE	Serol lipid	(28:5)	(28:5)				C55 H94 O2 N1	800.728	15.1301	6.4906	5.63404	6.47731	4.95784	16.4117	18.7918	212.374	239.44	191.343	0.140053	0.306685	3.58921	ug/g
POS4560	PI(18:3_20:3)+H	PI(38:6)+H	PI	Glycerophospholipid	(18:3_20:3)	(18:3)	(20:3)			C47 H80 O13 N0 P1	883.533	10.2434	0.0554184	0.0579016	0.0988277	0.804873	0.759692	0.878565	10.8722	23.9248	20.0157	0.688108	0.567329	0.475779	ug/g
POS4568	PI(40:0e)+H	PI(40:0e)+H	PI	Glycerophospholipid	(40:0e)	(40:0e)				C49 H98 O12 N0 P1	909.679	9.815	1.77739	1.83609	1.22425	0.0654354	7.89806e-07	0.0474873	4.87529	8.3603	7.59957	10.7915	8.64246	7.81846	ug/g
POS457	ChE(28:6)+H	ChE(28:6)+H	ChE	Serol lipid	(28:6)	(28:6)				C55 H89 O2	781.686	11.97	0.0498044	1.40812	0.0447286	0.0900077	0.135193	0.390449	30.7877	36.2169	30.1091	1.04997	0.304541	1.43572	ug/g
POS4573	PI(20:0_20:1)+H	PI(40:1)+H	PI	Glycerophospholipid	(20:0_20:1)	(20:0)	(20:1)			C49 H94 O13 N0 P1	921.643	8.59137	1.28935	1.42935	1.14863	8.87812	8.12439	8.60859	24.1425	50.3777	39.3788	5.80878	2.02952	1.81	ug/g
POS459	ChE(2:0)+H	ChE(2:0)+H	ChE	Serol lipid	(2:0)	(2:0)				C29 H49 O2	429.373	7.33927	83.6046	77.5157	87.3538	76.9836	73.2034	102.213	967.396	944.354	760.119	171.498	164.685	151.793	ug/g
POS460	ChE(2:0)+H	ChE(2:0)+H	ChE	Serol lipid	(2:0)	(2:0)				C29 H49 O2	429.373	8.37794	1.86762	1.43014	1.06706	39.6998	56.3599	40.8895	150.239	161.573	164.503	3.81104	9.12149	1.22798	ug/g
POS461	ChE(2:0)+H	ChE(2:0)+H	ChE	Serol lipid	(2:0)	(2:0)				C29 H49 O2	429.373	9.40235	3.08269	9.91368	2.72289	100.746	97.0797	98.0629	903.902	1018.45	960.046	8.39808	17.708	13.1701	ug/g
POS4646	PIP(62:1)+Na	PIP(62:1)+Na	PIP	Glycerophospholipid	(62:1)	(62:1)				C71 H138 O16 N0 P2 Na1	1331.94	9.068	0.201503	0.345386	0.0197073	2.10219	2.0595	1.96061	0.891362	2.35032	0.492651	3.61126	2.54492	1.62019	ug/g
POS467	ChE(2:0)+H	ChE(2:0)+H	ChE	Serol lipid	(2:0)	(2:0)				C29 H49 O2	429.373	17.3738	3.46943	0.788373	1.78505	11.754	5.91921	18.1335	188.477	221.303	234.485	2.01183	0.726754	2.18253	ug/g
POS471	ChE(32:6)+H	ChE(32:6)+H	ChE	Serol lipid	(32:6)	(32:6)				C59 H97 O2	837.748	13.821	0.414008	0.226155	0.102094	0.272882	0.245973	0.133946	472.431	605.096	530.519	0.163834	0.000208086	0.0539341	ug/g
POS473	ChE(33:4)+NH4	ChE(33:4)+NH4	ChE	Serol lipid	(33:4)	(33:4)				C60 H106 O2 N1	872.822	17.973	8.57588	10.3603	9.23279	1.74722	2.88694	1.71284	67.9495	69.9844	62.9496	5.48198	6.79369	4.40435	ug/g
POS474	ChE(33:5)+NH4	ChE(33:5)+NH4	ChE	Serol lipid	(33:5)	(33:5)				C60 H104 O2 N1	870.806	17.705	0.019632	0.400407	0.499576	0.298629	0.190172	0.249077	15.7413	17.3881	14.9532	1.06064	1.07995	0.892537	ug/g
POS475	ChE(33:6)+NH4	ChE(33:6)+NH4	ChE	Serol lipid	(33:6)	(33:6)				C60 H102 O2 N1	868.791	16.239	0.158749	1.05508	0.65871	3.92735	0.0477547	0.0820152	0.805407	2.29733	2.01762	5.86359	5.60128	4.7847	ug/g
POS481	ChE(36:6)+NH4	ChE(36:6)+NH4	ChE	Serol lipid	(36:6)	(36:6)				C63 H108 O2 N1	910.837	17.8479	7.73921	9.40291	10.651	28.8223	27.604	30.1547	1426.53	1493.96	1355.44	124.866	118.701	106.306	ug/g
POS5489	TG(12:0e_10:2_11:0)+Na	TG(33:2e)+Na	TG	Glycerolipid	(12:0e_10:2_11:0)	(12:0e)	(10:2)	(11:0)		C36 H66 O5 Na1	601.48	10.8787	2.32595	2.28655	1.85242	4.86066	4.91103	4.54075	4.70591	4.34366	4.6855	1.47751	1.60701	1.84949	ug/g
POS5599	TG(12:1e_6:0_16:1)+NH4	TG(34:2e)+NH4	TG	Glycerolipid	(12:1e_6:0_16:1)	(12:1e)	(6:0)	(16:1)		C37 H72 O5 N1	610.541	11.4543	1.02774	1.07058	0.84412	2.19339	2.20052	2.14867	4.09087	4.46637	4.50357	1.13736	1.07814	1.03148	ug/g
POS5612	TG(16:1e_6:0_12:2)+Na	TG(34:3e)+Na	TG	Glycerolipid	(16:1e_6:0_12:2)	(16:1e)	(6:0)	(12:2)		C37 H66 O5 Na1	613.48	7.53068	0.219556	0.234358	0.222458	3.76166	3.76386	3.86232	40.1247	41.3728	44.379	6.17829	6.02539	5.12169	ug/g
POS5823	TG(16:2e_10:2_10:2)+H	TG(36:6e)+H	TG	Glycerolipid	(16:2e_10:2_10:2)	(16:2e)	(10:2)	(10:2)		C39 H65 O5	613.483	7.54716	0.219556	0.234358	0.222458	3.76166	3.76386	3.86232	40.1247	41.3728	44.379	6.17829	6.02539	5.12169	ug/g
POS5904	TG(14:0e_6:0_18:0)+NH4	TG(38:0e)+NH4	TG	Glycerolipid	(14:0e_6:0_18:0)	(14:0e)	(6:0)	(18:0)		C41 H84 O5 N1	670.634	13.2069	1.28861	1.43623	1.32545	1.00989	1.00085	1.01852	3.11472	3.47788	3.46469	6.15285	5.90888	5.08389	ug/g
POS630	DG(23:5e)+Na	DG(23:5e)+Na	DG	Glycerolipid	(23:5e)	(23:5e)				C26 H42 O4 Na1	441.298	5.89531	0.0109755	0.0387156	0.0126072	0.0878483	0.0471072	0.0841128	0.110322	2.22987	0.119313	0.042176	0.0394553	0.0366906	ug/g
POS6653	TG(16:0_18:1_18:1)+NH4	TG(52:2)+NH4	TG	Glycerolipid	(16:0_18:1_18:1)	(16:0)	(18:1)	(18:1)		C55 H106 O6 N1	876.801	17.3775	10.7569	10.4149	10.3076	7.29136	6.41443	5.49709	3.79887	4.62826	4.42171	2.52488	3.06291	3.06112	ug/g
POS6870	TG(18:0_18:2_18:3)+NH4	TG(54:5)+NH4	TG	Glycerolipid	(18:0_18:2_18:3)	(18:0)	(18:2)	(18:3)		C57 H104 O6 N1	898.786	16.755	13.2006	13.2764	13.2329	2.12351	1.47619	2.01177	2.34303	2.31077	1.28032	2.3466	2.34487	2.20814	ug/g
POS6878	TG(18:1_18:2_18:3)+NH4	TG(54:6)+NH4	TG	Glycerolipid	(18:1_18:2_18:3)	(18:1)	(18:2)	(18:3)		C57 H102 O6 N1	896.77	16.3786	36.1254	35.483	38.1176	6.16686	6.02099	6.04938	12.6036	12.2607	12.8423	13.7232	13.5022	13.1975	ug/g
POS6889	TG(18:3_18:2_18:2)+NH4	TG(54:7)+NH4	TG	Glycerolipid	(18:3_18:2_18:2)	(18:3)	(18:2)	(18:2)		C57 H100 O6 N1	894.755	15.9554	9.20868	8.9867	8.79627	2.18766	2.16714	2.08466	8.52252	8.92084	8.4742	4.19331	3.95792	4.10867	ug/g
POS6891	TG(18:3_18:2_18:2)+NH4	TG(54:7)+NH4	TG	Glycerolipid	(18:3_18:2_18:2)	(18:3)	(18:2)	(18:2)		C57 H100 O6 N1	894.755	16.7524	0.00404275	0.016266	0.00660296	0.00361726	0.00202733	0.00310668	0.0084681	0.008969	5.43083	0.00526643	0.00628193	0.00408734	ug/g
POS6897	TG(18:3_18:2_18:3)+NH4	TG(54:8)+NH4	TG	Glycerolipid	(18:3_18:2_18:3)	(18:3)	(18:2)	(18:3)		C57 H98 O6 N1	892.739	15.4342	1.69849	1.66221	1.62024	0.801118	0.746138	0.728094	11.5524	11.9865	11.489	2.06056	1.86188	1.94546	ug/g
POS7579	WE(30:5_22:6)+H	WE(52:11)+H	WE	Fatty Acyls	(30:5_22:6)	(30:5)	(22:6)			H83 C52 O2	739.639	17.544	0.0488842	0.0404272	0.0571424	0.113292	0.123673	0.118782	6.37104	5.17894	5.71391	0.168509	0.221014	0.206257	ug/g
POS7588	ZyE(13:1)+NH4	ZyE(13:1)+NH4	ZyE	Serol lipid	(13:1)	(13:1)				C40 H70 O2 N1	596.54	7.975	0.0356744	0.089608	0.0109299	0.21248	0.518052	0.54039	1.60266	1.38755	3.61966	0.108665	0.307232	0.108834	ug/g
POS7589	ZyE(13:1)+NH4	ZyE(13:1)+NH4	ZyE	Serol lipid	(13:1)	(13:1)				C40 H70 O2 N1	596.54	17.544	9.26092	6.95174	8.69599	10.0544	9.25968	10.6026	5.0352	9.72065	4.19237	5.18358	6.07122	7.08797	ug/g
POS7591	ZyE(18:1)+H	ZyE(18:1)+H	ZyE	Serol lipid	(18:1)	(18:1)				C45 H77 O2	649.592	10.6749	24.4572	18.3589	22.9653	26.5527	24.454	28.0004	105.264	124.378	96.8938	13.6894	16.0335	18.7187	ug/g
POS7592	ZyE(18:1)+NH4	ZyE(18:1)+NH4	ZyE	Serol lipid	(18:1)	(18:1)				C45 H80 O2 N1	666.618	12.3922	11.2968	11.4668	10.2793	1.32726	8.9568	9.41371	249.846	267.462	230.659	20.9818	22.2158	5.51044	ug/g
POS7594	ZyE(18:2)+H	ZyE(18:2)+H	ZyE	Serol lipid	(18:2)	(18:2)				C45 H75 O2	647.576	7.643	0.923978	0.0616422	0.134563	1.00314	0.923855	1.05784	18.6607	18.7704	31.34	0.517175	0.605736	0.707179	ug/g
POS7595	ZyE(18:2)+H	ZyE(18:2)+H	ZyE	Serol lipid	(18:2)	(18:2)				C45 H75 O2	647.576	8.94014	75.6202	56.7645	71.0072	82.0993	75.6101	86.5753	206.276	246.92	227.668	42.3266	49.5746	57.8769	ug/g
POS7596	ZyE(18:2)+NH4	ZyE(18:2)+NH4	ZyE	Serol lipid	(18:2)	(18:2)				C45 H78 O2 N1	664.603	10.2918	0.312263	0.314212	0.652421	2.52159	3.69826	3.65357	1343.97	1417	1205.79	1.03453	1.53389	1.00362	ug/g
POS7598	ZyE(18:2)+NH4	ZyE(18:2)+NH4	ZyE	Serol lipid	(18:2)	(18:2)				C45 H78 O2 N1	664.603	10.8127	4.69143	0.242027	0.592366	0.672625	0.920907	0.927691	239.657	189.737	201.89	0.248125	0.37701	0.251691	ug/g
POS7599	ZyE(18:2)+NH4	ZyE(18:2)+NH4	ZyE	Serol lipid	(18:2)	(18:2)				C45 H78 O2 N1	664.603	11.2425	0.426256	0.33055	0.560056	1.36592	1.31019	1.27643	684.719	765.425	691.616	1.63749	3.61901	1.59179	ug/g
POS7601	ZyE(18:2)+NH4	ZyE(18:2)+NH4	ZyE	Serol lipid	(18:2)	(18:2)				C45 H78 O2 N1	664.603	11.6712	7.35872	8.08548	13.2406	1.35087	3.36196	7.38803	165.781	219.207	165.388	24.0819	29.8512	20.4612	ug/g
POS7602	ZyE(18:2)+NH4	ZyE(18:2)+NH4	ZyE	Serol lipid	(18:2)	(18:2)				C45 H78 O2 N1	664.603	12.6061	2.71058	3.83796	2.78604	2.14943	3.15032	2.80355	638.157	708.604	795.159	52.5139	57.6655	37.9034	ug/g
POS7604	ZyE(18:2)+NH4	ZyE(18:2)+NH4	ZyE	Serol lipid	(18:2)	(18:2)				C45 H78 O2 N1	664.603	17.7883	4.29084	3.22094	0.0204249	4.65848	4.29027	4.91246	12.4505	14.3957	12.2863	0.00456551	0.023703	3.28405	ug/g
POS7609	ZyE(18:3)+NH4	ZyE(18:3)+NH4	ZyE	Serol lipid	(18:3)	(18:3)				C45 H76 O2 N1	662.587	10.1727	0.682474	0.430824	28.873	7.39166	7.01822	7.77209	2349.55	2378.27	2187.68	9.71635	8.75764	7.77974	ug/g
POS7614	ZyE(18:3)+NH4	ZyE(18:3)+NH4	ZyE	Serol lipid	(18:3)	(18:3)				C45 H76 O2 N1	662.587	11.6374	6.20609	6.54468	5.38822	3.55868	3.39511	2.99826	367.225	535.443	467.706	27.0926	24.692	6.18493	ug/g
POS7617	ZyE(18:3)+NH4	ZyE(18:3)+NH4	ZyE	Serol lipid	(18:3)	(18:3)				C45 H76 O2 N1	662.587	12.2473	0.298741	0.357985	0.0906428	7.44218	6.85394	7.84793	71.4831	83.7745	64.3483	0.429093	0.595838	0.243073	ug/g
POS7618	ZyE(18:3)+NH4	ZyE(18:3)+NH4	ZyE	Serol lipid	(18:3)	(18:3)				C45 H76 O2 N1	662.587	12.7785	0.450901	0.388272	0.397725	1.19898	1.10421	1.26435	17.7122	22.0609	25.2675	0.183671	0.0969796	0.209809	ug/g
POS7630	ZyE(19:0)+NH4	ZyE(19:0)+NH4	ZyE	Serol lipid	(19:0)	(19:0)				C46 H84 O2 N1	682.65	16.6607	1.14939	1.05306	1.02275	5.70015	4.78545	5.15934	50.002	53.0121	46.918	5.10132	4.49203	4.31117	ug/g
POS7631	ZyE(19:1)+NH4	ZyE(19:1)+NH4	ZyE	Serol lipid	(19:1)	(19:1)				C46 H82 O2 N1	680.634	17.3616	2.77832	4.01546	3.325	13.7414	10.0098	13.7204	39.8726	45.3124	42.6486	7.97608	8.93511	9.2025	ug/g
POS7635	ZyE(20:2)+NH4	ZyE(20:2)+NH4	ZyE	Serol lipid	(20:2)	(20:2)				C47 H82 O2 N1	692.634	10.2839	69.2668	0.0643294	0.045308	4.02613	5.68492	10.8067	490.03	421.36	374.452	3.70821	4.6979	1.12146	ug/g
POS7638	ZyE(20:3)+NH4	ZyE(20:3)+NH4	ZyE	Serol lipid	(20:3)	(20:3)				C47 H80 O2 N1	690.618	10.266	0.114169	0.173231	0.331564	0.0562043	0.217642	0.314488	70.1565	53.7901	70.5272	0.051412	0.20425	1.53048e-06	ug/g
POS7645	ZyE(20:4)+H	ZyE(20:4)+H	ZyE	Serol lipid	(20:4)	(20:4)				C47 H75 O2	671.576	11.52	0.0678172	0.0625891	0.181614	0.363043	0.575231	0.457259	46.6828	42.5305	37.5998	0.733823	0.482026	0.294855	ug/g
POS7646	ZyE(20:4)+H	ZyE(20:4)+H	ZyE	Serol lipid	(20:4)	(20:4)				C47 H75 O2	671.576	12.383	0.209761	0.0994545	0.246312	19.7291	19.7564	20.2211	2358.75	2076.15	2093.34	1.84275	1.75424	1.51588	ug/g
POS7647	ZyE(20:4)+H	ZyE(20:4)+H	ZyE	Serol lipid	(20:4)	(20:4)				C47 H75 O2	671.576	13.8718	55.8083	43.1597	41.2436	33.9018	29.6747	30.3616	1.85087	6.29469	3.45225	6.56986	6.56435	5.08132	ug/g
POS7649	ZyE(20:5)+H	ZyE(20:5)+H	ZyE	Serol lipid	(20:5)	(20:5)				C47 H73 O2	669.561	15.2408	0.736111	0.708417	0.886165	0.381129	0.210048	0.295248	16.8256	17.6346	18.4643	0.528233	0.101315	0.0110908	ug/g
POS7650	ZyE(21:2)+NH4	ZyE(21:2)+NH4	ZyE	Serol lipid	(21:2)	(21:2)				C48 H84 O2 N1	706.65	10.2832	8.36783	6.28134	7.85738	0.853849	0.920683	0.754745	98.7403	104.528	94.4811	0.111882	0.0737414	0.128433	ug/g
POS7652	ZyE(21:2)+NH4	ZyE(21:2)+NH4	ZyE	Serol lipid	(21:2)	(21:2)				C48 H84 O2 N1	706.65	16.2086	1.82879	2.1844	1.14846	7.10349	6.13892	6.55953	57.7872	59.2025	53.7757	6.29569	5.75688	5.6201	ug/g
POS7654	ZyE(21:2)+NH4	ZyE(21:2)+NH4	ZyE	Serol lipid	(21:2)	(21:2)				C48 H84 O2 N1	706.65	17.2735	0.970142	2.17318	1.87673	4.75801	6.20993	6.68933	103.827	58.7641	115.236	23.8719	22.5031	23.1886	ug/g
POS7655	ZyE(21:3)+NH4	ZyE(21:3)+NH4	ZyE	Serol lipid	(21:3)	(21:3)				C48 H82 O2 N1	704.634	15.6532	0.0449204	1.12727	2.18932	0.695782	0.470514	0.581926	17.852	17.8085	15.7038	0.795218	0.699634	0.928268	ug/g
POS7658	ZyE(21:4)+H	ZyE(21:4)+H	ZyE	Serol lipid	(21:4)	(21:4)				C48 H77 O2	685.592	17.3589	26.3656	20.1412	21.5163	135.248	135.487	148.123	190.465	158.569	158.312	49.566	55.7595	61.0135	ug/g
POS7660	ZyE(22:2)+NH4	ZyE(22:2)+NH4	ZyE	Serol lipid	(22:2)	(22:2)				C49 H86 O2 N1	720.665	17.3442	1.59476	1.78601	1.48951	4.19203	3.66619	4.21944	373.393	403.553	335.255	40.4068	40.5671	38.8994	ug/g
POS7665	ZyE(22:5)+H	ZyE(22:5)+H	ZyE	Serol lipid	(22:5)	(22:5)				C49 H77 O2	697.592	9.377	2.63284	1.15375	1.98988	2.91333	2.68306	3.07216	50.6728	57.5315	25.0229	0.849925	0.25767	0.757391	ug/g
POS7666	ZyE(22:5)+H	ZyE(22:5)+H	ZyE	Serol lipid	(22:5)	(22:5)				C49 H77 O2	697.592	17.1716	40.9079	34.9081	36.3456	247.982	232.508	240.695	2022.16	1858.78	1826	447.304	469.031	515.144	ug/g
POS7667	ZyE(23:2)+NH4	ZyE(23:2)+NH4	ZyE	Serol lipid	(23:2)	(23:2)				C50 H88 O2 N1	734.681	16.6566	2.82802	1.86784	2.33411	1.03534	0.82635	1.11453	12.9319	14.1943	14.5661	0.959755	0.71062	0.864384	ug/g
POS7669	ZyE(23:3)+H	ZyE(23:3)+H	ZyE	Serol lipid	(23:3)	(23:3)				C50 H83 O2	715.639	15.342	11.4222	15.6745	16.0717	0.680748	0.752917	0.0475202	55.5906	59.2922	50.7622	6.43607	6.17411	1.11128	ug/g
POS7675	ZyE(24:6)+H	ZyE(24:6)+H	ZyE	Serol lipid	(24:6)	(24:6)				C51 H79 O2	723.607	7.02124	18.4563	0.0568435	0.0566207	20.0376	18.4538	21.13	150.658	168.879	157.74	0.379628	0.244261	14.1257	ug/g
POS7676	ZyE(24:6)+H	ZyE(24:6)+H	ZyE	Serol lipid	(24:6)	(24:6)				C51 H79 O2	723.607	7.71578	0.0762397	0.156486	0.0319617	9.49321	8.74285	0.0631313	113.303	101.068	134.911	0.216139	0.281425	0.526499	ug/g
POS7679	ZyE(25:2)+NH4	ZyE(25:2)+NH4	ZyE	Serol lipid	(25:2)	(25:2)				C52 H92 O2 N1	762.712	17.0804	2.66871	2.60269	2.20248	1.60015e-05	0.286732	1.51485	36.5124	40.0925	33.1625	4.76777e-06	0.0277446	0.101883	ug/g
POS7680	ZyE(26:3)+NH4	ZyE(26:3)+NH4	ZyE	Serol lipid	(26:3)	(26:3)				C53 H92 O2 N1	774.712	16.886	7.03304	5.27937	0.109521	0.346144	0.534425	0.50217	107.437	107.326	98.6973	0.141331	0.24097	0.177394	ug/g
POS7683	ZyE(26:6)+NH4	ZyE(26:6)+NH4	ZyE	Serol lipid	(26:6)	(26:6)				C53 H86 O2 N1	768.665	13.5551	3.18644	3.52477	4.43342	2.19836	1.51914	1.40633	610.131	714.258	537.62	4.98721	7.38116	0.762926	ug/g
POS7685	ZyE(26:6)+NH4	ZyE(26:6)+NH4	ZyE	Serol lipid	(26:6)	(26:6)				C53 H86 O2 N1	768.665	15.2421	2.26852	0.918143	1.17228	25.4435	24.6452	28.8544	616.778	636.805	589.651	3.99335	3.07474	3.30616	ug/g
POS7692	ZyE(28:3)+NH4	ZyE(28:3)+NH4	ZyE	Serol lipid	(28:3)	(28:3)				C55 H96 O2 N1	802.744	17.258	14.7101	11.3749	14.1576	8.2554	7.67902	8.10082	2020.41	1921.55	1872.47	0.534336	0.376017	3.15723	ug/g
POS7694	ZyE(28:4)+NH4	ZyE(28:4)+NH4	ZyE	Serol lipid	(28:4)	(28:4)				C55 H94 O2 N1	800.728	15.1374	6.4906	5.63404	6.41875	4.95784	16.4048	18.7838	212.374	239.44	191.343	0.140053	0.306685	3.58921	ug/g
POS7697	ZyE(28:5)+H	ZyE(28:5)+H	ZyE	Serol lipid	(28:5)	(28:5)				C55 H89 O2	781.686	12.0935	0.912833	0.331716	1.17302	0.0622148	0.0600045	0.271815	72.9755	94.4076	73.49	0.311205	1.05847	0.435524	ug/g
POS7699	ZyE(2:0)+NH4	ZyE(2:0)+NH4	ZyE	Serol lipid	(2:0)	(2:0)				C29 H50 O2 N1	444.384	1.11259	3.30256	5.50421	5.55556	3.67627	3.38569	3.8767	7.61068	13.3379	12.3921	1.60815	3.23737	1.00126	ug/g
POS7700	ZyE(2:0)+H	ZyE(2:0)+H	ZyE	Serol lipid	(2:0)	(2:0)				C29 H47 O2	427.357	2.39789	30.9347	39.2602	32.5231	102.388	93.5722	106.164	9.99396	12.1766	9.39565	14.6311	12.4046	10.7569	ug/g
POS7706	ZyE(30:2)+H	ZyE(30:2)+H	ZyE	Serol lipid	(30:2)	(30:2)				C57 H99 O2	815.764	17.7061	10.8102	12.4154	7.46711	23.98	18.7113	26.5169	28.9327	29.7949	27.3164	1.19994	1.39809	2.14715	ug/g
POS7707	ZyE(30:3)+H	ZyE(30:3)+H	ZyE	Serol lipid	(30:3)	(30:3)				C57 H97 O2	813.748	16.1169	16.5519	12.4247	15.5422	0.171191	0.0459894	0.0514334	257.509	269.937	249.106	0.249872	0.104879	0.0759858	ug/g
POS7710	ZyE(30:3)+NH4	ZyE(30:3)+NH4	ZyE	Serol lipid	(30:3)	(30:3)				C57 H100 O2 N1	830.775	17.5721	11.7831	0.726475	1.75773	54.9206	51.122	55.1566	5874.96	6059.49	5412.57	9.61512	9.28938	9.04808	ug/g
POS7711	ZyE(30:4)+H	ZyE(30:4)+H	ZyE	Serol lipid	(30:4)	(30:4)				C57 H95 O2	811.733	13.497	0.29702	0.033	0.302884	0.548385	0.50504	0.578283	15.0401	19.6353	9.43093	0.0363651	0.331135	0.0194983	ug/g
POS7716	ZyE(30:5)+H	ZyE(30:5)+H	ZyE	Serol lipid	(30:5)	(30:5)				C57 H93 O2	809.717	13.14	26.7923	20.1117	0.0711103	29.0879	0.0865887	0.10327	166.239	170.033	184.076	14.9964	17.5643	20.5058	ug/g
POS7721	ZyE(32:3)+NH4	ZyE(32:3)+NH4	ZyE	Serol lipid	(32:3)	(32:3)				C59 H104 O2 N1	858.806	17.8475	0.157265	0.0830977	0.777569	49.7815	45.9456	50.0751	4564.14	4784.04	4456.93	22.6825	21.0239	20.0401	ug/g
POS7724	ZyE(32:4)+NH4	ZyE(32:4)+NH4	ZyE	Serol lipid	(32:4)	(32:4)				C59 H102 O2 N1	856.791	16.4004	1.49781	0.752354	2.0017	2.98598	2.72102	2.95265	986.005	1099.48	935.417	0.427128	0.513864	0.848236	ug/g
POS7727	ZyE(32:5)+H	ZyE(32:5)+H	ZyE	Serol lipid	(32:5)	(32:5)				C59 H97 O2	837.748	13.7862	0.232947	0.0104257	0.0984877	0.276619	0.249341	0.13578	478.899	601.202	518.855	0.166077	0.000210935	0.0546726	ug/g
POS7732	ZyE(33:3)+NH4	ZyE(33:3)+NH4	ZyE	Serol lipid	(33:3)	(33:3)				C60 H106 O2 N1	872.822	17.9724	8.57588	10.3603	9.23279	1.74722	2.88694	1.71284	67.9495	69.9844	62.9496	5.48198	6.79369	4.40435	ug/g
POS7733	ZyE(33:4)+NH4	ZyE(33:4)+NH4	ZyE	Serol lipid	(33:4)	(33:4)				C60 H104 O2 N1	870.806	17.7038	0.019632	0.400407	0.499576	0.298629	0.190172	0.249077	15.7413	17.3881	14.9532	1.06064	1.07995	0.892537	ug/g
POS7736	ZyE(33:6)+H	ZyE(33:6)+H	ZyE	Serol lipid	(33:6)	(33:6)				C60 H97 O2	849.748	17.7235	3.31389	1.94883	0.0182608	0.420874	0.164195	0.274376	27.1206	22.9913	23.1556	0.172846	0.156933	2.32043	ug/g
POS7744	ZyE(34:4)+NH4	ZyE(34:4)+NH4	ZyE	Serol lipid	(34:4)	(34:4)				C61 H106 O2 N1	884.822	16.8264	2.2614	2.58334	1.01286	1.82014	1.03564	1.56177	747.935	826.979	687.628	0.667438	0.437049	0.125328	ug/g
POS7746	ZyE(34:5)+H	ZyE(34:5)+H	ZyE	Serol lipid	(34:5)	(34:5)				C61 H101 O2	865.78	14.7762	2.25556	1.2333	1.75844	1.01195	0.490897	0.374869	303.865	405.059	286.374	1.9639	1.57784	2.18735	ug/g
POS7747	ZyE(34:5)+H	ZyE(34:5)+H	ZyE	Serol lipid	(34:5)	(34:5)				C61 H101 O2	865.78	15.2363	0.680046	0.549113	0.0104534	0.175829	0.0570764	0.125043	12.8294	13.3729	11.4494	0.419187	0.233954	0.0362462	ug/g
POS7749	ZyE(34:6)+H	ZyE(34:6)+H	ZyE	Serol lipid	(34:6)	(34:6)				C61 H99 O2	863.764	17.8481	0.84995	0.684686	0.759119	37.8699	36.5194	38.1693	1418.2	1260.76	1256.14	9.15557	8.91426	10.974	ug/g
POS7752	ZyE(35:4)+NH4	ZyE(35:4)+NH4	ZyE	Serol lipid	(35:4)	(35:4)				C62 H108 O2 N1	898.837	17.9598	0.0632479	2.82302	3.53134	1.51227	1.35668	1.61804	51.5321	53.4566	51.1064	0.526155	0.469556	0.247418	ug/g
POS7759	ZyE(36:5)+NH4	ZyE(36:5)+NH4	ZyE	Serol lipid	(36:5)	(36:5)				C63 H108 O2 N1	910.837	16.6608	1.35897	0.765912	2.30718	2.72072	0.104636	2.27611	46.1172	45.2066	49.7459	0.653122	0.900866	0.0845667	ug/g
POS7760	ZyE(36:5)+NH4	ZyE(36:5)+NH4	ZyE	Serol lipid	(36:5)	(36:5)				C63 H108 O2 N1	910.837	17.8595	7.72992	9.39284	10.6229	28.7418	27.493	30.0147	1359.12	1381.85	1357.78	118.998	118.15	105.961	ug/g
POS7767	ZyE(36:6)+H	ZyE(36:6)+H	ZyE	Serol lipid	(36:6)	(36:6)				C63 H103 O2	891.795	16.2493	1.68287	0.940695	0.288896	1.94525	1.14649	1.6072	236.34	262.854	228.249	2.77207	2.64326	2.56029	ug/g
POS7768	ZyE(36:6)+NH4	ZyE(36:6)+NH4	ZyE	Serol lipid	(36:6)	(36:6)				C63 H106 O2 N1	908.822	17.6395	68.8364	53.77	35.8886	18.9642	13.2268	15.4602	796.562	827.307	780.869	122.362	115.384	101.138	ug/g
POS7775	ZyE(37:5)+NH4	ZyE(37:5)+NH4	ZyE	Serol lipid	(37:5)	(37:5)				C64 H110 O2 N1	924.853	16.8201	0.494783	0.310266	10.8959	12.598	11.6022	13.2848	10.7899	0.000192495	9.20723	1.30943	2.634	2.92771	ug/g
POS7779	ZyE(38:5)+NH4	ZyE(38:5)+NH4	ZyE	Serol lipid	(38:5)	(38:5)				C65 H112 O2 N1	938.869	17.8667	1.1065	1.15358	1.0103	1.63997	1.67542	2.18495	30.0557	26.6351	29.0964	1.88616	4.01721	2.41476	ug/g
POS7780	ZyE(38:6)+NH4	ZyE(38:6)+NH4	ZyE	Serol lipid	(38:6)	(38:6)				C65 H110 O2 N1	936.853	17.639	0.415294	0.689115	0.710236	0.140998	0.0557376	0.244328	17.657	16.1482	16.2999	3.70342	5.92415	6.05571	ug/g
POS897	DG(8:0e_22:1)+Na	DG(30:1e)+Na	DG	Glycerolipid	(8:0e_22:1)	(8:0e)	(22:1)			C33 H64 O4 Na1	547.47	8.27035	0.652426	0.617532	0.817231	2.418	2.2722	2.68489	4.29551	4.65158	4.02773	1.02757	1.23871	2.29308	ug/g
NEG1	CL(48:0)-H	CL(48:0)-H	CL	Glycerophospholipid	(48:0)	(48:0)				C57 H109 O17 P2	1127.71	14.406	0.0403184	0.0388532	0.0471461	0.0605217	0.0498646	0.0538567	0.0154432	0.00969969	0.0109894	0.0224905	0.0138011	0.0166554	ug/g
NEG100	CL(74:14)-2H	CL(74:14)-2H	CL	Glycerophospholipid	(74:14)	(74:14)				C83 H132 O17 P2	731.448	3.97285	0.00341733	0.0536574	0.0620331	0.00575322	0.00191573	1.00809e-07	0.343369	0.381075	0.333985	0.00330527	0.00356837	0.00142937	ug/g
NEG1000	OAHFA(20:0_22:0)-H	OAHFA(42:0)-H	OAHFA	Fatty Acyls	(20:0_22:0)	(20:0)	(22:0)			C42 H81 O4	649.614	15.7115	0.56368	0.467731	0.461531	0.746841	0.740949	0.732973	0.147022	0.0798272	0.08827	0.0953547	0.080907	0.0897295	ug/g
NEG1001	OAHFA(20:1_22:0)-H	OAHFA(42:1)-H	OAHFA	Fatty Acyls	(20:1_22:0)	(20:1)	(22:0)			C42 H79 O4	647.598	14.8889	0.00382461	0.00718719	0.00770189	0.0247367	0.0278829	0.0298787	0.00424468	0.0022587	0.0050398	0.0545046	0.044981	0.0653012	ug/g
NEG1003	OAHFA(18:2_24:0)-H	OAHFA(42:2)-H	OAHFA	Fatty Acyls	(18:2_24:0)	(18:2)	(24:0)			C42 H77 O4	645.583	14.1329	0.0137801	0.0107927	0.0143278	0.00349131	0.00305345	0.00359529	0.115746	0.0653043	0.0769253	0.114072	0.0926328	0.11395	ug/g
NEG1005	OAHFA(20:0_23:0)-H	OAHFA(43:0)-H	OAHFA	Fatty Acyls	(20:0_23:0)	(20:0)	(23:0)			C43 H83 O4	663.63	16.0457	0.147091	0.116765	0.118036	0.149142	0.159845	0.151249	0.049599	0.0293778	0.0355219	0.039202	0.0310789	0.0409706	ug/g
NEG1006	OAHFA(43:4)-H	OAHFA(43:4)-H	OAHFA	Fatty Acyls	(43:4)	(43:4)				C43 H75 O4	655.567	13.209	0.0402048	0.0110218	0.0367897	0.0763997	0.0663514	0.0705046	0.0450741	0.0293266	0.0320148	0.0368764	0.0155065	0.0400736	ug/g
NEG1007	OAHFA(20:0_24:0)-H	OAHFA(44:0)-H	OAHFA	Fatty Acyls	(20:0_24:0)	(20:0)	(24:0)			C44 H85 O4	677.645	16.3353	0.157825	0.124259	0.132506	0.0830887	0.0856836	0.0816871	0.0600834	0.0377194	0.0393982	0.0500417	0.0415915	0.0644255	ug/g
NEG101	CL(74:14)-2H	CL(74:14)-2H	CL	Glycerophospholipid	(74:14)	(74:14)				C83 H132 O17 P2	731.448	4.6394	0.0177858	0.0018844	0.0190606	0.0187799	0.0179842	0.018549	0.0202676	0.00415596	0.059926	0.00710906	0.00156812	0.00107959	ug/g
NEG1010	OAHFA(22:0_24:0)-H	OAHFA(46:0)-H	OAHFA	Fatty Acyls	(22:0_24:0)	(22:0)	(24:0)			C46 H89 O4	705.677	16.8029	0.118419	0.0702812	0.0718662	0.0209524	0.0188036	0.0131989	0.0428658	0.0217321	0.0303347	0.0251491	0.0135188	0.0237095	ug/g
NEG1012	OAHFA(46:6)-H	OAHFA(46:6)-H	OAHFA	Fatty Acyls	(46:6)	(46:6)				C46 H77 O4	693.583	12.407	0.396952	0.426813	0.387429	0.225969	0.239992	0.24706	0.40561	0.234305	0.293969	0.963003	0.84836	0.929711	ug/g
NEG1013	OAHFA(47:0)-H	OAHFA(47:0)-H	OAHFA	Fatty Acyls	(47:0)	(47:0)				C47 H91 O4	719.692	17.003	0.0351695	0.0209451	0.0272896	0.00543625	0.00411577	0.00181491	0.0271178	0.0177971	0.0162519	0.0152862	0.00991291	0.0108569	ug/g
NEG1014	OAHFA(47:6)-H	OAHFA(47:6)-H	OAHFA	Fatty Acyls	(47:6)	(47:6)				C47 H79 O4	707.598	14.3512	0.0243485	0.0278032	0.028786	0.0273768	0.00152482	0.000668166	0.00495164	0.0146791	0.0163751	0.0534605	0.0464618	0.0558058	ug/g
NEG1015	OAHFA(20:0_28:0)-H	OAHFA(48:0)-H	OAHFA	Fatty Acyls	(20:0_28:0)	(20:0)	(28:0)			C48 H93 O4	733.708	17.1854	0.093632	0.0519985	0.0710471	0.00456414	0.00575227	0.00268251	0.0242229	0.0191981	0.025725	0.00971902	0.00511187	0.00565527	ug/g
NEG1016	OAHFA(18:2_30:0)-H	OAHFA(48:2)-H	OAHFA	Fatty Acyls	(18:2_30:0)	(18:2)	(30:0)			C48 H89 O4	729.677	16.4396	0.00495383	0.00385071	0.000997696	0.00143033	0.00113841	0.00193668	0.00144464	0.00142211	0.00122198	0.0321392	0.0425431	0.0360499	ug/g
NEG1017	PA(10:0e_6:0)-H	PA(16:0e)-H	PA	Glycerophospholipid	(10:0e_6:0)	(10:0e)	(6:0)			C19 H38 O7 N0 P1	409.236	1.92894	0.450894	0.421846	0.526035	0.489747	0.496969	0.512115	2.1411	1.23958	1.27174	0.571699	0.571673	0.526634	ug/g
NEG1018	PA(10:0e_6:0)-H	PA(16:0e)-H	PA	Glycerophospholipid	(10:0e_6:0)	(10:0e)	(6:0)			C19 H38 O7 N0 P1	409.236	3.486	0.0204147	0.0397521	0.0733185	0.0460143	0.018391	0.00717461	0.0311012	0.028143	0.0128577	0.0473285	0.0300069	0.0259249	ug/g
NEG1019	PA(12:1e_6:0)-H	PA(18:1e)-H	PA	Glycerophospholipid	(12:1e_6:0)	(12:1e)	(6:0)			C21 H40 O7 N0 P1	435.252	2.014	0.0506239	0.0592027	0.0510526	0.0647186	0.338912	0.129793	0.350158	0.310727	0.204156	0.965421	0.630863	0.778634	ug/g
NEG102	CL(74:14)-2H	CL(74:14)-2H	CL	Glycerophospholipid	(74:14)	(74:14)				C83 H132 O17 P2	731.448	10.103	0.0264614	0.0212565	0.0409569	0.156294	0.106066	0.176443	0.402719	0.414828	0.394405	0.359245	0.343932	0.613695	ug/g
NEG1021	PA(18:2e)-H	PA(18:2e)-H	PA	Glycerophospholipid	(18:2e)	(18:2e)				C21 H38 O7 N0 P1	433.236	2.211	0.148398	0.121466	0.202724	0.42733	0.404863	0.574907	0.0183533	0.00956525	0.00960526	0.387373	1.69331	1.73289	ug/g
NEG1022	PA(8:1e_10:1)-H	PA(18:2e)-H	PA	Glycerophospholipid	(8:1e_10:1)	(8:1e)	(10:1)			C21 H38 O7 N0 P1	433.236	2.76	0.0426282	0.0164144	0.112377	0.0840978	0.154112	0.139348	0.0770101	0.0541165	0.568822	0.0712454	0.0388365	0.497836	ug/g
NEG1023	PA(14:0_14:0)-H	PA(28:0)-H	PA	Glycerophospholipid	(14:0_14:0)	(14:0)	(14:0)			C31 H60 O8 N0 P1	591.403	7.72432	0.00555702	0.00277254	0.00350362	0.00960939	0.0127661	0.00665036	0.0479416	0.0098697	5.58972e-08	0.180738	0.164186	0.191824	ug/g
NEG1024	PA(16:0e_12:0)-H	PA(28:0e)-H	PA	Glycerophospholipid	(16:0e_12:0)	(16:0e)	(12:0)			C31 H62 O7 N0 P1	577.424	2.41555	0.0120274	0.0186979	0.00623932	0.0342675	0.0415748	0.0390949	0.0551427	0.0626017	0.06571	0.161866	0.142078	0.114277	ug/g
NEG1025	PA(18:1e_10:4)-2H	PA(28:5e)-2H	PA	Glycerophospholipid	(18:1e_10:4)	(18:1e)	(10:4)			C31 H51 O7 N0 P1	283.169	16.066	0.25517	0.224252	0.047459	0.0895802	0.0288039	0.0527327	0.175206	0.198329	0.315485	0.053452	0.0832902	0.0970735	ug/g
NEG1026	PA(15:0_14:0)-H	PA(29:0)-H	PA	Glycerophospholipid	(15:0_14:0)	(15:0)	(14:0)			C32 H62 O8 N0 P1	605.419	8.31053	0.219768	0.215711	0.211371	0.436694	0.373436	0.368201	0.280665	0.26141	0.251832	1.07401	0.829864	0.987546	ug/g
NEG1027	PA(15:0_14:0)-H	PA(29:0)-H	PA	Glycerophospholipid	(15:0_14:0)	(15:0)	(14:0)			C32 H62 O8 N0 P1	605.419	8.779	0.104667	0.0866935	0.018321	0.0246672	0.0429555	0.0210651	0.0755804	0.0672786	0.0134876	0.0521203	0.0290748	0.0125137	ug/g
NEG1028	PA(15:0_15:0)-H	PA(30:0)-H	PA	Glycerophospholipid	(15:0_15:0)	(15:0)	(15:0)			C33 H64 O8 N0 P1	619.434	7.82294	0.00677864	0.00172025	0.0384236	0.00467045	0.00764766	0.003731	0.0056548	0.00179965	0.000572016	0.0610956	0.0195462	0.0148174	ug/g
NEG1029	PA(16:0_14:0)-H	PA(30:0)-H	PA	Glycerophospholipid	(16:0_14:0)	(16:0)	(14:0)			C33 H64 O8 N0 P1	619.434	8.95986	1.43353	0.988522	1.62195	1.98333	1.66134	1.57544	1.31968	1.44878	1.41916	2.81902	2.5987	2.01433	ug/g
NEG103	CL(74:16)-2H	CL(74:16)-2H	CL	Glycerophospholipid	(74:16)	(74:16)				C83 H128 O17 P2	729.432	3.33071	0.0320221	0.024093	0.0274559	0.0239639	0.0230178	0.0291675	0.0435512	0.0472888	0.0452697	0.00273459	0.00136806	0.00416609	ug/g
NEG1030	PA(16:0_14:0)-H	PA(30:0)-H	PA	Glycerophospholipid	(16:0_14:0)	(16:0)	(14:0)			C33 H64 O8 N0 P1	619.434	10.453	8.99927e-05	0.146287	0.175052	0.136511	0.0228408	0.152468	0.0911241	0.0387232	0.0421519	0.0473745	0.0595989	0.0149123	ug/g
NEG1033	PA(30:4e)-H	PA(30:4e)-H	PA	Glycerophospholipid	(30:4e)	(30:4e)				C33 H58 O7 N0 P1	597.393	6.203	0.364626	0.323738	0.39924	0.88054	0.832587	0.853268	0.289738	0.319522	0.290064	0.539533	0.461085	0.419642	ug/g
NEG1034	PA(15:0_16:0)-H	PA(31:0)-H	PA	Glycerophospholipid	(15:0_16:0)	(15:0)	(16:0)			C34 H66 O8 N0 P1	633.45	8.45442	0.0196293	0.0234571	0.0414193	0.00539251	0.0251694	0.0259599	0.0149555	0.109913	0.00560156	0.04168	0.0285394	0.044814	ug/g
NEG1036	PA(15:0_16:0)-H	PA(31:0)-H	PA	Glycerophospholipid	(15:0_16:0)	(15:0)	(16:0)			C34 H66 O8 N0 P1	633.45	10.095	1.01669	0.8551	0.865573	1.17667	0.968103	1.06323	1.25484	1.15811	1.27514	1.46529	1.13855	1.3688	ug/g
NEG1037	PA(15:0_16:0)-H	PA(31:0)-H	PA	Glycerophospholipid	(15:0_16:0)	(15:0)	(16:0)			C34 H66 O8 N0 P1	633.45	11.2179	0.112903	0.0130394	0.0508668	0.0802385	0.0613802	0.00212267	0.0182251	0.00377957	0.0251968	0.063223	0.0274029	0.0523341	ug/g
NEG104	CL(12:4_18:2_22:6_22:6)-2H	CL(74:18)-2H	CL	Glycerophospholipid	(12:4_18:2_22:6_22:6)	(12:4)	(18:2)	(22:6)	(22:6)	C83 H124 O17 P2	727.416	2.13777	0.0186955	0.0354473	0.042614	0.100799	0.0967162	0.0874045	0.972523	1.04538	1.03994	0.0254792	0.0099051	0.0106008	ug/g
NEG105	CL(74:20)-2H	CL(74:20)-2H	CL	Glycerophospholipid	(74:20)	(74:20)				C83 H120 O17 P2	725.401	2.678	0.0495244	0.00413808	0.00319649	0.00257329	0.0030813	0.00275475	0.239657	0.234629	0.249803	0.00751601	0.00410243	0.0471425	ug/g
NEG1055	PA(18:1_14:0)-H	PA(32:1)-H	PA	Glycerophospholipid	(18:1_14:0)	(18:1)	(14:0)			C35 H66 O8 N0 P1	645.45	8.97136	0.427082	0.483344	0.5051	0.623053	2.52292	0.640588	0.275645	0.301701	0.352898	9.37608	9.57362	9.30558	ug/g
NEG1056	PA(16:0_16:1)-H	PA(32:1)-H	PA	Glycerophospholipid	(16:0_16:1)	(16:0)	(16:1)			C35 H66 O8 N0 P1	645.45	9.497	0.460167	0.395122	0.515937	0.432212	0.364329	0.410813	0.199312	0.162953	0.136721	2.96701	3.04851	2.75234	ug/g
NEG1057	PA(18:1_14:0)-H	PA(32:1)-H	PA	Glycerophospholipid	(18:1_14:0)	(18:1)	(14:0)			C35 H66 O8 N0 P1	645.45	10.764	0.0417324	0.0456578	0.0377227	0.022361	0.0387211	0.0240825	0.0134139	0.00582548	0.00248564	0.0568225	0.0687088	0.0165458	ug/g
NEG1059	PA(14:0_18:2)-H	PA(32:2)-H	PA	Glycerophospholipid	(14:0_18:2)	(14:0)	(18:2)			C35 H64 O8 N0 P1	643.434	8.18176	9.79933	4.33701	10.3593	17.394	16.6722	16.6466	13.5576	19.0006	15.12	14.5158	10.7055	9.44089	ug/g
NEG106	CL(74:3)-2H	CL(74:3)-2H	CL	Glycerophospholipid	(74:3)	(74:3)				C83 H154 O17 P2	742.534	8.32611	0.0418368	0.351736	0.472539	0.0423911	0.0590438	0.0382314	0.159544	0.116201	0.157433	0.139249	0.400237	0.116859	ug/g
NEG107	CL(74:3)-2H	CL(74:3)-2H	CL	Glycerophospholipid	(74:3)	(74:3)				C83 H154 O17 P2	742.534	9.174	0.0305206	0.0329043	0.0197436	0.0242418	0.0285883	0.0463276	1.54653	1.64716	1.61364	0.00652527	0.0124522	0.00835437	ug/g
NEG1070	PA(32:3)-H	PA(32:3)-H	PA	Glycerophospholipid	(32:3)	(32:3)				C35 H62 O8 N0 P1	641.419	3.07646	0.0538633	0.0534835	0.052586	0.00635581	2.39989e-08	0.00818398	0.00330536	0.0295341	0.00214125	0.0637384	0.0916257	0.0574446	ug/g
NEG1071	PA(14:0_18:3)-H	PA(32:3)-H	PA	Glycerophospholipid	(14:0_18:3)	(14:0)	(18:3)			C35 H62 O8 N0 P1	641.419	7.51103	0.00666264	0.00279044	0.00501607	0.0538536	0.00858266	0.0400869	0.206328	0.16019	0.132574	0.196455	0.177549	0.169589	ug/g
NEG1072	PA(14:0_18:3)-H	PA(32:3)-H	PA	Glycerophospholipid	(14:0_18:3)	(14:0)	(18:3)			C35 H62 O8 N0 P1	641.419	7.95875	0.218539	0.283805	0.370331	0.0211421	0.110159	0.0868964	0.276453	0.0662615	0.272992	0.295023	0.232323	0.255248	ug/g
NEG1073	PA(14:0_18:3)-H	PA(32:3)-H	PA	Glycerophospholipid	(14:0_18:3)	(14:0)	(18:3)			C35 H62 O8 N0 P1	641.419	8.5277	0.0093335	0.007333	0.00858953	0.0117898	0.0168459	0.00477829	0.0801214	0.0324758	0.024865	0.153869	0.0698247	0.0968233	ug/g
NEG1077	PA(16:0_17:0)-H	PA(33:0)-H	PA	Glycerophospholipid	(16:0_17:0)	(16:0)	(17:0)			C36 H70 O8 N0 P1	661.481	9.61124	0.256548	0.156486	0.269676	0.355145	0.322048	0.209962	0.404	0.405809	0.364041	0.559796	0.412141	0.906717	ug/g
NEG1078	PA(16:0_17:0)-H	PA(33:0)-H	PA	Glycerophospholipid	(16:0_17:0)	(16:0)	(17:0)			C36 H70 O8 N0 P1	661.481	10.9111	0.883764	0.835513	0.275395	0.453451	0.0195559	1.15933	1.84292	1.76688	1.77306	0.790739	0.653975	0.686782	ug/g
NEG1079	PA(16:0_17:0)-H	PA(33:0)-H	PA	Glycerophospholipid	(16:0_17:0)	(16:0)	(17:0)			C36 H70 O8 N0 P1	661.481	11.774	0.121185	0.0620187	0.102957	0.165628	0.0879048	0.135983	0.4671	0.314969	0.401084	0.376656	0.272764	0.271988	ug/g
NEG108	CL(74:5)-2H	CL(74:5)-2H	CL	Glycerophospholipid	(74:5)	(74:5)				C83 H150 O17 P2	740.518	7.402	0.0592021	0.224719	0.252943	0.150899	0.103853	0.132337	0.200281	0.648569	0.167234	0.238985	0.219614	0.235716	ug/g
NEG1080	PA(33:1)-H	PA(33:1)-H	PA	Glycerophospholipid	(33:1)	(33:1)				C36 H68 O8 N0 P1	659.466	7.958	0.232347	0.245328	0.312221	0.122313	0.00543092	0.120809	0.0701805	0.0720307	0.0595368	0.0606515	0.0621635	0.0596896	ug/g
NEG1081	PA(15:0_18:1)-H	PA(33:1)-H	PA	Glycerophospholipid	(15:0_18:1)	(15:0)	(18:1)			C36 H68 O8 N0 P1	659.466	9.55943	3.26039	0.285793	1.17341	3.5395	2.33948	2.03332	0.35049	0.49354	3.0072	13.6347	13.1869	13.2287	ug/g
NEG109	CL(74:5)-2H	CL(74:5)-2H	CL	Glycerophospholipid	(74:5)	(74:5)				C83 H150 O17 P2	740.518	8.337	0.00348933	0.372107	0.480283	0.267373	0.314591	0.357502	0.142528	0.169929	0.204403	0.244149	0.306437	0.174173	ug/g
NEG11	CL(56:6)-H	CL(56:6)-H	CL	Glycerophospholipid	(56:6)	(56:6)				C65 H113 O17 P2	1227.75	8.70616	0.067795	0.0576832	0.0800559	0.0427641	0.0418379	0.0433559	0.0326225	0.0302421	0.0365311	0.0460914	0.0434325	0.044356	ug/g
NEG110	CL(74:5)-2H	CL(74:5)-2H	CL	Glycerophospholipid	(74:5)	(74:5)				C83 H150 O17 P2	740.518	9.865	0.00450001	0.00536486	0.00243808	0.00270553	0.00477953	0.00525823	0.458039	0.443899	0.446357	0.0356728	0.0256409	0.0335931	ug/g
NEG111	CL(74:9)-2H	CL(74:9)-2H	CL	Glycerophospholipid	(74:9)	(74:9)				C83 H142 O17 P2	736.487	5.07141	0.0120919	0.0142886	0.0168087	0.0345817	0.0441821	0.0468694	0.208829	0.23506	0.232165	0.176475	0.16533	0.159679	ug/g
NEG1111	PA(18:2e_15:0)-H	PA(33:2e)-H	PA	Glycerophospholipid	(18:2e_15:0)	(18:2e)	(15:0)			C36 H68 O7 N0 P1	643.471	8.03068	0.0504833	0.0428513	0.0457807	0.0143059	0.00546321	0.00320037	0.0530729	0.0170987	0.0272283	0.0649105	0.0270546	0.0587257	ug/g
NEG1112	PA(15:0_18:3)-H	PA(33:3)-H	PA	Glycerophospholipid	(15:0_18:3)	(15:0)	(18:3)			C36 H64 O8 N0 P1	655.434	6.73826	0.0569296	0.0495449	0.0632024	0.0246753	0.0236298	0.0243719	0.182735	0.189821	0.00933202	0.0101176	0.00620508	0.00736784	ug/g
NEG1115	PA(15:0_18:3)-H	PA(33:3)-H	PA	Glycerophospholipid	(15:0_18:3)	(15:0)	(18:3)			C36 H64 O8 N0 P1	655.434	8.51139	0.647169	0.860748	0.355672	0.782662	1.03248	0.199543	1.36842	0.323466	1.21091	0.855223	3.68003	3.32969	ug/g
NEG1119	PA(18:0_16:0)-H	PA(34:0)-H	PA	Glycerophospholipid	(18:0_16:0)	(18:0)	(16:0)			C37 H72 O8 N0 P1	675.497	12.0554	0.261428	0.190189	0.102708	4.77776	0.313803	3.08037	0.510705	0.489029	0.604205	0.998793	0.773547	0.826358	ug/g
NEG112	CL(74:9)-2H	CL(74:9)-2H	CL	Glycerophospholipid	(74:9)	(74:9)				C83 H142 O17 P2	736.487	8.1268	0.0140421	0.00255382	0.0133746	2.66064e-08	0.00318756	0.055005	7.25073	0.0914971	0.0859866	0.0686575	0.0603535	0.00885106	ug/g
NEG1120	PA(18:0_16:0)-H	PA(34:0)-H	PA	Glycerophospholipid	(18:0_16:0)	(18:0)	(16:0)			C37 H72 O8 N0 P1	675.497	12.7835	0.0167092	0.339951	0.141864	0.0521037	0.691459	0.0111979	0.222033	0.202285	0.123321	0.118114	2.1494	0.182856	ug/g
NEG1121	PA(18:0_16:0)-H	PA(34:0)-H	PA	Glycerophospholipid	(18:0_16:0)	(18:0)	(16:0)			C37 H72 O8 N0 P1	675.497	13.269	0.0508791	0.0157174	0.121106	0.286498	0.146827	0.15498	0.126358	0.13592	0.0453698	0.0562602	0.154463	0.167998	ug/g
NEG1123	PA(16:0_18:1)-H	PA(34:1)-H	PA	Glycerophospholipid	(16:0_18:1)	(16:0)	(18:1)			C37 H70 O8 N0 P1	673.481	13.0775	0.149888	0.216244	0.128772	0.408324	0.374353	0.342903	0.732037	0.473561	0.463609	0.54488	1.47597	0.547141	ug/g
NEG114	CL(75:5)-2H	CL(75:5)-2H	CL	Glycerophospholipid	(75:5)	(75:5)				C84 H152 O17 P2	747.526	9.68143	0.0392198	0.0399472	0.0423645	0.0085801	0.00714995	0.0104376	0.484218	76.5531	0.49699	0.110335	0.0928451	0.0837346	ug/g
NEG116	CL(76:12)-2H	CL(76:12)-2H	CL	Glycerophospholipid	(76:12)	(76:12)				C85 H140 O17 P2	747.479	2.738	0.292331	0.270985	0.313284	0.223996	0.214506	0.221243	0.381316	0.411295	0.438387	0.0895656	0.0384991	0.0816766	ug/g
NEG1189	PA(16:1_18:3)-H	PA(34:4)-H	PA	Glycerophospholipid	(16:1_18:3)	(16:1)	(18:3)			C37 H64 O8 N0 P1	667.434	7.54123	0.0205903	0.00786288	0.25294	0.00305918	0.00834109	0.0115331	0.0335788	0.0151836	0.00926672	0.479042	0.49507	0.46508	ug/g
NEG119	CL(76:16)-2H	CL(76:16)-2H	CL	Glycerophospholipid	(76:16)	(76:16)				C85 H132 O17 P2	743.448	1.85329	0.0594884	0.0665473	0.0695413	0.0511411	0.0489743	0.00209782	0.00203671	0.00381927	0.00507066	0.0574931	0.11482	0.0669737	ug/g
NEG1191	PA(12:0_22:5)-H	PA(34:5)-H	PA	Glycerophospholipid	(12:0_22:5)	(12:0)	(22:5)			C37 H62 O8 N0 P1	665.419	5.791	0.366007	0.369689	0.429943	0.133541	0.127026	0.118854	0.413236	0.45059	0.467519	0.527144	0.508592	0.434565	ug/g
NEG1192	PA(16:0_19:0)-H	PA(35:0)-H	PA	Glycerophospholipid	(16:0_19:0)	(16:0)	(19:0)			C38 H74 O8 N0 P1	689.513	10.714	0.0395417	0.0311473	0.0332226	0.0337332	0.0451617	0.0366628	0.0699126	0.0807638	0.0765687	0.234072	0.493613	0.146245	ug/g
NEG1193	PA(19:1_16:0)-H	PA(35:1)-H	PA	Glycerophospholipid	(19:1_16:0)	(19:1)	(16:0)			C38 H72 O8 N0 P1	687.497	9.7062	0.0890725	0.0773465	0.488902	0.221263	0.197038	0.195412	1.68948	1.20096	1.98177	1.0577	1.35728	1.032	ug/g
NEG1194	PA(17:0_18:1)-H	PA(35:1)-H	PA	Glycerophospholipid	(17:0_18:1)	(17:0)	(18:1)			C38 H72 O8 N0 P1	687.497	10.9316	0.047389	0.0665323	0.0502847	0.047339	0.0678015	0.0383523	0.0436968	0.0150879	0.462843	2.74129	1.86835	2.88235	ug/g
NEG1195	PA(17:0_18:1)-H	PA(35:1)-H	PA	Glycerophospholipid	(17:0_18:1)	(17:0)	(18:1)			C38 H72 O8 N0 P1	687.497	12.721	0.0382635	0.0171087	0.0992032	0.165572	0.0418062	0.0180091	0.282353	0.00716228	0.0427679	0.0873555	0.10693	0.111209	ug/g
NEG12	CL(57:2)-2H	CL(57:2)-2H	CL	Glycerophospholipid	(57:2)	(57:2)				C66 H122 O17 P2	624.408	6.194	0.0394042	0.0424073	0.0537305	0.104243	0.106441	0.0985723	0.0283355	0.0307185	0.0403395	0.0688581	0.0788251	0.063553	ug/g
NEG120	CL(76:18)-2H	CL(76:18)-2H	CL	Glycerophospholipid	(76:18)	(76:18)				C85 H128 O17 P2	741.432	1.975	0.0409588	0.0400592	0.0559086	0.00688804	0.00393171	0.001786	0.10737	0.118903	0.117132	0.0397724	0.0891285	0.126699	ug/g
NEG1203	PA(17:0_18:2)-H	PA(35:2)-H	PA	Glycerophospholipid	(17:0_18:2)	(17:0)	(18:2)			C38 H70 O8 N0 P1	685.481	10.1115	16.8413	8.29461	12.9521	15.3642	13.2095	21.1236	19.1306	19.8202	28.9572	22.1346	14.0961	13.5977	ug/g
NEG121	CL(76:18)-2H	CL(76:18)-2H	CL	Glycerophospholipid	(76:18)	(76:18)				C85 H128 O17 P2	741.432	2.92196	0.046724	0.039643	0.038221	0.0182101	0.0156585	0.0144275	0.0497114	0.0408001	0.124783	0.0379314	0.0224354	0.0246009	ug/g
NEG1211	PA(17:0_18:3)-H	PA(35:3)-H	PA	Glycerophospholipid	(17:0_18:3)	(17:0)	(18:3)			C38 H68 O8 N0 P1	683.466	8.02687	0.0117492	0.0122631	0.0104425	0.0435428	0.0339416	0.0354399	0.258662	0.242826	0.262336	0.208282	0.18773	0.207778	ug/g
NEG1212	PA(17:0_18:3)-H	PA(35:3)-H	PA	Glycerophospholipid	(17:0_18:3)	(17:0)	(18:3)			C38 H68 O8 N0 P1	683.466	8.98594	0.536496	0.565565	0.553697	0.552095	0.558674	0.542634	1.3838	1.27723	1.44985	4.3321	4.5931	4.24211	ug/g
NEG1213	PA(18:3e_17:0)-H	PA(35:3e)-H	PA	Glycerophospholipid	(18:3e_17:0)	(18:3e)	(17:0)			C38 H70 O7 N0 P1	669.486	7.93	1.77248	1.15331	1.95119	0.0827117	0.0983501	0.00640393	0.0408664	0.0712459	0.104318	0.324579	0.516614	0.277566	ug/g
NEG1214	PA(17:1_18:3)-H	PA(35:4)-H	PA	Glycerophospholipid	(17:1_18:3)	(17:1)	(18:3)			C38 H66 O8 N0 P1	681.45	8.00076	0.195368	0.224502	0.245428	0.0399392	0.0871578	0.0570707	0.0697628	0.0974732	0.0964038	0.634983	0.601415	0.571508	ug/g
NEG1215	PA(17:1_18:3)-H	PA(35:4)-H	PA	Glycerophospholipid	(17:1_18:3)	(17:1)	(18:3)			C38 H66 O8 N0 P1	681.45	8.486	0.110333	0.0821499	0.0959003	0.0694348	0.00273439	0.0685812	0.0059017	0.0356068	0.0304735	0.122657	0.0987586	0.0420493	ug/g
NEG1216	PA(16:0_20:1)-H	PA(36:1)-H	PA	Glycerophospholipid	(16:0_20:1)	(16:0)	(20:1)			C39 H74 O8 N0 P1	701.513	9.94821	0.0940008	0.0131182	0.0135791	0.00570388	0.0106669	0.00275787	0.213106	0.167237	0.18001	0.55054	0.393795	0.546414	ug/g
NEG1217	PA(18:0_18:1)-H	PA(36:1)-H	PA	Glycerophospholipid	(18:0_18:1)	(18:0)	(18:1)			C39 H74 O8 N0 P1	701.513	11.5156	0.052165	0.0483246	0.0427043	0.30525	0.223536	0.209457	0.262143	0.210412	0.0873696	10.2932	10.0827	25.3265	ug/g
NEG1219	PA(18:0_18:1)-H	PA(36:1)-H	PA	Glycerophospholipid	(18:0_18:1)	(18:0)	(18:1)			C39 H74 O8 N0 P1	701.513	12.685	0.1767	0.0609421	0.100761	0.205693	0.224538	0.2809	0.168324	0.152691	0.277777	1.72175	1.83004	1.6122	ug/g
NEG122	CL(76:2)-2H	CL(76:2)-2H	CL	Glycerophospholipid	(76:2)	(76:2)				C85 H160 O17 P2	757.557	14.8972	0.168653	0.144043	0.182491	0.0468333	0.0497437	0.0527918	0.00602596	0.00502946	0.0149728	0.0750267	0.0129576	0.0333877	ug/g
NEG1220	PA(18:0_18:1)-H	PA(36:1)-H	PA	Glycerophospholipid	(18:0_18:1)	(18:0)	(18:1)			C39 H74 O8 N0 P1	701.513	11.8699	0.336273	0.195464	0.411025	0.652538	0.686484	0.799049	0.477359	0.821017	0.783993	8.78793	8.00711	6.82289	ug/g
NEG1221	PA(18:0_18:1)-H	PA(36:1)-H	PA	Glycerophospholipid	(18:0_18:1)	(18:0)	(18:1)			C39 H74 O8 N0 P1	701.513	14.703	0.0140076	0.00750184	0.0723388	0.0446074	0.0456015	0.0560111	0.0178511	0.0359188	0.0187528	0.128967	0.0792986	0.111475	ug/g
NEG1222	PA(18:0_18:1)-H	PA(36:1)-H	PA	Glycerophospholipid	(18:0_18:1)	(18:0)	(18:1)			C39 H74 O8 N0 P1	701.513	15.55	0.0117219	0.00497339	0.0151378	0.0418208	0.0183417	0.0254113	0.037225	0.0383035	0.060132	0.10867	0.0380174	0.127352	ug/g
NEG1223	PA(18:0_18:1)-H	PA(36:1)-H	PA	Glycerophospholipid	(18:0_18:1)	(18:0)	(18:1)			C39 H74 O8 N0 P1	701.513	16.406	0.00918002	0.0288149	0.00785259	0.0125779	0.0128732	0.00517255	0.0137607	0.00754145	0.0188091	0.0111006	0.00967893	0.0156395	ug/g
NEG123	CL(76:3)-H	CL(76:3)-H	CL	Glycerophospholipid	(76:3)	(76:3)				C85 H159 O17 P2	1514.11	17.901	0.163175	0.15126	0.174871	0.131857	0.12627	0.130235	0.129518	0.1306	0.12796	0.0992101	0.0957316	0.0843373	ug/g
NEG124	CL(76:4)-2H	CL(76:4)-2H	CL	Glycerophospholipid	(76:4)	(76:4)				C85 H156 O17 P2	755.541	4.886	0.121189	0.11234	0.129876	0.0340553	0.0326124	0.0336366	0.016787	0.169567	0.0571076	0.0305198	0.0294497	0.0259445	ug/g
NEG125	CL(77:15)-2H	CL(77:15)-2H	CL	Glycerophospholipid	(77:15)	(77:15)				C86 H136 O17 P2	751.463	6.67337	0.020285	0.018592	0.0239065	0.0636715	0.0828128	0.085042	0.528854	0.524228	0.562664	0.0276645	0.0269224	0.0274605	ug/g
NEG1250	PA(18:0_18:3)-H	PA(36:3)-H	PA	Glycerophospholipid	(18:0_18:3)	(18:0)	(18:3)			C39 H70 O8 N0 P1	697.481	10.5006	0.454102	0.270604	0.265227	0.271012	0.193279	0.328908	0.345831	0.282407	0.380269	0.872573	0.908856	0.929794	ug/g
NEG1251	PA(18:0_18:3)-H	PA(36:3)-H	PA	Glycerophospholipid	(18:0_18:3)	(18:0)	(18:3)			C39 H70 O8 N0 P1	697.481	12.217	0.194003	0.145891	0.0594327	0.0881543	0.036488	0.138777	0.103597	0.188147	0.0384774	0.174094	0.149714	0.272957	ug/g
NEG1252	PA(18:1_18:2)-H	PA(36:3)-H	PA	Glycerophospholipid	(18:1_18:2)	(18:1)	(18:2)			C39 H70 O8 N0 P1	697.481	13.301	0.415384	0.384648	0.0157495	0.109405	0.114222	0.0844206	0.0667765	0.0695847	0.182951	0.381283	0.0620755	0.266975	ug/g
NEG1253	PA(18:1_18:2)-H	PA(36:3)-H	PA	Glycerophospholipid	(18:1_18:2)	(18:1)	(18:2)			C39 H70 O8 N0 P1	697.481	13.7714	0.0345134	0.0750849	0.0342295	0.0576167	0.0366074	0.0556779	0.0605904	0.0375437	0.101459	0.112622	0.0258996	0.077127	ug/g
NEG1254	PA(18:0_18:3)-H	PA(36:3)-H	PA	Glycerophospholipid	(18:0_18:3)	(18:0)	(18:3)			C39 H70 O8 N0 P1	697.481	14.2491	0.0227463	0.0268227	0.0813315	0.0253102	0.0276892	0.0726531	0.0278244	0.0590994	0.0685651	0.400546	0.106816	0.095842	ug/g
NEG1255	PA(18:1_18:2)-H	PA(36:3)-H	PA	Glycerophospholipid	(18:1_18:2)	(18:1)	(18:2)			C39 H70 O8 N0 P1	697.481	15.4152	0.0178107	0.241505	0.0112437	0.0173221	0.385195	0.315139	0.01913	0.141965	0.0822631	0.191132	0.15475	0.0985095	ug/g
NEG1256	PA(18:1_18:2)-H	PA(36:3)-H	PA	Glycerophospholipid	(18:1_18:2)	(18:1)	(18:2)			C39 H70 O8 N0 P1	697.481	17.05	0.0779991	0.0207483	0.00371873	0.00287071	0.0468139	0.0401506	0.00447486	0.000225955	0.00103723	0.00443224	0.0288633	0.0727277	ug/g
NEG1257	PA(18:1_18:2)-H	PA(36:3)-H	PA	Glycerophospholipid	(18:1_18:2)	(18:1)	(18:2)			C39 H70 O8 N0 P1	697.481	17.5536	0.0395653	0.00156782	0.00805943	0.00884866	0.0162171	0.0168482	0.0102032	0.0301422	0.00932054	0.0196877	0.018492	0.0353077	ug/g
NEG126	CL(77:5)-2H	CL(77:5)-2H	CL	Glycerophospholipid	(77:5)	(77:5)				C86 H156 O17 P2	761.541	10.2705	0.102657	0.093938	0.100241	0.0324928	0.0294452	0.0347559	0.150725	0.145857	0.162426	0.23399	0.210343	0.200889	ug/g
NEG127	CL(78:10)-2H	CL(78:10)-2H	CL	Glycerophospholipid	(78:10)	(78:10)				C87 H148 O17 P2	763.51	5.38591	0.0184083	0.0170641	0.0197277	1.65734e-08	0.0127276	0.0131274	0.0246567	0.0214665	0.0275248	0.00868142	0.00339442	0.00737997	ug/g
NEG128	CL(78:11)-2H	CL(78:11)-2H	CL	Glycerophospholipid	(78:11)	(78:11)				C87 H146 O17 P2	762.502	6.594	0.0155793	0.0110857	0.0232343	0.0105709	0.010123	0.010441	0.0146479	0.0113406	0.00806249	0.0094057	1.12539e-08	0.00799567	ug/g
NEG129	CL(78:9)-2H	CL(78:9)-2H	CL	Glycerophospholipid	(78:9)	(78:9)				C87 H150 O17 P2	764.518	7.489	0.1208	4.34365e-09	0.129458	0.00210452	0.0832286	0.0858426	0.165377	0.14976	0.172093	0.0393722	0.0379917	0.0334698	ug/g
NEG1293	PA(18:3_18:2)-H	PA(36:5)-H	PA	Glycerophospholipid	(18:3_18:2)	(18:3)	(18:2)			C39 H66 O8 N0 P1	693.45	8.48	0.342839	0.572743	3.54707	1.54054	0.515478	1.8599	1.41123	0.493164	0.716054	3.68854	1.86915	2.80394	ug/g
NEG1295	PA(18:3_18:2)-H	PA(36:5)-H	PA	Glycerophospholipid	(18:3_18:2)	(18:3)	(18:2)			C39 H66 O8 N0 P1	693.45	9.651	0.0928586	0.0805356	0.058644	0.0364531	0.0984062	0.0218217	0.0555873	0.0980886	0.0798309	0.151121	0.128688	0.0965961	ug/g
NEG1296	PA(18:3_18:2)-H	PA(36:5)-H	PA	Glycerophospholipid	(18:3_18:2)	(18:3)	(18:2)			C39 H66 O8 N0 P1	693.45	10.6275	0.00544524	0.0146456	0.0414803	0.0428838	0.0441535	0.0251103	0.112224	0.0409496	0.0468301	0.0609202	0.0114328	0.040156	ug/g
NEG1297	PA(18:3_18:2)-H	PA(36:5)-H	PA	Glycerophospholipid	(18:3_18:2)	(18:3)	(18:2)			C39 H66 O8 N0 P1	693.45	11.989	0.00977188	0.0392898	0.0121601	0.0921271	0.0146628	0.0189989	0.0917663	0.0140014	0.101018	0.176154	0.00302509	0.0712107	ug/g
NEG1298	PA(18:3_18:2)-H	PA(36:5)-H	PA	Glycerophospholipid	(18:3_18:2)	(18:3)	(18:2)			C39 H66 O8 N0 P1	693.45	14.81	0.00589747	0.017051	0.0231194	0.00499984	0.0844663	0.0153473	0.134565	0.0900179	0.0763537	0.0201981	0.0321417	0.0168254	ug/g
NEG1299	PA(18:3_18:2)-H	PA(36:5)-H	PA	Glycerophospholipid	(18:3_18:2)	(18:3)	(18:2)			C39 H66 O8 N0 P1	693.45	16.709	0.0109578	0.0101576	0.00401244	0.0101287	0.00270443	0.0197045	0.00801873	0.00200613	0.0264454	0.00589897	0.00778889	0.011706	ug/g
NEG13	CL(58:0)-2H	CL(58:0)-2H	CL	Glycerophospholipid	(58:0)	(58:0)				C67 H128 O17 P2	633.432	5.67731	0.925466	0.802742	0.886322	0.488699	0.492488	0.491954	0.151822	0.164285	0.172705	0.137211	0.134195	0.119389	ug/g
NEG130	CL(79:0)-2H	CL(79:0)-2H	CL	Glycerophospholipid	(79:0)	(79:0)				C88 H170 O17 P2	780.596	9.744	0.0190973	0.0232254	0.0207387	0.063496	0.0556493	0.0658941	0.864438	1.16042	1.4058	0.127776	0.128212	0.108774	ug/g
NEG1301	PA(18:3_18:3)-H	PA(36:6)-H	PA	Glycerophospholipid	(18:3_18:3)	(18:3)	(18:3)			C39 H64 O8 N0 P1	691.434	6.96006	0.0586372	0.0483836	0.0484187	0.162752	0.156174	0.14709	0.896639	0.878744	1.10826	3.922	4.3878	3.05518	ug/g
NEG1302	PA(18:3_18:3)-H	PA(36:6)-H	PA	Glycerophospholipid	(18:3_18:3)	(18:3)	(18:3)			C39 H64 O8 N0 P1	691.434	7.65364	0.00456296	0.209809	0.00134474	0.0251896	0.0243661	0.0138546	0.213381	0.208633	0.280267	0.34946	0.345249	0.187255	ug/g
NEG1303	PA(18:3_18:3)-H	PA(36:6)-H	PA	Glycerophospholipid	(18:3_18:3)	(18:3)	(18:3)			C39 H64 O8 N0 P1	691.434	8.102	0.00970425	0.00398637	0.00315018	0.0760697	0.00706969	0.00456845	0.129031	0.116819	0.104265	0.113182	0.0981405	0.173328	ug/g
NEG1304	PA(16:0_21:1)-H	PA(37:1)-H	PA	Glycerophospholipid	(16:0_21:1)	(16:0)	(21:1)			C40 H76 O8 N0 P1	715.528	10.8067	0.00489581	0.00568106	0.00733647	0.0110682	0.00472035	0.00361024	0.0227484	0.0196532	0.0210242	0.122092	0.122699	0.112995	ug/g
NEG1305	PA(14:1e_23:0)-H	PA(37:1e)-H	PA	Glycerophospholipid	(14:1e_23:0)	(14:1e)	(23:0)			C40 H78 O7 N0 P1	701.549	10.6229	0.0700781	0.0649609	0.075101	0.0479157	0.0458855	0.0473266	0.109438	0.107189	0.123882	5.87156e-08	0.00302675	0.00155802	ug/g
NEG1306	PA(19:0_18:2)-H	PA(37:2)-H	PA	Glycerophospholipid	(19:0_18:2)	(19:0)	(18:2)			C40 H74 O8 N0 P1	713.513	9.96668	0.135691	0.130561	0.131567	0.198808	0.208902	0.184241	0.568068	0.587999	0.601745	0.20522	0.211823	0.194385	ug/g
NEG1307	PA(19:0_18:2)-H	PA(37:2)-H	PA	Glycerophospholipid	(19:0_18:2)	(19:0)	(18:2)			C40 H74 O8 N0 P1	713.513	11.4136	3.06909	2.70864	0.88263	2.07091	1.95172	1.93919	1.56632	1.44485	2.28424	0.396232	0.157405	0.312221	ug/g
NEG1308	PA(19:0_18:2)-H	PA(37:2)-H	PA	Glycerophospholipid	(19:0_18:2)	(19:0)	(18:2)			C40 H74 O8 N0 P1	713.513	12.59	0.0833418	0.0273283	0.0757613	0.055562	0.0621211	0.056044	0.519894	0.0993299	0.0709778	0.012821	0.0108326	0.0328474	ug/g
NEG1309	PA(37:2)-H	PA(37:2)-H	PA	Glycerophospholipid	(37:2)	(37:2)				C40 H74 O8 N0 P1	713.513	11.8838	0.166603	0.0842539	0.12863	0.0586186	0.0742475	0.09656	0.079435	0.121021	0.0789457	0.364416	0.0460405	0.0737293	ug/g
NEG131	CL(79:11)-2H	CL(79:11)-2H	CL	Glycerophospholipid	(79:11)	(79:11)				C88 H148 O17 P2	769.51	8.00177	0.0451896	0.413592	0.478152	0.0615679	0.0439015	0.0446492	0.778383	0.791932	0.862114	0.372468	0.384812	0.34491	ug/g
NEG1310	PA(19:1_18:2)-H	PA(37:3)-H	PA	Glycerophospholipid	(19:1_18:2)	(19:1)	(18:2)			C40 H72 O8 N0 P1	711.497	8.96558	0.0613124	0.0631209	0.0822771	0.0495536	0.030506	0.0380239	0.0687729	0.0500597	0.0805734	0.0964443	0.0888047	0.0763557	ug/g
NEG1311	PA(19:0_18:3)-H	PA(37:3)-H	PA	Glycerophospholipid	(19:0_18:3)	(19:0)	(18:3)			C40 H72 O8 N0 P1	711.497	10.1091	0.0116564	0.0542909	0.0102271	0.0230713	0.057492	0.0858184	0.301847	0.317492	0.320182	0.809305	0.535687	0.394094	ug/g
NEG1312	PA(19:1_18:3)-H	PA(37:4)-H	PA	Glycerophospholipid	(19:1_18:3)	(19:1)	(18:3)			C40 H70 O8 N0 P1	709.481	8.104	0.180082	0.165321	0.192265	0.210689	0.185673	0.178037	0.81585	0.790697	0.926235	0.223956	0.190535	0.178807	ug/g
NEG1313	PA(19:1_18:3)-H	PA(37:4)-H	PA	Glycerophospholipid	(19:1_18:3)	(19:1)	(18:3)			C40 H70 O8 N0 P1	709.481	9.03886	0.00453741	0.00601844	0.211054	0.0119503	0.0118872	0.00454307	0.0448627	0.0345478	0.0684027	0.399521	0.410593	0.329064	ug/g
NEG1314	PA(20:4e_17:1)-H	PA(37:5e)-H	PA	Glycerophospholipid	(20:4e_17:1)	(20:4e)	(17:1)			C40 H70 O7 N0 P1	693.486	7.605	0.0546566	0.0577774	0.0703662	0.0460043	0.03147	0.0136115	0.0591645	0.0684429	0.078125	0.0759829	0.242997	0.0562297	ug/g
NEG1318	PA(20:0_18:2)-H	PA(38:2)-H	PA	Glycerophospholipid	(20:0_18:2)	(20:0)	(18:2)			C41 H76 O8 N0 P1	727.528	10.5126	0.0242588	0.0464198	0.0250373	0.0113069	0.0104385	0.0098943	0.0562682	0.0620981	0.0668723	0.821733	0.699659	0.727256	ug/g
NEG132	CL(79:15)-2H	CL(79:15)-2H	CL	Glycerophospholipid	(79:15)	(79:15)				C88 H140 O17 P2	765.479	7.32133	0.10119	0.110914	0.112302	0.247807	0.246763	0.256281	1.44637	1.52539	1.60043	0.106404	0.0954941	0.086254	ug/g
NEG1320	PA(20:0_18:2)-H	PA(38:2)-H	PA	Glycerophospholipid	(20:0_18:2)	(20:0)	(18:2)			C41 H76 O8 N0 P1	727.528	12.497	4.84885	4.40299	4.8967	0.0649298	0.216472	0.0749318	2.75469	0.439428	3.1827	1.16196	1.14828	1.0683	ug/g
NEG1321	PA(20:0_18:2)-H	PA(38:2)-H	PA	Glycerophospholipid	(20:0_18:2)	(20:0)	(18:2)			C41 H76 O8 N0 P1	727.528	13.23	0.348489	0.221693	0.26726	0.208923	0.139385	0.212529	0.120046	0.147835	0.131699	0.680714	0.350945	0.522077	ug/g
NEG1322	PA(20:0_18:2)-H	PA(38:2)-H	PA	Glycerophospholipid	(20:0_18:2)	(20:0)	(18:2)			C41 H76 O8 N0 P1	727.528	13.7126	0.121127	0.168602	0.148895	0.0629726	0.0917896	0.0409187	0.0423343	0.132691	0.121082	0.269911	0.17507	0.249798	ug/g
NEG1323	PA(38:2)-H	PA(38:2)-H	PA	Glycerophospholipid	(38:2)	(38:2)				C41 H76 O8 N0 P1	727.528	14.147	0.123248	0.20561	0.101798	0.0845186	0.029921	0.130382	0.0533866	0.087346	0.0329624	0.142439	0.160654	0.114798	ug/g
NEG1325	PA(20:1_18:1)-H	PA(38:2)-H	PA	Glycerophospholipid	(20:1_18:1)	(20:1)	(18:1)			C41 H76 O8 N0 P1	727.528	15.758	0.0265239	0.017984	0.0231054	0.0414618	0.0374931	0.0341962	0.00695734	0.00644943	0.0233358	0.066636	0.0431866	0.033113	ug/g
NEG1326	PA(20:1_18:1)-H	PA(38:2)-H	PA	Glycerophospholipid	(20:1_18:1)	(20:1)	(18:1)			C41 H76 O8 N0 P1	727.528	16.8159	0.0144556	0.122795	0.0456721	0.0101285	0.0172696	0.0231449	0.00269621	0.0236363	0.0181669	0.00632369	0.153255	0.0448901	ug/g
NEG1327	PA(20:1_18:1)-H	PA(38:2)-H	PA	Glycerophospholipid	(20:1_18:1)	(20:1)	(18:1)			C41 H76 O8 N0 P1	727.528	17.5429	0.0540157	0.0476415	0.058291	0.00666523	0.00707113	0.00772562	0.0292195	0.0393506	0.0482132	0.0457013	0.0464726	0.0632178	ug/g
NEG1329	PA(20:1_18:2)-H	PA(38:3)-H	PA	Glycerophospholipid	(20:1_18:2)	(20:1)	(18:2)			C41 H74 O8 N0 P1	725.513	10.482	0.685762	0.632682	0.240185	0.139029	0.0436625	0.103124	0.971776	0.845462	0.593805	5.03663	7.44148	4.53599	ug/g
NEG133	CL(79:5)-2H	CL(79:5)-2H	CL	Glycerophospholipid	(79:5)	(79:5)				C88 H160 O17 P2	775.557	10.8341	0.343747	0.307887	0.349396	0.0608859	0.0710739	0.0810376	0.413017	0.447277	0.451404	0.72012	0.666664	0.672067	ug/g
NEG1330	PA(20:1_18:2)-H	PA(38:3)-H	PA	Glycerophospholipid	(20:1_18:2)	(20:1)	(18:2)			C41 H74 O8 N0 P1	725.513	11.26	0.042276	0.0109535	0.0597386	0.102864	0.0950533	0.0830026	0.0717786	0.0418804	0.513763	0.725738	0.647808	0.453932	ug/g
NEG1331	PA(20:1_18:2)-H	PA(38:3)-H	PA	Glycerophospholipid	(20:1_18:2)	(20:1)	(18:2)			C41 H74 O8 N0 P1	725.513	13.111	0.0130874	0.0288336	0.0256482	0.00215034	0.00199256	0.00238676	0.037496	0.0293204	0.0437694	0.132055	0.155739	0.147851	ug/g
NEG1332	PA(38:4)-H	PA(38:4)-H	PA	Glycerophospholipid	(38:4)	(38:4)				C41 H72 O8 N0 P1	723.497	8.29871	0.00869548	0.00561446	0.00276225	0.0280008	0.0268144	0.0276566	0.0804551	0.0949354	0.105465	0.00737405	0.00168512	0.00768863	ug/g
NEG1333	PA(20:2_18:2)-H	PA(38:4)-H	PA	Glycerophospholipid	(20:2_18:2)	(20:2)	(18:2)			C41 H72 O8 N0 P1	723.497	9.62536	0.766753	0.639361	0.664361	0.365714	0.348137	0.406565	0.376013	0.643092	0.955257	6.73349	5.37098	6.51804	ug/g
NEG1334	PA(20:1_18:3)-H	PA(38:4)-H	PA	Glycerophospholipid	(20:1_18:3)	(20:1)	(18:3)			C41 H72 O8 N0 P1	723.497	11.3032	0.0445192	0.0242115	0.02385	0.0024153	0.0387706	0.00272584	0.0096373	0.00165537	0.0170275	0.0696187	0.122272	0.0516906	ug/g
NEG1336	PA(39:0)-H	PA(39:0)-H	PA	Glycerophospholipid	(39:0)	(39:0)				C42 H82 O8 N0 P1	745.575	12.5598	2.17811	2.01907	2.33423	0.00362296	0.00208658	0.00224441	3.91754	4.00289	4.0687	1.10644	0.00166534	0.940573	ug/g
NEG1338	PA(18:1_21:0)-H	PA(39:1)-H	PA	Glycerophospholipid	(18:1_21:0)	(18:1)	(21:0)			C42 H80 O8 N0 P1	743.56	10.3643	0.15302	0.115702	0.0924229	0.0602586	0.00138069	0.0595178	0.094536	0.103693	0.129844	0.00163514	0.00300492	0.00463189	ug/g
NEG1339	PA(18:1_21:1)-H	PA(39:2)-H	PA	Glycerophospholipid	(18:1_21:1)	(18:1)	(21:1)			C42 H78 O8 N0 P1	741.544	11.0486	0.0202666	0.00320553	0.0101301	0.00265398	0.00201755	0.00286458	0.0216055	0.027987	0.0212523	0.0215317	0.0100713	0.00576378	ug/g
NEG134	CL(79:7)-2H	CL(79:7)-2H	CL	Glycerophospholipid	(79:7)	(79:7)				C88 H156 O17 P2	773.541	9.79991	0.133429	0.0995024	0.139891	0.130884	0.125338	0.129275	0.0660502	0.0630852	0.073846	0.168361	0.168993	0.156416	ug/g
NEG1340	PA(18:2_21:0)-H	PA(39:2)-H	PA	Glycerophospholipid	(18:2_21:0)	(18:2)	(21:0)			C42 H78 O8 N0 P1	741.544	12.746	0.0384894	0.162348	0.212218	0.113362	0.110358	0.0152879	0.00365053	0.0255622	0.00132748	0.324382	0.0585324	0.00675113	ug/g
NEG1341	PA(16:2e_23:0)-H	PA(39:2e)-H	PA	Glycerophospholipid	(16:2e_23:0)	(16:2e)	(23:0)			C42 H80 O7 N0 P1	727.565	13.8317	0.0119727	0.010856	0.0109574	0.019063	0.0203159	0.0216672	0.0920031	0.0967166	0.0996762	0.0180718	0.000328463	0.00108159	ug/g
NEG1342	PA(22:0_18:2)-H	PA(40:2)-H	PA	Glycerophospholipid	(22:0_18:2)	(22:0)	(18:2)			C43 H80 O8 N0 P1	755.56	12.133	0.0681101	0.0728637	0.10164	0.0177766	0.0138386	0.0208296	0.0456712	0.0557076	0.0563779	0.21081	0.203304	0.171963	ug/g
NEG1343	PA(22:0_18:2)-H	PA(40:2)-H	PA	Glycerophospholipid	(22:0_18:2)	(22:0)	(18:2)			C43 H80 O8 N0 P1	755.56	13.3359	0.203828	0.38323	0.355317	0.223584	0.176104	0.215388	0.331956	0.304282	0.425404	0.587229	0.557356	0.114443	ug/g
NEG1345	PA(22:0_18:2)-H	PA(40:2)-H	PA	Glycerophospholipid	(22:0_18:2)	(22:0)	(18:2)			C43 H80 O8 N0 P1	755.56	13.6766	6.12654	0.512715	6.17446	0.243709	2.21252	0.14797	3.61733	3.71122	0.329023	1.35891	1.48872	1.09057	ug/g
NEG1346	PA(22:0_18:2)-H	PA(40:2)-H	PA	Glycerophospholipid	(22:0_18:2)	(22:0)	(18:2)			C43 H80 O8 N0 P1	755.56	14.7953	0.0666852	0.061806	0.0873135	0.0446023	0.120127	0.072639	0.0776794	0.0718624	0.0947971	0.156778	0.195966	0.0944227	ug/g
NEG1347	PA(22:0_18:2)-H	PA(40:2)-H	PA	Glycerophospholipid	(22:0_18:2)	(22:0)	(18:2)			C43 H80 O8 N0 P1	755.56	15.2753	0.10656	0.0672606	0.0844262	0.0502881	0.0768805	0.00599011	0.0465479	0.0624723	0.0938764	0.055527	0.137485	0.117774	ug/g
NEG1349	PA(22:0_18:2)-H	PA(40:2)-H	PA	Glycerophospholipid	(22:0_18:2)	(22:0)	(18:2)			C43 H80 O8 N0 P1	755.56	16.0761	0.0300334	0.0130606	0.101485	0.0357615	0.0184069	0.0361648	0.0104826	0.00825368	0.0669497	0.0637039	0.0282028	0.0880186	ug/g
NEG1350	PA(22:0_18:2)-H	PA(40:2)-H	PA	Glycerophospholipid	(22:0_18:2)	(22:0)	(18:2)			C43 H80 O8 N0 P1	755.56	17.4886	0.0569246	0.0276024	0.0187386	0.0681487	0.06374	0.0509056	0.0191334	0.0988502	0.0916361	0.0609351	0.106655	0.107787	ug/g
NEG1351	PA(22:1_18:2)-H	PA(40:3)-H	PA	Glycerophospholipid	(22:1_18:2)	(22:1)	(18:2)			C43 H78 O8 N0 P1	753.544	12.1425	0.000952707	0.00185735	0.00069047	0.000834315	0.00181049	0.000845817	0.00468809	0.00282776	0.00516888	0.0757498	0.0670908	0.101253	ug/g
NEG1355	PA(18:2_23:0)-H	PA(41:2)-H	PA	Glycerophospholipid	(18:2_23:0)	(18:2)	(23:0)			C44 H82 O8 N0 P1	769.575	13.8307	8.68985	7.61401	8.18721	0.929167	0.824462	0.977902	4.61815	4.78168	4.99394	8.63085	7.63165	7.76441	ug/g
NEG136	CL(81:11)-2H	CL(81:11)-2H	CL	Glycerophospholipid	(81:11)	(81:11)				C90 H152 O17 P2	783.526	8.62282	0.0401729	0.0423854	0.0439333	0.203756	0.206661	0.225844	2.1423	2.21243	2.27881	1.14163	1.12053	1.00023	ug/g
NEG1366	PA(18:3_23:0)-H	PA(41:3)-H	PA	Glycerophospholipid	(18:3_23:0)	(18:3)	(23:0)			C44 H80 O8 N0 P1	767.56	12.8673	0.00911586	0.0155744	0.00294321	0.00476465	0.00286658	0.00256874	0.00441764	0.00341499	0.00353547	0.0607875	0.0465599	0.105169	ug/g
NEG1367	PA(18:3_23:0)-H	PA(41:3)-H	PA	Glycerophospholipid	(18:3_23:0)	(18:3)	(23:0)			C44 H80 O8 N0 P1	767.56	13.289	0.0396187	0.0303715	0.0154345	0.0109305	0.0181286	0.0190572	0.0401354	0.0298162	0.0440917	0.186208	0.123845	0.0721965	ug/g
NEG1368	PA(24:0_18:2)-H	PA(42:2)-H	PA	Glycerophospholipid	(24:0_18:2)	(24:0)	(18:2)			C45 H84 O8 N0 P1	783.591	12.5669	0.149393	0.088418	0.164775	0.119718	0.0752962	0.360362	0.145178	0.0954599	0.103503	0.158004	0.124921	0.104295	ug/g
NEG1369	PA(24:0_18:2)-H	PA(42:2)-H	PA	Glycerophospholipid	(24:0_18:2)	(24:0)	(18:2)			C45 H84 O8 N0 P1	783.591	13.2191	0.248749	0.143568	0.12235	0.054436	0.0332747	0.038202	0.195171	0.210809	0.147445	0.474587	0.154984	0.355761	ug/g
NEG137	CL(81:13)-2H	CL(81:13)-2H	CL	Glycerophospholipid	(81:13)	(81:13)				C90 H148 O17 P2	781.51	7.80171	0.0371861	0.0454683	0.04605	0.083136	0.0736723	0.0903089	0.042808	0.344459	0.0658162	0.0575464	0.0620149	0.0605614	ug/g
NEG1370	PA(24:0_18:2)-H	PA(42:2)-H	PA	Glycerophospholipid	(24:0_18:2)	(24:0)	(18:2)			C45 H84 O8 N0 P1	783.591	14.2569	0.611494	0.627319	0.549067	0.618751	3.84232	0.618019	0.377025	0.346413	0.350631	0.470304	0.508235	0.510761	ug/g
NEG1372	PA(24:0_18:2)-H	PA(42:2)-H	PA	Glycerophospholipid	(24:0_18:2)	(24:0)	(18:2)			C45 H84 O8 N0 P1	783.591	15.6075	0.0989662	0.108331	0.0681959	0.18107	0.254004	0.0383391	0.00410862	0.147874	0.160192	0.377584	0.223186	0.174921	ug/g
NEG1373	PA(24:0_18:2)-H	PA(42:2)-H	PA	Glycerophospholipid	(24:0_18:2)	(24:0)	(18:2)			C45 H84 O8 N0 P1	783.591	15.8713	0.373113	0.423315	0.228071	0.324344	0.324572	0.462213	0.477537	0.596062	0.665689	0.783825	0.651509	0.654682	ug/g
NEG1374	PA(24:0_18:2)-H	PA(42:2)-H	PA	Glycerophospholipid	(24:0_18:2)	(24:0)	(18:2)			C45 H84 O8 N0 P1	783.591	16.386	0.0370746	0.0330852	0.0726208	0.00495802	0.0115195	0.0313526	0.0120333	0.0236004	0.00357057	0.10066	0.0725712	0.0859607	ug/g
NEG1375	PA(24:0_18:2)-H	PA(42:2)-H	PA	Glycerophospholipid	(24:0_18:2)	(24:0)	(18:2)			C45 H84 O8 N0 P1	783.591	14.4811	0.087193	0.109906	0.130085	0.133367	0.164518	0.557993	0.139804	0.076325	0.103232	0.459339	0.380528	0.434244	ug/g
NEG1376	PA(24:0_18:2)-H	PA(42:2)-H	PA	Glycerophospholipid	(24:0_18:2)	(24:0)	(18:2)			C45 H84 O8 N0 P1	783.591	16.897	0.116392	0.122705	0.0812441	0.0593882	0.128777	0.139299	0.015958	0.140477	0.13174	0.0939664	0.0664018	0.194725	ug/g
NEG1377	PA(24:0_18:2)-H	PA(42:2)-H	PA	Glycerophospholipid	(24:0_18:2)	(24:0)	(18:2)			C45 H84 O8 N0 P1	783.591	17.5532	0.320752	0.307244	0.289745	0.156795	0.253831	0.244578	0.277379	0.229239	0.22343	0.394422	0.417088	0.300735	ug/g
NEG138	CL(81:15)-2H	CL(81:15)-2H	CL	Glycerophospholipid	(81:15)	(81:15)				C90 H144 O17 P2	779.494	7.93417	0.295016	0.295206	0.3163	0.667408	0.635791	0.648444	2.17252	2.23322	2.25667	0.28379	0.273221	0.255736	ug/g
NEG1386	PA(24:1_18:2)-H	PA(42:3)-H	PA	Glycerophospholipid	(24:1_18:2)	(24:1)	(18:2)			C45 H82 O8 N0 P1	781.575	13.2895	0.0330523	0.0160338	0.00384384	0.0353845	0.0046761	0.0324121	0.0328175	0.0434837	0.0221998	6.57958	1.09405	0.846428	ug/g
NEG1387	PA(24:0_18:3)-H	PA(42:3)-H	PA	Glycerophospholipid	(24:0_18:3)	(24:0)	(18:3)			C45 H82 O8 N0 P1	781.575	14.692	0.047511	0.0200146	0.0153966	0.00275319	0.00685941	0.0181331	0.0271322	0.0421211	0.008156	0.121019	0.149907	0.187949	ug/g
NEG1388	PA(24:1_18:2)-H	PA(42:3)-H	PA	Glycerophospholipid	(24:1_18:2)	(24:1)	(18:2)			C45 H82 O8 N0 P1	781.575	13.8853	0.0413116	0.0563855	0.0363408	0.039784	0.0357422	0.010029	0.0412251	0.0833403	0.0128939	0.118822	0.0624972	0.07021	ug/g
NEG1389	PA(24:0_18:3)-H	PA(42:3)-H	PA	Glycerophospholipid	(24:0_18:3)	(24:0)	(18:3)			C45 H82 O8 N0 P1	781.575	16.204	0.0010792	0.00201969	0.0145547	0.0100648	0.00210322	0.0099411	0.00181793	0.00493477	0.0044385	0.0236488	0.0171355	0.0161083	ug/g
NEG139	CL(81:17)-2H	CL(81:17)-2H	CL	Glycerophospholipid	(81:17)	(81:17)				C90 H140 O17 P2	777.479	7.158	0.00662641	0.00614254	0.00710136	0.00692599	0.00663254	0.00684084	0.00909313	0.0130964	0.0138518	0.00195879	0.00276572	0.00970776	ug/g
NEG1390	PA(24:0_18:3)-H	PA(42:3)-H	PA	Glycerophospholipid	(24:0_18:3)	(24:0)	(18:3)			C45 H82 O8 N0 P1	781.575	16.4606	0.00439092	0.00105026	0.00470565	0.00322868	0.00309188	0.00318899	0.000885179	0.00219952	0.000429491	0.00791599	0.00403331	0.00214551	ug/g
NEG1391	PA(24:0_18:3)-H	PA(42:3)-H	PA	Glycerophospholipid	(24:0_18:3)	(24:0)	(18:3)			C45 H82 O8 N0 P1	781.575	17.5359	0.00108496	0.0181333	0.0209638	0.000991997	0.0170848	0.0176214	0.00172714	0.000586947	0.00700206	0.0393819	0.022526	0.0225273	ug/g
NEG1392	PA(42:4)-H	PA(42:4)-H	PA	Glycerophospholipid	(42:4)	(42:4)				C45 H80 O8 N0 P1	779.56	10.4019	0.00444755	0.00383297	0.274219	0.0146588	0.0117519	0.0252427	0.228162	0.233709	0.254169	0.180304	0.179037	0.153795	ug/g
NEG1393	PA(24:1_18:3)-H	PA(42:4)-H	PA	Glycerophospholipid	(24:1_18:3)	(24:1)	(18:3)			C45 H80 O8 N0 P1	779.56	12.2892	0.308518	0.28599	0.330631	0.249883	0.239295	0.246811	0.0814331	0.0611034	0.0581242	0.318035	0.373272	0.213737	ug/g
NEG1395	PA(25:0_18:2)-H	PA(43:2)-H	PA	Glycerophospholipid	(25:0_18:2)	(25:0)	(18:2)			C46 H86 O8 N0 P1	797.607	8.78492	0.00578726	0.59823	0.00426799	0.177937	0.0887188	0.194486	2.3283	1.95033	2.53518	0.0198991	0.0345406	0.0258706	ug/g
NEG14	CL(58:0)-2H	CL(58:0)-2H	CL	Glycerophospholipid	(58:0)	(58:0)				C67 H128 O17 P2	633.432	6.47197	0.212924	0.21871	0.264691	0.00469593	0.00781953	0.0055045	0.00125807	2.9399e-08	1.6141e-07	0.188902	0.183974	0.153564	ug/g
NEG140	CL(81:5)-2H	CL(81:5)-2H	CL	Glycerophospholipid	(81:5)	(81:5)				C90 H164 O17 P2	789.573	11.3919	0.0508075	0.0558401	0.054295	0.0162267	0.0149015	0.0153082	0.0700873	0.0733301	0.0775783	0.15227	0.144147	0.141109	ug/g
NEG1406	PA(43:3)-H	PA(43:3)-H	PA	Glycerophospholipid	(43:3)	(43:3)				C46 H84 O8 N0 P1	795.591	9.715	0.0548973	0.0495594	0.0451201	0.0688722	0.146394	0.022538	2.72206	2.7234	2.82668	0.187132	0.261131	0.131891	ug/g
NEG1407	PA(20:3_23:0)-H	PA(43:3)-H	PA	Glycerophospholipid	(20:3_23:0)	(20:3)	(23:0)			C46 H84 O8 N0 P1	795.591	10.3454	0.0120178	0.0117358	0.0138558	0.0407846	0.0282041	0.0359464	0.669523	0.715514	0.625003	0.0565965	0.0579521	0.0129719	ug/g
NEG1408	PA(25:0_18:3)-H	PA(43:3)-H	PA	Glycerophospholipid	(25:0_18:3)	(25:0)	(18:3)			C46 H84 O8 N0 P1	795.591	13.126	0.0130157	0.00553672	0.00616048	0.00164413	0.00118061	0.00178362	0.0105155	0.00380661	0.00729014	0.0186347	0.0439673	0.0141266	ug/g
NEG1409	PA(25:0_18:3)-H	PA(43:3)-H	PA	Glycerophospholipid	(25:0_18:3)	(25:0)	(18:3)			C46 H84 O8 N0 P1	795.591	13.8688	0.0036309	0.00223171	0.00912504	0.00332839	0.015267	0.00254338	0.0130345	0.00224808	0.00187705	0.0300834	0.0551899	0.0185134	ug/g
NEG141	CL(81:7)-2H	CL(81:7)-2H	CL	Glycerophospholipid	(81:7)	(81:7)				C90 H160 O17 P2	787.557	10.3675	0.176035	0.152719	0.163689	0.011601	0.00984896	0.0129775	0.0700241	0.0704493	0.0700447	0.292519	0.272551	0.282247	ug/g
NEG1410	PA(25:0_18:3)-H	PA(43:3)-H	PA	Glycerophospholipid	(25:0_18:3)	(25:0)	(18:3)			C46 H84 O8 N0 P1	795.591	14.62	0.0140775	0.0142282	0.00510558	0.00214795	0.00645462	0.00502284	0.0152069	0.00900453	0.0194291	0.123573	0.304437	0.237505	ug/g
NEG1411	PA(20:3e_23:0)-H	PA(43:3e)-H	PA	Glycerophospholipid	(20:3e_23:0)	(20:3e)	(23:0)			C46 H86 O7 N0 P1	781.612	12.291	0.262076	0.255282	0.260588	0.0068411	0.00278457	0.00746473	0.0468031	0.11508	0.0701285	0.0816401	0.0544936	0.0610776	ug/g
NEG1412	PA(20:4e_23:0)-H	PA(43:4e)-H	PA	Glycerophospholipid	(20:4e_23:0)	(20:4e)	(23:0)			C46 H84 O7 N0 P1	779.596	8.87278	0.132402	0.122734	0.141892	0.00519337	0.0040124	0.00436088	0.264788	0.241187	0.623385	0.0737577	0.0040834	0.00282399	ug/g
NEG1413	PA(44:2)-H	PA(44:2)-H	PA	Glycerophospholipid	(44:2)	(44:2)				C47 H88 O8 N0 P1	811.622	10.624	0.0034198	0.00350866	0.00182345	0.243011	0.232714	0.240023	0.59746	0.610744	0.545182	0.127675	0.123199	0.108535	ug/g
NEG1415	PA(44:2)-H	PA(44:2)-H	PA	Glycerophospholipid	(44:2)	(44:2)				C47 H88 O8 N0 P1	811.622	13.5775	0.0362734	0.026025	0.0210424	0.0190435	0.0263478	0.0266094	0.051607	0.0797779	0.0656887	0.0674497	0.0692158	0.0640897	ug/g
NEG1416	PA(26:0_18:2)-H	PA(44:2)-H	PA	Glycerophospholipid	(26:0_18:2)	(26:0)	(18:2)			C47 H88 O8 N0 P1	811.622	14.225	0.0981053	0.0983872	0.0562786	0.0249185	0.0174108	0.0106699	0.0723074	0.0702969	0.0516481	0.393808	0.193743	0.272348	ug/g
NEG1417	PA(26:0_18:2)-H	PA(44:2)-H	PA	Glycerophospholipid	(26:0_18:2)	(26:0)	(18:2)			C47 H88 O8 N0 P1	811.622	15.6353	0.00557935	0.0453833	0.0395984	0.00631613	0.0645603	0.0455602	0.0412219	0.0405037	0.0141284	3.12164	2.90547	0.0403699	ug/g
NEG1418	PA(26:0_18:2)-H	PA(44:2)-H	PA	Glycerophospholipid	(26:0_18:2)	(26:0)	(18:2)			C47 H88 O8 N0 P1	811.622	16.169	0.112675	0.0832295	0.00396513	0.015575	0.0102645	0.00208112	0.00673837	0.0142696	0.0227355	0.0249523	0.017532	0.0388102	ug/g
NEG1419	PA(26:0_18:2)-H	PA(44:2)-H	PA	Glycerophospholipid	(26:0_18:2)	(26:0)	(18:2)			C47 H88 O8 N0 P1	811.622	17.356	0.00473653	0.00122528	0.0302245	0.0104544	0.0135414	0.00223476	0.0136335	0.0118608	0.0132608	0.0250481	0.017072	0.00411333	ug/g
NEG142	CL(82:14)-2H	CL(82:14)-2H	CL	Glycerophospholipid	(82:14)	(82:14)				C91 H148 O17 P2	787.51	9.248	0.0894719	0.073303	0.0645383	0.133326	0.11786	0.109938	0.633779	0.612416	0.701317	0.884058	0.824077	0.718411	ug/g
NEG1422	PA(20:1_24:2)-H	PA(44:3)-H	PA	Glycerophospholipid	(20:1_24:2)	(20:1)	(24:2)			C47 H86 O8 N0 P1	809.607	10.2137	0.0395822	0.00713425	0.0138909	0.0034227	0.0273206	0.0060139	0.0663296	0.0752654	0.088962	0.0165862	0.0160047	0.0140997	ug/g
NEG1423	PA(32:0_12:3)-H	PA(44:3)-H	PA	Glycerophospholipid	(32:0_12:3)	(32:0)	(12:3)			C47 H86 O8 N0 P1	809.607	10.8351	0.00698837	0.00895277	0.00840178	0.00554925	0.00967526	0.00968945	0.12677	0.131179	0.163536	0.00293709	0.0166175	0.00117573	ug/g
NEG1424	PA(20:1_24:2)-H	PA(44:3)-H	PA	Glycerophospholipid	(20:1_24:2)	(20:1)	(24:2)			C47 H86 O8 N0 P1	809.607	11.302	0.00520596	0.00592028	0.0057801	0.00947785	0.0062379	0.00908582	0.477027	0.335878	0.400746	0.00532194	0.0018341	0.005172	ug/g
NEG1425	PA(20:1_24:2)-H	PA(44:3)-H	PA	Glycerophospholipid	(20:1_24:2)	(20:1)	(24:2)			C47 H86 O8 N0 P1	809.607	11.7807	0.542224	0.50263	0.581088	0.105649	0.092114	0.0993103	1.43776	1.57102	1.65198	0.042632	0.0414911	0.0465853	ug/g
NEG1427	PA(26:1_18:2)-H	PA(44:3)-H	PA	Glycerophospholipid	(26:1_18:2)	(26:1)	(18:2)			C47 H86 O8 N0 P1	809.607	14.735	0.133013	0.123301	0.00158864	0.00199089	0.103802	0.107062	0.265201	0.287188	0.284207	0.0172079	0.0368923	0.102597	ug/g
NEG1428	PA(20:1e_24:2)-H	PA(44:3e)-H	PA	Glycerophospholipid	(20:1e_24:2)	(20:1e)	(24:2)			C47 H88 O7 N0 P1	795.627	15.2587	0.00236412	0.00534766	0.00481843	0.278339	0.301131	0.287486	4.77846	4.51387	5.02634	0.0384129	0.0447305	0.0334844	ug/g
NEG1429	PA(45:4)-H	PA(45:4)-H	PA	Glycerophospholipid	(45:4)	(45:4)				C48 H86 O8 N0 P1	821.607	13.824	0.0904533	0.0839277	0.0953908	0.124616	0.122787	0.101792	0.113749	0.0982563	0.0865096	0.153493	0.096654	0.0888193	ug/g
NEG143	CL(82:16)-2H	CL(82:16)-2H	CL	Glycerophospholipid	(82:16)	(82:16)				C91 H144 O17 P2	785.494	8.25314	0.15497	0.143653	0.166077	0.00350125	0.116835	0.00327818	0.128219	0.0432714	0.0691704	0.186636	0.155577	0.176225	ug/g
NEG1430	PA(47:4)-H	PA(47:4)-H	PA	Glycerophospholipid	(47:4)	(47:4)				C50 H90 O8 N0 P1	849.638	14.745	0.732669	0.659267	0.737288	0.588263	0.522155	0.585329	0.554751	0.544796	0.553891	0.52673	0.495053	0.484898	ug/g
NEG1431	PA(48:6)-H	PA(48:6)-H	PA	Glycerophospholipid	(48:6)	(48:6)				C51 H88 O8 N0 P1	859.622	11.7022	0.51341	0.466914	0.5111	0.113677	0.103588	0.105671	0.233568	0.227028	0.232024	0.122755	0.110458	0.107609	ug/g
NEG1432	PA(37:1_12:3)-H	PA(49:4)-H	PA	Glycerophospholipid	(37:1_12:3)	(37:1)	(12:3)			C52 H94 O8 N0 P1	877.669	15.606	0.381999	0.351117	0.37422	0.254652	0.249965	0.269849	0.255561	0.278857	0.275515	0.44316	0.378175	0.37572	ug/g
NEG1433	PA(49:4)-H	PA(49:4)-H	PA	Glycerophospholipid	(49:4)	(49:4)				C52 H94 O8 N0 P1	877.669	17.319	0.820186	0.877878	0.834162	0.593734	0.614247	0.638401	0.00491656	0.844988	0.842799	0.208595	0.656108	0.293913	ug/g
NEG1434	PA(52:2)-H	PA(52:2)-H	PA	Glycerophospholipid	(52:2)	(52:2)				C55 H104 O8 N0 P1	923.747	14.9176	0.00396307	0.000449744	0.00118464	0.013577	0.011128	0.0101598	0.405597	0.404442	0.424916	0.0708957	0.06841	0.0602676	ug/g
NEG1436	PC(24:0)+HCOO	PC(24:0)+HCOO	PC	Glycerophospholipid	(24:0)	(24:0)				C33 H65 O10 N1 P1	666.435	3.299	0.00274242	0.0104314	0.00577252	0.0012049	0.00120277	0.00182077	0.0682041	0.040933	0.0381752	0.000793004	0.031353	0.0275054	ug/g
NEG1439	PC(27:2)+HCOO	PC(27:2)+HCOO	PC	Glycerophospholipid	(27:2)	(27:2)				C36 H67 O10 N1 P1	704.451	3.159	0.000259907	0.000245365	0.00170953	0.00219248	0.00223729	0.00224451	0.0103413	0.00549712	0.0037988	0.00153117	2.24088e-09	0.000332946	ug/g
NEG1440	PC(27:4)+HCOO	PC(27:4)+HCOO	PC	Glycerophospholipid	(27:4)	(27:4)				C36 H63 O10 N1 P1	700.42	2.79836	0.0132515	0.013617	0.00364825	0.0125999	0.0128574	0.0128989	0.0432696	0.0272449	0.0361319	0.00195053	0.00142788	0.00351339	ug/g
NEG1442	PC(15:0_14:0)+HCOO	PC(29:0)+HCOO	PC	Glycerophospholipid	(15:0_14:0)	(15:0)	(14:0)			C38 H75 O10 N1 P1	736.513	8.12832	0.032735	0.0341892	0.0208769	0.00402086	0.00338307	0.00268958	0.335312	0.234079	0.21513	0.0191379	0.0137944	0.029397	ug/g
NEG1443	PC(29:4)+HCOO	PC(29:4)+HCOO	PC	Glycerophospholipid	(29:4)	(29:4)				C38 H67 O10 N1 P1	728.451	4.0695	0.0252987	0.0281668	0.0225122	0.00145593	0.00170664	0.00146139	0.166218	0.0974871	0.117144	0.0259129	0.0219367	0.0172687	ug/g
NEG1444	PC(15:0_15:0)+HCOO	PC(30:0)+HCOO	PC	Glycerophospholipid	(15:0_15:0)	(15:0)	(15:0)			C39 H77 O10 N1 P1	750.529	8.76365	0.0118093	0.00940996	0.00695778	0.0237713	0.0221953	0.0161235	0.791121	0.467455	0.54059	0.00251921	0.0343095	0.0101269	ug/g
NEG1445	PC(16:0_14:0)-CH3	PC(30:0)-CH3	PC	Glycerophospholipid	(16:0_14:0)	(16:0)	(14:0)			C37 H73 O8 N1 P1	690.508	10.289	0.0292877	0.0305823	0.0321353	0.00776166	0.00706983	0.0122693	0.183162	0.105242	0.121493	0.0251128	0.013613	0.0175546	ug/g
NEG1446	PC(15:0_16:0)+HCOO	PC(31:0)+HCOO	PC	Glycerophospholipid	(15:0_16:0)	(15:0)	(16:0)			C40 H79 O10 N1 P1	764.545	9.37427	0.020409	0.0257725	0.0694367	0.0321483	0.0364614	0.032148	0.973559	0.573718	0.704919	0.0594126	0.0491868	0.00557817	ug/g
NEG1448	PC(8:0_23:1)+HCOO	PC(31:1)+HCOO	PC	Glycerophospholipid	(8:0_23:1)	(8:0)	(23:1)			C40 H77 O10 N1 P1	762.529	8.77392	0.925604	0.942492	0.933463	0.527864	0.844907	0.564727	1.97432	1.11036	1.31071	2.21043	1.88647	2.16647	ug/g
NEG1449	PC(31:2)-CH3	PC(31:2)-CH3	PC	Glycerophospholipid	(31:2)	(31:2)				C38 H71 O8 N1 P1	700.492	6.35281	0.0258217	0.0223543	0.0178092	0.0183066	0.0158779	0.018617	0.112914	0.0613405	0.0743208	0.0277122	0.0236176	0.0264923	ug/g
NEG145	CL(83:13)-2H	CL(83:13)-2H	CL	Glycerophospholipid	(83:13)	(83:13)				C92 H152 O17 P2	795.526	8.12961	0.59516	0.443524	0.372442	0.363805	0.225132	0.216225	0.691807	0.662009	0.669379	1.00545	0.928564	0.984043	ug/g
NEG1451	PC(31:4)+HCOO	PC(31:4)+HCOO	PC	Glycerophospholipid	(31:4)	(31:4)				C40 H71 O10 N1 P1	756.482	5.85797	0.0168585	0.0173235	0.0154265	0.0170203	0.0173682	0.0174242	0.054668	0.0267479	0.0329313	0.00194971	0.00732613	0.00745291	ug/g
NEG1453	PC(16:0_16:0)+HCOO	PC(32:0)+HCOO	PC	Glycerophospholipid	(16:0_16:0)	(16:0)	(16:0)			C41 H81 O10 N1 P1	778.56	9.9533	0.0336056	0.0284106	0.0248953	0.029658	0.018183	0.0328824	0.585866	0.333744	0.34521	0.033429	0.0299557	0.0326513	ug/g
NEG1455	PC(18:1_14:0)+HCOO	PC(32:1)+HCOO	PC	Glycerophospholipid	(18:1_14:0)	(18:1)	(14:0)			C41 H79 O10 N1 P1	776.545	8.91664	0.0189169	0.011325	0.0121739	0.00209246	0.00631929	0.016255	0.23305	0.148938	0.161063	0.0258632	0.016622	0.043707	ug/g
NEG1456	PC(32:2)-CH3	PC(32:2)-CH3	PC	Glycerophospholipid	(32:2)	(32:2)				C39 H73 O8 N1 P1	714.508	7.25576	0.0404121	0.0489248	0.0429003	0.122397	0.0544626	0.0496187	0.248745	0.15819	0.170759	0.172768	0.0532724	0.0598281	ug/g
NEG1459	PC(32:2e)+HCOO	PC(32:2e)+HCOO	PC	Glycerophospholipid	(32:2e)	(32:2e)				C41 H79 O9 N1 P1	760.55	9.79775	0.00631217	0.00702626	0.0042945	0.0170586	0.0181962	0.012254	0.064359	0.0272133	0.0397153	0.0362504	0.0377398	0.0406466	ug/g
NEG146	CL(83:17)-2H	CL(83:17)-2H	CL	Glycerophospholipid	(83:17)	(83:17)				C92 H144 O17 P2	791.494	7.48251	0.00615736	0.0140093	0.00634792	0.00401734	0.00879957	0.0035309	0.0581444	0.0653156	0.0565169	0.0164682	0.0114909	0.0135196	ug/g
NEG1460	PC(14:0_18:3)+HCOO	PC(32:3)+HCOO	PC	Glycerophospholipid	(14:0_18:3)	(14:0)	(18:3)			C41 H75 O10 N1 P1	772.513	7.04275	0.169024	0.173687	0.148351	0.15543	0.00778009	0.159118	0.698464	0.351875	0.461059	0.0040604	0.00170543	0.00618487	ug/g
NEG1462	PC(14:0_18:3)-CH3	PC(32:3)-CH3	PC	Glycerophospholipid	(14:0_18:3)	(14:0)	(18:3)			C39 H71 O8 N1 P1	712.492	8.698	0.00548892	0.00401204	0.0179654	0.0276626	0.0339704	0.0244715	2.84485	1.4382	1.65057	0.071899	0.0566591	0.0719291	ug/g
NEG1463	PC(32:5)+HCOO	PC(32:5)+HCOO	PC	Glycerophospholipid	(32:5)	(32:5)				C41 H71 O10 N1 P1	768.482	8.91473	0.027001	0.0225716	0.0180146	0.0901147	0.085301	0.0903157	2.58555	1.47662	1.7316	0.00781436	0.0106699	0.0128544	ug/g
NEG1464	PC(32:6)+HCOO	PC(32:6)+HCOO	PC	Glycerophospholipid	(32:6)	(32:6)				C41 H69 O10 N1 P1	766.466	8.0434	0.00228314	0.00191458	0.0387125	0.0335543	0.03424	0.0343504	0.171644	0.0968429	0.117641	0.0025856	0.0013887	1.49651e-07	ug/g
NEG1465	PC(18:0_15:0)+HCOO	PC(33:0)+HCOO	PC	Glycerophospholipid	(18:0_15:0)	(18:0)	(15:0)			C42 H83 O10 N1 P1	792.576	10.5249	0.00710298	0.00565934	0.00510542	0.00972845	0.0136028	0.0101538	0.39605	0.229768	0.282173	0.0042377	0.00305449	0.00491449	ug/g
NEG1467	PC(15:0_18:1)+HCOO	PC(33:1)+HCOO	PC	Glycerophospholipid	(15:0_18:1)	(15:0)	(18:1)			C42 H81 O10 N1 P1	790.56	9.50999	0.019329	0.030121	0.0210203	0.0414185	0.036256	0.034905	0.497975	0.283254	0.317418	0.0109332	0.0178483	0.0259599	ug/g
NEG1468	PC(33:1)-CH3	PC(33:1)-CH3	PC	Glycerophospholipid	(33:1)	(33:1)				C40 H77 O8 N1 P1	730.539	10.0693	1.77703e-07	0.00179527	0.00172239	0.00875306	0.00816629	0.00460434	0.642673	0.40175	0.499906	0.0624331	0.0544591	0.0622639	ug/g
NEG147	CL(83:4)-2H	CL(83:4)-2H	CL	Glycerophospholipid	(83:4)	(83:4)				C92 H170 O17 P2	804.596	11.9501	0.0819252	0.062962	0.0885323	0.0936182	0.0814299	0.0871516	0.622148	0.65217	0.658671	0.192992	0.166431	0.163694	ug/g
NEG1476	PC(15:0_18:3)+HCOO	PC(33:3)+HCOO	PC	Glycerophospholipid	(15:0_18:3)	(15:0)	(18:3)			C42 H77 O10 N1 P1	786.529	7.7087	0.299698	0.00200389	0.274041	0.031413	0.0313359	0.0302824	1.73023	1.11394	1.13863	0.0102165	0.0210194	0.0171567	ug/g
NEG1478	PC(18:0_16:0)+HCOO	PC(34:0)+HCOO	PC	Glycerophospholipid	(18:0_16:0)	(18:0)	(16:0)			C43 H85 O10 N1 P1	806.592	11.092	0.0101074	0.0133687	0.0122279	0.00738789	0.00480728	0.00640596	0.170512	0.0881006	0.110674	0.00867078	0.00743721	0.00961475	ug/g
NEG1479	PC(16:0_18:1)+HCOO	PC(34:1)+HCOO	PC	Glycerophospholipid	(16:0_18:1)	(16:0)	(18:1)			C43 H83 O10 N1 P1	804.576	10.0784	0.196409	0.212019	0.181556	0.12504	0.121247	0.125428	2.11271	1.14809	1.4039	0.102248	0.0858488	0.122488	ug/g
NEG148	CL(83:5)-2H	CL(83:5)-2H	CL	Glycerophospholipid	(83:5)	(83:5)				C92 H168 O17 P2	803.588	11.938	0.179289	0.16129	0.189669	0.195396	0.190058	0.183912	1.21552	1.27296	1.31438	0.385991	0.360672	0.325537	ug/g
NEG1481	PC(16:0_18:1)+HCOO	PC(34:1)+HCOO	PC	Glycerophospholipid	(16:0_18:1)	(16:0)	(18:1)			C43 H83 O10 N1 P1	804.576	10.5725	0.123582	0.126719	0.124897	0.0618458	0.051023	0.0458729	0.31981	0.150046	0.199114	0.190239	0.181756	0.192114	ug/g
NEG1483	PC(16:0_18:2)-CH3	PC(34:2)-CH3	PC	Glycerophospholipid	(16:0_18:2)	(16:0)	(18:2)			C41 H77 O8 N1 P1	742.539	8.17438	0.0326083	0.0287778	0.0307849	0.0355448	0.0409123	0.0146285	0.169618	0.0875662	0.107179	0.196635	0.189903	0.21914	ug/g
NEG1486	PC(34:2)+HCOO	PC(34:2)+HCOO	PC	Glycerophospholipid	(34:2)	(34:2)				C43 H81 O10 N1 P1	802.56	10.0451	0.0378563	0.0394699	0.0359614	0.0555319	0.047012	0.0498515	0.391474	0.216514	0.266156	0.104189	0.0868597	0.101988	ug/g
NEG1488	PC(16:0_18:3)+HCOO	PC(34:3)+HCOO	PC	Glycerophospholipid	(16:0_18:3)	(16:0)	(18:3)			C43 H79 O10 N1 P1	800.545	8.34898	0.579751	0.0166237	0.0125111	0.755085	0.894546	0.97221	3.64956	2.0508	2.41977	0.763945	0.822337	0.641488	ug/g
NEG149	CL(83:7)-2H	CL(83:7)-2H	CL	Glycerophospholipid	(83:7)	(83:7)				C92 H164 O17 P2	801.573	10.9253	0.496077	0.464975	0.56743	0.195309	0.178938	0.17909	1.05443	1.03153	1.04914	1.42719	1.32864	1.33906	ug/g
NEG1490	PC(16:0_18:3)-CH3	PC(34:3)-CH3	PC	Glycerophospholipid	(16:0_18:3)	(16:0)	(18:3)			C41 H75 O8 N1 P1	740.524	9.87284	0.00277125	0.226303	0.00121739	0.00204177	0.00387122	0.00413675	0.508882	0.266811	0.368134	0.037959	0.0209385	0.0338642	ug/g
NEG1491	PC(34:5)-CH3	PC(34:5)-CH3	PC	Glycerophospholipid	(34:5)	(34:5)				C41 H71 O8 N1 P1	736.492	5.282	0.00403107	0.00548182	7.65943e-09	0.0010539	0.00492318	0.00458268	0.0741705	0.0340078	0.0554103	0.0378954	0.0306708	0.0361737	ug/g
NEG1492	PC(35:1)+HCOO	PC(35:1)+HCOO	PC	Glycerophospholipid	(35:1)	(35:1)				C44 H85 O10 N1 P1	818.592	9.761	0.0203514	0.00394569	0.0222077	0.0162012	0.0243972	0.00770974	0.949391	0.498053	0.712607	0.0523268	0.0435536	0.0468999	ug/g
NEG1493	PC(17:0_18:1)+HCOO	PC(35:1)+HCOO	PC	Glycerophospholipid	(17:0_18:1)	(17:0)	(18:1)			C44 H85 O10 N1 P1	818.592	10.6641	0.0646696	0.0808052	0.0261014	0.0119214	0.00926568	0.012966	0.597067	0.331461	0.420169	0.020089	0.0129258	0.0204082	ug/g
NEG1496	PC(35:2)-CH3	PC(35:2)-CH3	PC	Glycerophospholipid	(35:2)	(35:2)				C42 H79 O8 N1 P1	756.555	10.3885	0.0537526	0.0487333	0.0440819	0.0303318	0.0292194	0.0355959	0.027771	0.0185403	0.0171606	0.0276981	0.0193654	0.0268525	ug/g
NEG1497	PC(17:0_18:3)+HCOO	PC(35:3)+HCOO	PC	Glycerophospholipid	(17:0_18:3)	(17:0)	(18:3)			C44 H81 O10 N1 P1	814.56	8.96283	0.0198737	0.0216733	0.015677	0.0310365	0.0117935	0.0192478	0.760667	0.474454	0.560582	0.0444942	0.0279084	0.034621	ug/g
NEG1499	PC(16:2e_19:1)+HCOO	PC(35:3e)+HCOO	PC	Glycerophospholipid	(16:2e_19:1)	(16:2e)	(19:1)			C44 H83 O9 N1 P1	800.581	8.48472	0.0977761	0.100473	0.0894708	0.0983501	0.10036	0.100684	0.289433	0.132542	0.120985	0.0716035	3.16935e-06	0.0714095	ug/g
NEG150	CL(83:9)-2H	CL(83:9)-2H	CL	Glycerophospholipid	(83:9)	(83:9)				C92 H160 O17 P2	799.557	10.0495	2.52339	2.39949	2.68623	2.66703	2.63064	2.65329	11.253	11.6817	12.1276	3.63963	3.2102	3.08269	ug/g
NEG1501	PC(18:0_18:1)+HCOO	PC(36:1)+HCOO	PC	Glycerophospholipid	(18:0_18:1)	(18:0)	(18:1)			C45 H87 O10 N1 P1	832.607	11.2039	0.0311734	0.0343957	0.029596	0.0416714	0.0376375	0.0343427	0.805892	0.465655	0.52104	0.0660117	0.0580689	0.078022	ug/g
NEG1502	PC(36:1)+HCOO	PC(36:1)+HCOO	PC	Glycerophospholipid	(36:1)	(36:1)				C45 H87 O10 N1 P1	832.607	11.719	0.314269	0.332022	0.291209	0.323957	0.327816	0.315434	0.997876	0.59969	0.67708	0.37081	0.319081	0.376355	ug/g
NEG1505	PC(18:1_18:1)+HCOO	PC(36:2)+HCOO	PC	Glycerophospholipid	(18:1_18:1)	(18:1)	(18:1)			C45 H85 O10 N1 P1	830.592	11.1576	0.0529326	0.0517441	0.0446794	0.0545609	0.057424	0.0582185	0.188602	0.0884309	0.118873	0.263333	0.227644	0.274004	ug/g
NEG1506	PC(18:1_18:2)+HCOO	PC(36:3)+HCOO	PC	Glycerophospholipid	(18:1_18:2)	(18:1)	(18:2)			C45 H83 O10 N1 P1	828.576	9.29376	0.240592	0.246945	0.251381	0.274378	0.290442	0.1854	2.19007	1.18213	1.3492	0.0600774	0.212807	0.322746	ug/g
NEG151	CL(84:15)-2H	CL(84:15)-2H	CL	Glycerophospholipid	(84:15)	(84:15)				C93 H150 O17 P2	800.518	8.65	0.00706984	0.0064192	0.00956721	0.00977165	0.00350665	0.000359462	0.258546	0.0363859	0.186271	0.0240817	0.019749	0.0237668	ug/g
NEG1510	PC(18:3_18:2)+HCOO	PC(36:5)+HCOO	PC	Glycerophospholipid	(18:3_18:2)	(18:3)	(18:2)			C45 H79 O10 N1 P1	824.545	7.48947	0.0716877	0.0173293	0.0149466	0.0613493	0.094885	0.0878728	5.25743	3.02374	3.46653	0.130841	0.0930716	0.0842473	ug/g
NEG1512	PC(36:5)+HCOO	PC(36:5)+HCOO	PC	Glycerophospholipid	(36:5)	(36:5)				C45 H79 O10 N1 P1	824.545	11.2289	0.00177267	0.0180584	0.00136899	0.0223344	0.0227909	0.0228644	0.0768962	0.0464578	0.0610518	0.0114482	0.00998605	0.000827873	ug/g
NEG1513	PC(18:3_18:3)+HCOO	PC(36:6)+HCOO	PC	Glycerophospholipid	(18:3_18:3)	(18:3)	(18:3)			C45 H77 O10 N1 P1	822.529	6.58457	0.145619	0.01238	0.136872	0.104846	0.106989	0.107334	0.434749	0.273852	0.26235	0.0260892	0.00877984	0.0255779	ug/g
NEG1515	PC(18:3_18:3)+HCOO	PC(36:6)+HCOO	PC	Glycerophospholipid	(18:3_18:3)	(18:3)	(18:3)			C45 H77 O10 N1 P1	822.529	7.55376	0.0845058	0.0793661	0.0670901	0.946565	0.906368	1.03615	8.67954	5.83215	5.45522	1.8235	1.63696	2.0188	ug/g
NEG1516	PC(19:0_18:2)+HCOO	PC(37:2)+HCOO	PC	Glycerophospholipid	(19:0_18:2)	(19:0)	(18:2)			C46 H87 O10 N1 P1	844.607	10.8911	0.147507	0.110521	0.107059	0.0173233	0.0139045	0.0237263	1.75133	0.98291	1.04992	0.0209233	0.0107666	0.0181422	ug/g
NEG1518	PC(37:2)-CH3	PC(37:2)-CH3	PC	Glycerophospholipid	(37:2)	(37:2)				C44 H83 O8 N1 P1	784.586	11.6665	0.0091487	0.00849991	0.0130537	0.00504418	0.0103185	0.00866675	0.111777	0.0489117	0.0505805	0.00434946	0.00266776	0.00958585	ug/g
NEG1519	PC(19:0_18:3)+HCOO	PC(37:3)+HCOO	PC	Glycerophospholipid	(19:0_18:3)	(19:0)	(18:3)			C46 H85 O10 N1 P1	842.592	10.1324	0.000525664	0.000989868	0.00101407	0.00274903	0.00299034	0.00440407	0.180289	0.0749889	0.0827235	0.00327694	0.00202514	0.0271313	ug/g
NEG152	CL(84:3)-2H	CL(84:3)-2H	CL	Glycerophospholipid	(84:3)	(84:3)				C93 H174 O17 P2	812.612	13.593	0.134408	0.0894156	0.0822674	0.0339408	0.0253509	0.0267839	0.233985	0.19469	0.212621	0.14341	0.101778	0.160181	ug/g
NEG1521	PC(20:0_18:2)+HCOO	PC(38:2)+HCOO	PC	Glycerophospholipid	(20:0_18:2)	(20:0)	(18:2)			C47 H89 O10 N1 P1	858.623	11.4588	0.0212318	0.0208023	0.224255	0.00661726	0.00792433	0.0118502	0.739383	0.431669	0.504365	0.00156829	0.00245072	0.00270668	ug/g
NEG1522	PC(20:0_18:3)+HCOO	PC(38:3)+HCOO	PC	Glycerophospholipid	(20:0_18:3)	(20:0)	(18:3)			C47 H87 O10 N1 P1	856.607	10.4278	0.00242298	0.00206781	0.00576955	0.000312368	0.000822983	0.000865232	0.181185	0.0988306	0.117238	0.0201806	0.0132567	0.0285198	ug/g
NEG1523	PC(39:1)+HCOO	PC(39:1)+HCOO	PC	Glycerophospholipid	(39:1)	(39:1)				C48 H93 O10 N1 P1	874.654	13.344	0.0729784	0.0860052	0.0788314	0.112666	0.124403	0.131212	0.288872	0.163438	0.1951	0.116721	0.111601	0.132384	ug/g
NEG1524	PC(39:2)-CH3	PC(39:2)-CH3	PC	Glycerophospholipid	(39:2)	(39:2)				C46 H87 O8 N1 P1	812.617	13.5695	0.0777218	0.0473696	0.0394884	0.0262447	0.0192212	0.0194583	0.245963	0.147137	0.185165	0.099676	0.0706282	0.166722	ug/g
NEG1525	PC(22:0_18:2)+HCOO	PC(40:2)+HCOO	PC	Glycerophospholipid	(22:0_18:2)	(22:0)	(18:2)			C49 H93 O10 N1 P1	886.654	12.5185	0.000182344	0.0298459	0.00339976	0.0318267	0.0324771	0.0325818	0.091656	0.0595692	0.0665423	0.0203176	0.0177226	0.0202625	ug/g
NEG1526	PC(40:5)+HCOO	PC(40:5)+HCOO	PC	Glycerophospholipid	(40:5)	(40:5)				C49 H87 O10 N1 P1	880.607	13.334	0.0130124	0.00125657	0.00172772	0.00238686	0.00223682	0.00359363	0.239737	0.15079	0.173366	0.0389791	0.00192947	0.0405877	ug/g
NEG1527	PC(40:6)+HCOO	PC(40:6)+HCOO	PC	Glycerophospholipid	(40:6)	(40:6)				C49 H85 O10 N1 P1	878.592	12.185	0.00804398	0.00296336	0.00135202	0.00218666	0.0010071	0.00186379	0.248912	0.0809011	0.0723273	0.00906908	0.0123397	0.00662525	ug/g
NEG1528	PC(18:2_23:0)+HCOO	PC(41:2)+HCOO	PC	Glycerophospholipid	(18:2_23:0)	(18:2)	(23:0)			C50 H95 O10 N1 P1	900.67	13.0211	0.00220345	0.00206926	0.00131791	0.00157355	0.00156856	0.000755368	0.199179	0.105858	0.124926	0.00121869	0.0138311	0.000170753	ug/g
NEG1529	PC(24:0_18:2)+HCOO	PC(42:2)+HCOO	PC	Glycerophospholipid	(24:0_18:2)	(24:0)	(18:2)			C51 H97 O10 N1 P1	914.686	13.5105	0.00441633	0.00638031	0.00117187	0.00151304	0.00065919	0.00174733	0.290702	0.152715	0.192382	0.00405449	0.00241931	0.00132372	ug/g
NEG153	CL(85:11)-2H	CL(85:11)-2H	CL	Glycerophospholipid	(85:11)	(85:11)				C94 H160 O17 P2	811.557	9.82596	0.100042	0.09577	0.10283	0.298992	0.268687	0.278358	4.76557	5.19299	4.94685	1.2886	1.30109	1.18594	ug/g
NEG1530	PC(25:0_18:2)+HCOO	PC(43:2)+HCOO	PC	Glycerophospholipid	(25:0_18:2)	(25:0)	(18:2)			C52 H99 O10 N1 P1	928.701	13.9843	8.42792e-08	0.0611389	0.0382895	0.00132952	0.0371377	0.0162091	0.0778986	0.0473818	0.0582575	5.02362e-09	0.00187407	0.00725681	ug/g
NEG1532	PE(11:0_16:0)-H	PE(27:0)-H	PE	Glycerophospholipid	(11:0_16:0)	(11:0)	(16:0)			C32 H63 O8 N1 P1	620.43	7.16714	0.0021991	0.00528262	0.0348377	0.0266312	0.0255028	0.0263038	0.0581212	0.0541966	0.0357605	0.015581	0.0150347	0.0132452	ug/g
NEG1533	PE(15:0_14:0)-H	PE(29:0)-H	PE	Glycerophospholipid	(15:0_14:0)	(15:0)	(14:0)			C34 H67 O8 N1 P1	648.461	8.48769	0.00944337	0.00252503	0.0225996	0.046304	0.0443421	0.0185287	0.138082	0.137544	0.15974	0.00490035	0.02288	0.00932117	ug/g
NEG1534	PE(15:0_15:0)-H	PE(30:0)-H	PE	Glycerophospholipid	(15:0_15:0)	(15:0)	(15:0)			C35 H69 O8 N1 P1	662.477	8.99272	0.411415	0.357798	0.406246	0.0210763	0.0154737	0.0343332	0.242212	0.260674	0.280795	0.126853	0.122405	0.010898	ug/g
NEG1535	PE(12:0_18:2)-H	PE(30:2)-H	PE	Glycerophospholipid	(12:0_18:2)	(12:0)	(18:2)			C35 H65 O8 N1 P1	658.445	6.936	0.0350055	0.0375847	0.0347577	0.0026111	0.00296144	0.00778754	0.0265642	0.0385124	0.0299416	0.0404053	0.0268451	0.00780413	ug/g
NEG1536	PE(30:3)-H	PE(30:3)-H	PE	Glycerophospholipid	(30:3)	(30:3)				C35 H63 O8 N1 P1	656.43	15.6553	0.0124749	0.011564	0.013369	0.00609364	0.00474014	0.00629886	0.0238881	0.0244331	0.0199774	0.00411469	0.00165374	0.00544436	ug/g
NEG1537	PE(15:0_16:0)-H	PE(31:0)-H	PE	Glycerophospholipid	(15:0_16:0)	(15:0)	(16:0)			C36 H71 O8 N1 P1	676.492	9.69243	0.0369401	0.0399803	0.0458406	0.035889	0.0249875	0.0368431	0.288606	0.288004	0.312196	0.0292466	0.021756	0.0182656	ug/g
NEG1539	PE(15:0_16:1)-H	PE(31:1)-H	PE	Glycerophospholipid	(15:0_16:1)	(15:0)	(16:1)			C36 H69 O8 N1 P1	674.477	8.44972	0.348427	0.36707	0.489473	0.0108902	0.022459	0.0127065	0.0130886	0.0524662	0.00443709	0.00116977	0.00303924	6.40702e-07	ug/g
NEG154	CL(85:12)-2H	CL(85:12)-2H	CL	Glycerophospholipid	(85:12)	(85:12)				C94 H158 O17 P2	810.549	13.725	0.221405	0.202906	0.222029	0.0651395	0.0625381	0.0599788	0.0231207	0.0250261	0.0216265	0.280386	0.269276	0.221735	ug/g
NEG1540	PE(18:2_13:0)-H	PE(31:2)-H	PE	Glycerophospholipid	(18:2_13:0)	(18:2)	(13:0)			C36 H67 O8 N1 P1	672.461	7.62412	0.013397	0.00772354	0.00551856	0.0176403	0.0038304	0.0218625	0.034539	0.0354712	0.0439439	0.0193121	0.0270282	0.0121171	ug/g
NEG1541	PE(16:0_16:0)-H	PE(32:0)-H	PE	Glycerophospholipid	(16:0_16:0)	(16:0)	(16:0)			C37 H73 O8 N1 P1	690.508	10.2883	0.0515754	0.0485825	0.0662758	0.0105111	0.00898494	0.0160309	0.153303	0.162338	0.163902	0.0301013	0.0180505	0.0179358	ug/g
NEG1542	PE(17:1_15:0)-H	PE(32:1)-H	PE	Glycerophospholipid	(17:1_15:0)	(17:1)	(15:0)			C37 H71 O8 N1 P1	688.492	8.98107	0.154719	0.100409	0.0554746	0.0354386	0.033937	0.00340049	0.00555876	0.0217129	0.00632911	0.00503028	0.0307529	0.00935711	ug/g
NEG1544	PE(14:0_18:3)-H	PE(32:3)-H	PE	Glycerophospholipid	(14:0_18:3)	(14:0)	(18:3)			C37 H67 O8 N1 P1	684.461	7.37883	0.108939	0.0022988	0.11397	0.124064	0.118808	0.00474174	0.426677	0.401013	0.414625	0.0185004	0.0156937	0.024964	ug/g
NEG1545	PE(15:0_18:1)-H	PE(33:1)-H	PE	Glycerophospholipid	(15:0_18:1)	(15:0)	(18:1)			C38 H73 O8 N1 P1	702.508	9.83332	0.150628	0.115953	0.111626	0.0333398	0.033906	0.0367621	0.217191	0.242618	0.24669	0.0307688	0.0260567	0.0246983	ug/g
NEG1547	PE(15:0_18:2)-H	PE(33:2)-H	PE	Glycerophospholipid	(15:0_18:2)	(15:0)	(18:2)			C38 H71 O8 N1 P1	700.492	6.35077	0.0454719	0.0355117	0.0367296	0.0247915	0.020179	0.0243247	0.094507	0.0946185	0.100264	0.033217	0.0313162	0.0270677	ug/g
NEG1549	PE(15:0_18:3)-H	PE(33:3)-H	PE	Glycerophospholipid	(15:0_18:3)	(15:0)	(18:3)			C38 H69 O8 N1 P1	698.477	8.05537	0.00497867	0.00259092	0.00789777	0.0162879	0.0225029	0.0172906	1.22481	1.24543	1.29707	0.0382073	0.0332613	0.0294571	ug/g
NEG155	CL(85:14)-2H	CL(85:14)-2H	CL	Glycerophospholipid	(85:14)	(85:14)				C94 H154 O17 P2	808.534	8.54592	0.606052	0.64238	0.661292	0.443345	0.431972	0.403091	0.24091	0.251781	0.252058	0.36738	0.329108	0.30764	ug/g
NEG1550	PE(16:0_18:1)-H	PE(34:1)-H	PE	Glycerophospholipid	(16:0_18:1)	(16:0)	(18:1)			C39 H75 O8 N1 P1	716.524	10.407	0.557655	0.510298	0.543903	0.0848998	0.0689686	0.0797816	0.559639	0.544813	0.581442	0.078275	0.0670822	0.0804415	ug/g
NEG1551	PE(16:0_18:2)-H	PE(34:2)-H	PE	Glycerophospholipid	(16:0_18:2)	(16:0)	(18:2)			C39 H73 O8 N1 P1	714.508	7.04178	0.0877893	0.0652068	0.096224	0.0956061	0.0848967	0.0850781	0.292199	0.286905	0.319869	0.128364	0.101766	0.105288	ug/g
NEG1553	PE(16:0_18:2)-H	PE(34:2)-H	PE	Glycerophospholipid	(16:0_18:2)	(16:0)	(18:2)			C39 H73 O8 N1 P1	714.508	9.96507	0.044483	0.0440884	0.0521635	0.0750766	0.0570076	0.0703478	0.231633	0.202035	40.1789	0.0660101	0.0567468	0.0607688	ug/g
NEG1555	PE(16:0_18:3)-H	PE(34:3)-H	PE	Glycerophospholipid	(16:0_18:3)	(16:0)	(18:3)			C39 H71 O8 N1 P1	712.492	8.6835	0.00966594	0.00637346	0.0407618	0.0374617	0.0431724	0.0319742	2.38109	2.21844	2.22672	0.0861811	0.0751281	0.0734913	ug/g
NEG1557	PE(17:0_18:1)-H	PE(35:1)-H	PE	Glycerophospholipid	(17:0_18:1)	(17:0)	(18:1)			C40 H77 O8 N1 P1	730.539	11.0083	0.0989163	0.0194388	0.00536552	0.00373636	0.00472751	0.00600721	0.0648044	0.0633833	0.0728384	0.0106873	0.00432538	0.0060007	ug/g
NEG1558	PE(35:2)-H	PE(35:2)-H	PE	Glycerophospholipid	(35:2)	(35:2)				C40 H75 O8 N1 P1	728.524	7.899	0.0103074	0.0120215	0.0119981	0.00254838	0.0109697	0.00324024	0.0278639	0.0455876	0.0386459	0.00362833	0.00724867	0.00180077	ug/g
NEG156	CL(86:14)-2H	CL(86:14)-2H	CL	Glycerophospholipid	(86:14)	(86:14)				C95 H156 O17 P2	815.541	8.1639	0.00594611	0.0818049	0.0945743	0.006153	0.00331731	0.00907718	0.266613	0.258221	0.284127	0.0244553	0.00289247	0.0182802	ug/g
NEG1560	PE(17:0_18:3)-H	PE(35:3)-H	PE	Glycerophospholipid	(17:0_18:3)	(17:0)	(18:3)			C40 H73 O8 N1 P1	726.508	9.28801	0.1763	0.00625613	0.188936	0.112706	0.107931	0.11132	0.256862	0.244438	0.267828	0.0584479	0.0133916	0.0104821	ug/g
NEG1561	PE(18:0_18:1)-H	PE(36:1)-H	PE	Glycerophospholipid	(18:0_18:1)	(18:0)	(18:1)			C41 H79 O8 N1 P1	744.555	11.5288	0.0351159	0.0380866	0.0422348	0.0185142	0.0163867	0.0172485	0.0910913	0.0920433	0.089233	0.0326558	0.0309565	0.03584	ug/g
NEG1562	PE(18:1_18:1)-H	PE(36:2)-H	PE	Glycerophospholipid	(18:1_18:1)	(18:1)	(18:1)			C41 H77 O8 N1 P1	742.539	8.17378	0.0608258	0.0529899	0.0699067	0.0481361	0.0519948	0.0191134	0.140498	0.135072	0.144591	0.235695	0.251805	0.2239	ug/g
NEG1564	PE(18:1_18:2)-H	PE(36:3)-H	PE	Glycerophospholipid	(18:1_18:2)	(18:1)	(18:2)			C41 H75 O8 N1 P1	740.524	7.26011	0.188315	0.144484	0.181394	0.288708	0.269275	0.265234	0.411774	0.401578	0.460988	0.527488	0.485762	0.502165	ug/g
NEG1565	PE(18:1_18:2)-H	PE(36:3)-H	PE	Glycerophospholipid	(18:1_18:2)	(18:1)	(18:2)			C41 H75 O8 N1 P1	740.524	9.60845	0.379958	0.344237	0.389334	0.0469137	0.0491419	0.047084	1.04516	0.998214	0.996833	0.110417	0.0469055	0.0501984	ug/g
NEG1566	PE(18:2_18:2)-H	PE(36:4)-H	PE	Glycerophospholipid	(18:2_18:2)	(18:2)	(18:2)			C41 H73 O8 N1 P1	738.508	6.25671	1.49486	1.24484	1.45451	1.55263	1.44813	1.45412	3.86433	3.94524	4.1212	2.02155	1.82681	1.69367	ug/g
NEG1568	PE(18:3_18:2)-H	PE(36:5)-H	PE	Glycerophospholipid	(18:3_18:2)	(18:3)	(18:2)			C41 H71 O8 N1 P1	736.492	5.06917	0.0121742	0.01438	0.0168904	0.0347642	0.0426067	0.0471454	0.211828	0.237823	0.225337	0.177283	0.16594	0.160108	ug/g
NEG157	CL(86:14)-2H	CL(86:14)-2H	CL	Glycerophospholipid	(86:14)	(86:14)				C95 H156 O17 P2	815.541	8.625	0.00671962	0.00622895	0.000753133	0.00562728	0.00580941	0.00322343	0.00548042	0.00773142	0.0209009	0.00477699	0.0034077	0.000414296	ug/g
NEG1571	PE(18:3_18:3)-H	PE(36:6)-H	PE	Glycerophospholipid	(18:3_18:3)	(18:3)	(18:3)			C41 H69 O8 N1 P1	734.477	6.92284	0.162124	0.150286	0.173745	0.085679	0.0820487	0.0846256	0.178919	0.181683	0.196977	0.0111061	0.0103067	0.0107859	ug/g
NEG1572	PE(19:0_18:2)-H	PE(37:2)-H	PE	Glycerophospholipid	(19:0_18:2)	(19:0)	(18:2)			C42 H79 O8 N1 P1	756.555	11.2221	0.0592067	0.0402655	0.04397	0.0166065	0.0168134	0.0117698	0.571518	0.594621	0.607091	0.00176941	0.00223026	0.00194977	ug/g
NEG1573	PE(20:0_18:2)-H	PE(38:2)-H	PE	Glycerophospholipid	(20:0_18:2)	(20:0)	(18:2)			C43 H81 O8 N1 P1	770.571	11.771	0.0318056	0.0231627	0.0226052	0.0295703	0.0265426	0.0223033	0.625471	0.66929	0.701683	0.00921975	0.00992674	0.0136485	ug/g
NEG1574	PE(20:1_18:2)-H	PE(38:3)-H	PE	Glycerophospholipid	(20:1_18:2)	(20:1)	(18:2)			C43 H79 O8 N1 P1	768.555	10.695	0.00733726	0.00342564	0.00223205	0.00337295	0.00749186	0.00289584	0.0939481	0.109074	0.10461	0.0340888	0.0384373	0.0308784	ug/g
NEG1575	PE(20:2_18:2)-H	PE(38:4)-H	PE	Glycerophospholipid	(20:2_18:2)	(20:2)	(18:2)			C43 H77 O8 N1 P1	766.539	9.77293	0.0127187	0.0073333	0.0171322	0.0419259	0.00282025	0.0414104	0.132889	0.113331	0.138674	0.0352215	0.0211962	0.00300081	ug/g
NEG1577	PE(39:2)-H	PE(39:2)-H	PE	Glycerophospholipid	(39:2)	(39:2)				C44 H83 O8 N1 P1	784.586	11.5806	0.0773499	0.0247174	0.0151796	0.00182744	0.00723373	0.00479676	0.0687301	0.0663643	0.0746146	0.0133556	0.00744938	0.0403121	ug/g
NEG1578	PE(18:2_21:0)-H	PE(39:2)-H	PE	Glycerophospholipid	(18:2_21:0)	(18:2)	(21:0)			C44 H83 O8 N1 P1	784.586	12.3278	0.0400834	0.032977	0.0322956	0.00827928	0.0193838	0.00441527	0.164721	0.197274	0.218697	0.00516565	0.0129972	0.00583994	ug/g
NEG1579	PE(22:0_18:2)-H	PE(40:2)-H	PE	Glycerophospholipid	(22:0_18:2)	(22:0)	(18:2)			C45 H85 O8 N1 P1	798.602	12.8195	0.020361	0.0223606	0.0226059	0.0320732	0.0244998	0.0251197	0.650619	0.678091	0.719216	0.0245027	0.0287113	0.0304536	ug/g
NEG158	CL(86:18)-2H	CL(86:18)-2H	CL	Glycerophospholipid	(86:18)	(86:18)				C95 H148 O17 P2	811.51	8.45184	0.570942	0.606067	0.640157	3.18112	3.16924	3.07582	3.35698	3.62007	3.30231	1.44967	1.42482	1.2509	ug/g
NEG1580	PE(18:2_23:0)-H	PE(41:2)-H	PE	Glycerophospholipid	(18:2_23:0)	(18:2)	(23:0)			C46 H87 O8 N1 P1	812.617	13.3271	0.0447602	0.0478386	0.0382634	0.0859744	0.0829323	0.0711089	1.88095	2.03699	2.0578	0.0325593	0.0379628	0.0346139	ug/g
NEG1581	PE(41:2)-H	PE(41:2)-H	PE	Glycerophospholipid	(41:2)	(41:2)				C46 H87 O8 N1 P1	812.617	15.2509	0.0107157	0.023838	0.00183662	0.0154543	0.111681	0.0145728	0.087974	0.0778142	0.121287	0.211323	0.361492	0.165545	ug/g
NEG1582	PE(18:1_24:0)-H	PE(42:1)-H	PE	Glycerophospholipid	(18:1_24:0)	(18:1)	(24:0)			C47 H91 O8 N1 P1	828.649	14.5459	0.0108586	0.00446091	0.000973049	0.00028783	0.000453408	0.00427394	0.035453	0.039067	0.0364127	0.00718652	0.00532997	0.00297126	ug/g
NEG1583	PE(24:0_18:2)-H	PE(42:2)-H	PE	Glycerophospholipid	(24:0_18:2)	(24:0)	(18:2)			C47 H89 O8 N1 P1	826.633	13.8116	0.0657953	0.0591783	0.068143	0.0929686	0.0829402	0.0764762	3.05145	3.22683	3.36203	0.0648088	0.0581328	0.0596085	ug/g
NEG1584	PE(24:0_18:3)-H	PE(42:3)-H	PE	Glycerophospholipid	(24:0_18:3)	(24:0)	(18:3)			C47 H87 O8 N1 P1	824.617	13.1258	0.0431069	0.0399592	0.00250016	0.00196641	0.00317075	0.00387656	0.0899471	0.0932495	0.100927	0.00979708	0.00688486	0.0183694	ug/g
NEG1585	PE(25:0_18:2)-H	PE(43:2)-H	PE	Glycerophospholipid	(25:0_18:2)	(25:0)	(18:2)			C48 H91 O8 N1 P1	840.649	14.2814	0.01505	0.0152999	0.00934347	0.00460011	0.0135073	0.00387531	1.23456	1.29232	1.35861	0.0168727	0.0109391	0.0952337	ug/g
NEG1586	PE(25:0_18:3)-H	PE(43:3)-H	PE	Glycerophospholipid	(25:0_18:3)	(25:0)	(18:3)			C48 H89 O8 N1 P1	838.633	13.6166	0.0100756	0.0108356	0.0146175	0.0134587	0.0128884	6.09845e-09	0.0360018	0.030498	0.0316827	0.00505047	0.00232334	0.0119011	ug/g
NEG1587	PE(26:0_18:2)-H	PE(44:2)-H	PE	Glycerophospholipid	(26:0_18:2)	(26:0)	(18:2)			C49 H93 O8 N1 P1	854.664	14.7362	0.0158638	0.01234	0.017382	0.0115223	0.0080222	0.0100199	0.352227	0.380808	0.48003	0.0455041	0.0115635	0.0539075	ug/g
NEG1588	PE(27:0_18:2)-H	PE(45:2)-H	PE	Glycerophospholipid	(27:0_18:2)	(27:0)	(18:2)			C50 H95 O8 N1 P1	868.68	15.1662	0.045076	0.0417845	0.00218872	0.0428019	0.0409884	0.0422757	0.0757713	0.0821731	0.0898323	0.0203415	7.383e-09	0.0172921	ug/g
NEG1589	PG(6:0_12:3)-H	PG(18:3)-H	PG	Glycerophospholipid	(6:0_12:3)	(6:0)	(12:3)			C24 H40 O10 N0 P1	519.236	12.942	0.031908	0.0328971	0.0359767	0.0366043	0.0384553	0.0385087	0.0385496	0.0271203	0.0386749	0.0270593	0.029088	0.0259272	ug/g
NEG1590	PG(12:0e_11:2)-H	PG(23:2e)-H	PG	Glycerophospholipid	(12:0e_11:2)	(12:0e)	(11:2)			C29 H54 O9 N0 P1	577.351	2.47467	0.0373607	0.0427855	0.0502938	0.046527	0.049051	0.04534	0.0704378	0.105581	0.100603	0.00974994	0.0301524	0.00587608	ug/g
NEG1591	PG(24:1e)-H	PG(24:1e)-H	PG	Glycerophospholipid	(24:1e)	(24:1e)				C30 H58 O9 N0 P1	593.382	2.64769	0.000576642	0.0334639	0.000796661	0.00347605	0.00345891	2.29349e-08	0.177822	0.157794	0.16012	0.00165511	0.00569203	0.00280456	ug/g
NEG1592	PG(24:2e)-H	PG(24:2e)-H	PG	Glycerophospholipid	(24:2e)	(24:2e)				C30 H56 O9 N0 P1	591.367	5.595	0.0136846	0.0214898	0.0211187	0.006524	0.0198349	0.00696174	0.00154629	0.00445215	0.00147745	0.00339192	0.0086104	0.00097418	ug/g
NEG1593	PG(25:0)-H	PG(25:0)-H	PG	Glycerophospholipid	(25:0)	(25:0)				C31 H60 O10 N0 P1	623.393	3.266	0.00287997	0.00365168	0.0114988	0.00125525	0.0144015	0.00150858	0.0400122	0.0454508	0.0341927	0.00598679	0.0126571	0.0107168	ug/g
NEG1594	PG(26:0)-H	PG(26:0)-H	PG	Glycerophospholipid	(26:0)	(26:0)				C32 H62 O10 N0 P1	637.409	3.98043	0.00292476	0.00320631	0.00135944	0.000337079	0.000596257	0.0167088	0.09997	0.0514097	0.0510724	0.00693905	0.00376167	0.00874654	ug/g
NEG1595	PG(26:3e)-H	PG(26:3e)-H	PG	Glycerophospholipid	(26:3e)	(26:3e)				C32 H58 O9 N0 P1	617.382	2.107	0.00218238	0.0276004	0.0322302	0.00180801	0.00103194	0.0286333	0.0771136	0.0476146	0.0539502	0.00453508	0.0489525	0.00967317	ug/g
NEG1596	PG(28:1)-H	PG(28:1)-H	PG	Glycerophospholipid	(28:1)	(28:1)				C34 H64 O10 N0 P1	663.424	4.159	0.029222	0.0205625	0.0666631	0.0314583	0.0302758	0.027537	0.00198122	0.00132356	0.00154843	0.0433327	0.0355016	0.0528299	ug/g
NEG1597	PG(28:1e)-H	PG(28:1e)-H	PG	Glycerophospholipid	(28:1e)	(28:1e)				C34 H66 O9 N0 P1	649.445	3.09448	0.228413	0.248495	0.314592	0.0806269	0.10182	0.0919673	0.0593113	0.0567737	0.0611491	0.190889	0.211274	0.154874	ug/g
NEG1598	PG(28:3)-H	PG(28:3)-H	PG	Glycerophospholipid	(28:3)	(28:3)				C34 H60 O10 N0 P1	659.393	3.093	0.0777064	0.0583279	0.0580258	0.0195449	0.0204958	0.0177144	0.0244145	0.0173279	0.019517	0.0533114	0.0405176	0.077674	ug/g
NEG1599	PG(28:3e)-H	PG(28:3e)-H	PG	Glycerophospholipid	(28:3e)	(28:3e)				C34 H62 O9 N0 P1	645.414	2.41154	0.00455402	0.00397392	0.00530232	0.0368883	0.0386814	0.0423274	0.218757	0.177076	0.191264	0.0564864	0.0720518	0.0559878	ug/g
NEG1600	PG(15:0_14:0)-H	PG(29:0)-H	PG	Glycerophospholipid	(15:0_14:0)	(15:0)	(14:0)			C35 H68 O10 N0 P1	679.456	7.18855	0.0120334	0.0124064	0.00569543	0.00895938	0.00941243	0.0094255	0.016579	0.0140205	0.015732	0.00970324	0.0002279	0.0042143	ug/g
NEG1602	PG(30:0)-H	PG(30:0)-H	PG	Glycerophospholipid	(30:0)	(30:0)				C36 H70 O10 N0 P1	693.471	7.963	0.149511	0.416636	0.331027	1.6451	0.713394	0.854224	1.07563	1.76305	1.73677	1.52289	1.09814	0.231343	ug/g
NEG1603	PG(30:0)-H	PG(30:0)-H	PG	Glycerophospholipid	(30:0)	(30:0)				C36 H70 O10 N0 P1	693.471	10.0995	0.00265616	0.0432664	0.00588677	0.11444	0.0483863	0.124301	0.352626	0.232031	0.311316	0.2891	0.330125	0.319647	ug/g
NEG1604	PG(30:2)-H	PG(30:2)-H	PG	Glycerophospholipid	(30:2)	(30:2)				C36 H66 O10 N0 P1	689.44	3.25641	0.0100585	0.00326718	0.017415	0.0383135	0.040251	0.000544787	0.000870676	0.0155937	0.00119588	0.0675454	0.0695692	0.128065	ug/g
NEG1606	PG(10:0_20:2)-H	PG(30:2)-H	PG	Glycerophospholipid	(10:0_20:2)	(10:0)	(20:2)			C36 H66 O10 N0 P1	689.44	8.18287	0.0383473	0.044765	0.0361571	0.165875	0.192654	0.208231	0.330115	0.327289	0.338384	0.282597	0.279101	0.245773	ug/g
NEG1607	PG(30:2)-H	PG(30:2)-H	PG	Glycerophospholipid	(30:2)	(30:2)				C36 H66 O10 N0 P1	689.44	8.591	0.0171642	0.00389737	0.0185887	0.0645072	0.0634866	0.0763168	0.0611292	0.0488288	0.0664364	0.0247666	0.0100504	0.0412498	ug/g
NEG161	CL(87:13)-2H	CL(87:13)-2H	CL	Glycerophospholipid	(87:13)	(87:13)				C96 H160 O17 P2	823.557	13.171	0.0535367	0.0417334	0.00590766	0.005839	0.0171731	0.018691	0.00364294	0.00333967	0.00925113	0.161695	0.0150076	0.142838	ug/g
NEG1610	PG(20:1_10:2)-H	PG(30:3)-H	PG	Glycerophospholipid	(20:1_10:2)	(20:1)	(10:2)			C36 H64 O10 N0 P1	687.424	4.161	0.0273852	0.0393125	0.00674659	0.0444866	0.00202854	0.046801	0.00260197	0.00334572	0.00329869	0.106213	0.104176	0.0664166	ug/g
NEG1611	PG(30:3)-H	PG(30:3)-H	PG	Glycerophospholipid	(30:3)	(30:3)				C36 H64 O10 N0 P1	687.424	8.94319	0.0598027	0.0353421	0.0785921	0.0908706	0.101392	0.106463	0.0168535	0.0417701	0.0326171	0.157082	0.17449	0.174443	ug/g
NEG1612	PG(30:4)-H	PG(30:4)-H	PG	Glycerophospholipid	(30:4)	(30:4)				C36 H62 O10 N0 P1	685.409	4.15781	0.000192567	0.00681005	0.0211423	0.0023315	0.00589181	0.0100318	0.0120615	0.00687417	0.00198401	0.0137837	0.0205876	0.00751465	ug/g
NEG1614	PG(15:0_16:0)-H	PG(31:0)-H	PG	Glycerophospholipid	(15:0_16:0)	(15:0)	(16:0)			C37 H72 O10 N0 P1	707.487	8.44562	0.111656	0.12543	0.139311	0.144865	0.18166	0.177208	1.43348	1.26119	1.29051	0.0542389	0.0423868	0.0423012	ug/g
NEG1615	PG(31:1)-H	PG(31:1)-H	PG	Glycerophospholipid	(31:1)	(31:1)				C37 H70 O10 N0 P1	705.471	9.5613	0.00803644	0.00252025	0.00202304	0.0665891	0.0681691	0.00679388	0.00355309	0.00519399	0.00649325	0.338746	0.268292	0.330706	ug/g
NEG1616	PG(20:0_11:2)-H	PG(31:2)-H	PG	Glycerophospholipid	(20:0_11:2)	(20:0)	(11:2)			C37 H68 O10 N0 P1	703.456	4.12063	0.082273	0.0580167	0.0786907	0.00615134	0.00305522	0.112239	0.00179073	0.00153184	0.00198008	0.153835	0.0997007	0.449526	ug/g
NEG1617	PG(20:0_11:2)-H	PG(31:2)-H	PG	Glycerophospholipid	(20:0_11:2)	(20:0)	(11:2)			C37 H68 O10 N0 P1	703.456	5.96015	0.0830782	0.177678	0.337315	0.0220556	0.00436603	0.0103471	0.00988008	0.014308	0.0039425	0.199021	0.0501535	0.0985168	ug/g
NEG1618	PG(21:0_10:2)-H	PG(31:2)-H	PG	Glycerophospholipid	(21:0_10:2)	(21:0)	(10:2)			C37 H68 O10 N0 P1	703.456	8.56756	0.357296	0.382848	0.412807	1.3414	1.26283	1.017	1.57981	1.17035	1.06391	1.06974	0.831901	1.01222	ug/g
NEG1619	PG(21:0_10:2)-H	PG(31:2)-H	PG	Glycerophospholipid	(21:0_10:2)	(21:0)	(10:2)			C37 H68 O10 N0 P1	703.456	9.11042	0.0140666	0.0387999	0.052924	0.107823	0.0480016	0.0620582	0.0997034	0.0361073	0.0495974	0.0428753	0.0235181	0.0341894	ug/g
NEG162	CL(87:17)-2H	CL(87:17)-2H	CL	Glycerophospholipid	(87:17)	(87:17)				C96 H152 O17 P2	819.526	7.554	4.33027	4.37783	4.71352	40.275	38.979	40.0456	245.005	258.192	267.72	68.8931	63.6635	59.7697	ug/g
NEG1620	PG(31:3)-H	PG(31:3)-H	PG	Glycerophospholipid	(31:3)	(31:3)				C37 H66 O10 N0 P1	701.44	2.145	0.0306501	0.033649	0.0423128	0.0237383	0.0281853	0.0289913	0.0195425	0.0185076	0.0191316	0.0181012	0.0296142	0.0196144	ug/g
NEG1621	PG(31:3)-H	PG(31:3)-H	PG	Glycerophospholipid	(31:3)	(31:3)				C37 H66 O10 N0 P1	701.44	3.103	0.00873291	0.00672844	0.00639306	0.107276	0.112701	0.112857	0.0028919	0.00353192	0.0102588	0.239476	0.186027	0.276833	ug/g
NEG1622	PG(20:1_11:2)-H	PG(31:3)-H	PG	Glycerophospholipid	(20:1_11:2)	(20:1)	(11:2)			C37 H66 O10 N0 P1	701.44	4.25893	0.00216382	0.017574	0.0143768	0.00108101	0.000857005	0.000812032	0.00135637	0.00612736	0.00462187	0.048912	0.0377772	0.0257207	ug/g
NEG1623	PG(31:3)-H	PG(31:3)-H	PG	Glycerophospholipid	(31:3)	(31:3)				C37 H66 O10 N0 P1	701.44	5.18303	0.335	0.271882	0.106897	0.0131421	0.0141154	0.012858	0.00238027	0.00161285	0.0139594	0.135645	0.114439	0.167035	ug/g
NEG1624	PG(20:1_11:2)-H	PG(31:3)-H	PG	Glycerophospholipid	(20:1_11:2)	(20:1)	(11:2)			C37 H66 O10 N0 P1	701.44	5.83729	0.00850371	0.00462051	0.00743829	0.00115902	0.00424522	0.00277593	0.00255152	0.00229855	0.00064426	0.00181003	0.0038997	0.00465916	ug/g
NEG1625	PG(31:3)-H	PG(31:3)-H	PG	Glycerophospholipid	(31:3)	(31:3)				C37 H66 O10 N0 P1	701.44	8.0761	0.00365666	0.00542226	0.0164988	0.00285006	0.00597422	0.002712	0.0235975	0.02059	0.0177837	0.00697092	0.0152024	0.0277477	ug/g
NEG1626	PG(21:1_10:2)-H	PG(31:3)-H	PG	Glycerophospholipid	(21:1_10:2)	(21:1)	(10:2)			C37 H66 O10 N0 P1	701.44	9.62347	0.27177	0.220798	0.313596	0.445787	0.481886	0.463999	0.323542	0.276267	0.376423	0.156838	0.304966	0.508066	ug/g
NEG1627	PG(31:4)-H	PG(31:4)-H	PG	Glycerophospholipid	(31:4)	(31:4)				C37 H64 O10 N0 P1	699.424	3.10385	0.009117	0.0100848	0.0042535	0.0174185	0.0182993	0.0183247	0.00902868	0.00825223	0.00130185	0.0212716	0.0222129	0.039312	ug/g
NEG1628	PG(20:2_11:2)-H	PG(31:4)-H	PG	Glycerophospholipid	(20:2_11:2)	(20:2)	(11:2)			C37 H64 O10 N0 P1	699.424	3.93989	0.00445336	0.0224093	0.00317406	0.026237	0.0275638	0.0276021	0.0165351	0.0151794	0.0177114	0.0590588	0.0125723	0.0330697	ug/g
NEG163	CL(87:19)-2H	CL(87:19)-2H	CL	Glycerophospholipid	(87:19)	(87:19)				C96 H148 O17 P2	817.51	6.565	0.0154521	0.0143238	0.0165597	0.000284514	0.000487596	0.0178803	0.0649761	0.042152	0.0521775	0.00187912	0.000327416	0.000232879	ug/g
NEG1631	PG(16:0_16:1)-H	PG(32:1)-H	PG	Glycerophospholipid	(16:0_16:1)	(16:0)	(16:1)			C38 H72 O10 N0 P1	719.487	7.96708	0.0391498	0.0443982	0.0572372	0.0409047	0.0429731	0.0430328	0.0877099	0.0709753	0.107192	0.00509746	0.000482144	0.00258296	ug/g
NEG1632	PG(16:0_16:1)-H	PG(32:1)-H	PG	Glycerophospholipid	(16:0_16:1)	(16:0)	(16:1)			C38 H72 O10 N0 P1	719.487	10.139	0.0142507	0.00660221	0.00182728	0.19472	0.296756	0.302073	1.13952	1.2244	1.0442	1.34697	0.921215	1.01955	ug/g
NEG1633	PG(14:0_18:2)-H	PG(32:2)-H	PG	Glycerophospholipid	(14:0_18:2)	(14:0)	(18:2)			C38 H70 O10 N0 P1	717.471	7.00075	0.0056339	0.00390875	0.0174031	0.0143883	0.0151159	0.00324713	0.0483976	0.0386939	0.0389194	0.00661025	0.00974901	0.00151146	ug/g
NEG1634	PG(32:2)-H	PG(32:2)-H	PG	Glycerophospholipid	(32:2)	(32:2)				C38 H70 O10 N0 P1	717.471	7.96189	0.0341593	0.00204938	0.0385151	0.0272973	0.0286777	0.00237123	0.0745191	0.0575081	0.0744527	0.0124003	0.0151711	0.00962006	ug/g
NEG1637	PG(14:0_18:3)-H	PG(32:3)-H	PG	Glycerophospholipid	(14:0_18:3)	(14:0)	(18:3)			C38 H68 O10 N0 P1	715.456	6.063	0.0194448	0.024818	0.029082	0.0104454	0.00909054	0.00282335	0.00805473	0.00272933	0.00891734	0.0740322	0.0731923	0.0132287	ug/g
NEG1638	PG(22:1_10:2)-H	PG(32:3)-H	PG	Glycerophospholipid	(22:1_10:2)	(22:1)	(10:2)			C38 H68 O10 N0 P1	715.456	8.33811	0.00891563	0.0082137	0.0232412	0.0229716	0.0734158	0.014625	0.225144	0.187373	0.129838	0.661459	0.621881	0.698641	ug/g
NEG164	CL(87:7)-2H	CL(87:7)-2H	CL	Glycerophospholipid	(87:7)	(87:7)				C96 H172 O17 P2	829.604	12.0403	0.0819538	0.0910091	0.107622	0.112241	0.0964204	0.100428	0.330912	0.326923	0.342454	1.36075	1.36344	1.21879	ug/g
NEG1640	PG(21:1_11:2)-H	PG(32:3)-H	PG	Glycerophospholipid	(21:1_11:2)	(21:1)	(11:2)			C38 H68 O10 N0 P1	715.456	11.2362	0.0178716	0.0431588	0.0413936	0.0776153	0.0852361	0.161902	0.183496	0.715894	0.0786258	0.0936041	0.0764432	0.0304638	ug/g
NEG1641	PG(32:3)-H	PG(32:3)-H	PG	Glycerophospholipid	(32:3)	(32:3)				C38 H68 O10 N0 P1	715.456	13.1	0.0128082	0.018952	0.0273961	0.0634965	0.0680192	0.047463	0.073352	0.0593973	0.060409	0.0860049	0.0325476	0.0714687	ug/g
NEG1642	PG(32:4)-H	PG(32:4)-H	PG	Glycerophospholipid	(32:4)	(32:4)				C38 H66 O10 N0 P1	713.44	8.9638	0.00468795	0.0275362	0.0249699	0.0347241	0.0181413	0.023798	0.00437337	0.00390914	0.00253663	0.542679	0.630991	0.502615	ug/g
NEG1643	PG(18:2_14:3)-H	PG(32:5)-H	PG	Glycerophospholipid	(18:2_14:3)	(18:2)	(14:3)			C38 H64 O10 N0 P1	711.424	8.22363	0.304357	0.365094	0.448315	0.81824	1.45158	0.901555	0.903478	0.891044	1.04061	0.956094	0.951234	0.826142	ug/g
NEG1644	PG(32:5)-H	PG(32:5)-H	PG	Glycerophospholipid	(32:5)	(32:5)				C38 H64 O10 N0 P1	711.424	8.48246	0.378872	0.458157	0.116598	0.541627	0.587559	0.131024	0.319428	0.166529	0.0684755	0.502496	0.480982	0.253981	ug/g
NEG1645	PG(32:5)-H	PG(32:5)-H	PG	Glycerophospholipid	(32:5)	(32:5)				C38 H64 O10 N0 P1	711.424	8.91928	0.00268568	0.0444551	0.0576891	0.0756675	0.0522193	0.0442045	0.0599073	0.0582512	0.0214501	0.0235543	0.0367325	0.0130305	ug/g
NEG1647	PG(32:6)-H	PG(32:6)-H	PG	Glycerophospholipid	(32:6)	(32:6)				C38 H62 O10 N0 P1	709.409	7.49838	0.00558668	0.00357413	0.00541989	0.00328984	0.00344735	0.00242594	0.0256214	0.018289	0.0167553	0.194392	0.163593	0.154547	ug/g
NEG1648	PG(16:0_17:0)-H	PG(33:0)-H	PG	Glycerophospholipid	(16:0_17:0)	(16:0)	(17:0)			C39 H76 O10 N0 P1	735.518	9.58133	0.0844256	0.0798647	0.0830383	0.0917269	0.103767	0.109949	1.57525	1.44843	1.41305	0.0758655	0.0723332	0.0617984	ug/g
NEG1649	PG(17:1_16:0)-H	PG(33:1)-H	PG	Glycerophospholipid	(17:1_16:0)	(17:1)	(16:0)			C39 H74 O10 N0 P1	733.503	8.57119	0.0142432	0.00274881	0.00507006	0.0592058	0.0621997	0.062286	0.154003	0.136166	0.136412	0.031429	0.0337853	0.0301141	ug/g
NEG165	CL(87:9)-2H	CL(87:9)-2H	CL	Glycerophospholipid	(87:9)	(87:9)				C96 H168 O17 P2	827.588	11.18	1.98218	1.86316	2.12381	1.86958	1.75119	1.78576	4.85277	5.34482	5.2557	2.41935	2.27275	2.08272	ug/g
NEG1651	PG(33:2)-H	PG(33:2)-H	PG	Glycerophospholipid	(33:2)	(33:2)				C39 H72 O10 N0 P1	731.487	7.204	0.0092842	0.0631277	0.0560993	0.0506051	0.0531641	0.0532379	0.002812	0.0331793	0.0421965	0.0572153	0.084996	0.0559786	ug/g
NEG1652	PG(15:0_18:2)-H	PG(33:2)-H	PG	Glycerophospholipid	(15:0_18:2)	(15:0)	(18:2)			C39 H72 O10 N0 P1	731.487	7.65475	0.0572258	0.0263246	0.0882892	0.00600068	0.00411368	0.0573648	0.142738	0.126314	0.159879	0.00619925	0.0610195	0.00935017	ug/g
NEG1653	PG(33:2)-H	PG(33:2)-H	PG	Glycerophospholipid	(33:2)	(33:2)				C39 H72 O10 N0 P1	731.487	8.63688	0.00176672	0.00170697	0.000876547	0.0412453	0.043331	0.0433911	0.11297	0.116582	0.115473	0.0191412	0.00181035	0.0183404	ug/g
NEG1654	PG(22:0_11:2)-H	PG(33:2)-H	PG	Glycerophospholipid	(22:0_11:2)	(22:0)	(11:2)			C39 H72 O10 N0 P1	731.487	9.94216	0.107198	0.113909	0.216456	0.218182	0.223217	0.314253	0.413239	0.294563	0.272447	0.219709	0.294671	0.361996	ug/g
NEG1656	PG(15:0_18:3)-H	PG(33:3)-H	PG	Glycerophospholipid	(15:0_18:3)	(15:0)	(18:3)			C39 H70 O10 N0 P1	729.471	6.65895	0.01682	0.057883	0.00835776	0.009462	0.0139009	0.016328	0.0400243	0.0211596	0.0166323	0.0502825	0.0150541	0.0591684	ug/g
NEG1657	PG(22:1_11:2)-H	PG(33:3)-H	PG	Glycerophospholipid	(22:1_11:2)	(22:1)	(11:2)			C39 H70 O10 N0 P1	729.471	9.634	0.00280678	0.00988736	0.00570522	0.0180497	0.00443478	0.0191773	0.0151662	0.0114321	0.0238898	0.104297	0.1373	1.37218	ug/g
NEG1658	PG(33:4)-H	PG(33:4)-H	PG	Glycerophospholipid	(33:4)	(33:4)				C39 H68 O10 N0 P1	727.456	2.25094	0.101101	0.100603	0.105222	0.0605111	0.00147916	0.0636592	0.0112178	0.0159764	0.0159506	0.0553807	0.069344	0.0637894	ug/g
NEG1659	PG(19:0_14:4)-H	PG(33:4)-H	PG	Glycerophospholipid	(19:0_14:4)	(19:0)	(14:4)			C39 H68 O10 N0 P1	727.456	3.15709	0.0880123	0.0306179	0.0239859	0.00103435	0.270182	0.270557	0.00293861	0.00635563	0.00362879	0.213508	0.896543	0.761287	ug/g
NEG166	CL(88:16)-2H	CL(88:16)-2H	CL	Glycerophospholipid	(88:16)	(88:16)				C97 H156 O17 P2	827.541	8.068	0.269567	0.350406	0.321773	0.0297559	0.0346021	0.0284707	0.0758196	0.0890315	0.0869576	0.271588	0.254037	0.269747	ug/g
NEG1660	PG(33:4)-H	PG(33:4)-H	PG	Glycerophospholipid	(33:4)	(33:4)				C39 H68 O10 N0 P1	727.456	4.54087	0.0943912	0.251443	0.0920326	0.00421901	0.0027519	0.00131016	0.00992979	0.00356783	0.00495859	0.0429882	0.0946791	0.143399	ug/g
NEG1661	PG(33:4)-H	PG(33:4)-H	PG	Glycerophospholipid	(33:4)	(33:4)				C39 H68 O10 N0 P1	727.456	5.18943	0.0515267	0.183134	0.0693147	0.00331697	0.00111075	0.0569614	0.00212419	0.0193035	0.0014077	0.0882878	0.0493636	0.0644677	ug/g
NEG1663	PG(33:4)-H	PG(33:4)-H	PG	Glycerophospholipid	(33:4)	(33:4)				C39 H68 O10 N0 P1	727.456	9.70602	0.018405	0.104993	0.138122	0.419511	0.316222	0.186552	0.033529	0.0791199	0.0862498	0.782612	0.596881	0.837242	ug/g
NEG1665	PG(33:5)-H	PG(33:5)-H	PG	Glycerophospholipid	(33:5)	(33:5)				C39 H66 O10 N0 P1	725.44	3.92715	0.0142181	0.0296773	0.0615959	0.191633	0.201324	0.201603	0.00291616	0.00228133	0.00959227	0.176437	0.179183	0.829672	ug/g
NEG1667	PG(33:5)-H	PG(33:5)-H	PG	Glycerophospholipid	(33:5)	(33:5)				C39 H66 O10 N0 P1	725.44	8.68153	2.21764	1.80711	1.89037	4.66823	4.9807	4.75091	3.03719	2.57532	2.95749	3.19699	3.5563	2.96703	ug/g
NEG1668	PG(33:5)-H	PG(33:5)-H	PG	Glycerophospholipid	(33:5)	(33:5)				C39 H66 O10 N0 P1	725.44	9.15161	0.882511	0.841558	0.906655	1.79628	2.13702	1.92705	1.25266	1.11589	1.31205	0.93904	1.12368	0.867357	ug/g
NEG1669	PG(33:5)-H	PG(33:5)-H	PG	Glycerophospholipid	(33:5)	(33:5)				C39 H66 O10 N0 P1	725.44	9.72498	0.0537385	0.0731193	0.293396	0.12978	0.0975979	0.101404	0.158789	0.121813	0.0975144	0.0710945	0.397682	0.0458104	ug/g
NEG167	CL(88:6)-2H	CL(88:6)-2H	CL	Glycerophospholipid	(88:6)	(88:6)				C97 H176 O17 P2	837.62	14.319	0.13815	0.12534	0.143175	0.0490776	0.052761	0.0837369	0.131669	0.129663	0.136237	0.116245	0.0803725	0.101837	ug/g
NEG1670	PG(33:5)-H	PG(33:5)-H	PG	Glycerophospholipid	(33:5)	(33:5)				C39 H66 O10 N0 P1	725.44	10.815	0.0686682	0.0411839	0.0854494	0.121235	0.106939	0.101484	0.0737544	0.0335995	0.00357472	0.0911927	0.33579	0.0484387	ug/g
NEG1672	PG(11:0_22:6)-H	PG(33:6)-H	PG	Glycerophospholipid	(11:0_22:6)	(11:0)	(22:6)			C39 H64 O10 N0 P1	723.424	7.91792	0.00824374	0.0100243	0.00230219	0.0281578	0.122249	0.0921108	0.103146	0.0743882	0.265713	0.695254	0.924197	0.705611	ug/g
NEG1673	PG(18:0_16:0)-H	PG(34:0)-H	PG	Glycerophospholipid	(18:0_16:0)	(18:0)	(16:0)			C40 H78 O10 N0 P1	749.534	10.1257	0.230126	0.235497	0.240946	0.301334	0.333584	0.315392	4.0355	3.55871	4.06442	0.231791	0.238715	0.237499	ug/g
NEG1675	PG(16:0_18:1)-H	PG(34:1)-H	PG	Glycerophospholipid	(16:0_18:1)	(16:0)	(18:1)			C40 H76 O10 N0 P1	747.518	9.67361	0.0251864	0.0285322	0.0286234	0.00709623	0.00648732	0.00919467	0.450649	62.6561	0.421799	0.0899086	0.0842842	0.0769077	ug/g
NEG1677	PG(16:0_18:2)-H	PG(34:2)-H	PG	Glycerophospholipid	(16:0_18:2)	(16:0)	(18:2)			C40 H74 O10 N0 P1	745.503	7.71151	0.00803891	0.00119641	0.00126466	0.00979099	0.0121875	0.0171506	0.011634	0.0215852	0.0282004	0.0182962	0.00402637	0.00902031	ug/g
NEG1679	PG(34:2)-H	PG(34:2)-H	PG	Glycerophospholipid	(34:2)	(34:2)				C40 H74 O10 N0 P1	745.503	10.4479	0.158177	0.152782	0.168314	0.351764	0.754892	0.747815	1.01392	0.954972	0.937285	0.575934	0.418559	0.38856	ug/g
NEG168	CL(90:17)-2H	CL(90:17)-2H	CL	Glycerophospholipid	(90:17)	(90:17)				C99 H158 O17 P2	840.549	9.337	0.352039	0.290383	0.373152	0.977366	0.931875	0.852342	0.933149	0.919047	1.02783	0.391557	0.386155	0.363598	ug/g
NEG1680	PG(16:0_18:3)-H	PG(34:3)-H	PG	Glycerophospholipid	(16:0_18:3)	(16:0)	(18:3)			C40 H72 O10 N0 P1	743.487	7.40234	0.0190659	0.0193205	0.0162142	0.0316042	0.04003	0.0369885	1.71874	1.5821	1.60885	0.0903345	0.0870794	0.0778852	ug/g
NEG1681	PG(34:3)-H	PG(34:3)-H	PG	Glycerophospholipid	(34:3)	(34:3)				C40 H72 O10 N0 P1	743.487	8.774	0.0622482	0.0354822	0.0572886	0.020028	0.0446002	0.018091	0.0206191	0.0229871	0.0496896	0.0811363	0.076273	0.0766714	ug/g
NEG1682	PG(16:0_18:3)-H	PG(34:3)-H	PG	Glycerophospholipid	(16:0_18:3)	(16:0)	(18:3)			C40 H72 O10 N0 P1	743.487	9.55783	0.0572896	0.0118065	0.0885151	0.0142235	0.0876443	0.0830763	0.00439036	0.0498137	0.0900208	2.04993	0.683072	2.05668	ug/g
NEG1683	PG(34:3)-H	PG(34:3)-H	PG	Glycerophospholipid	(34:3)	(34:3)				C40 H72 O10 N0 P1	743.487	10.2114	0.047343	0.0066382	0.0151869	0.0471394	0.0552387	0.124164	0.0932258	0.15607	0.201865	0.201348	0.189337	0.182727	ug/g
NEG1684	PG(16:0_18:3)-H	PG(34:3)-H	PG	Glycerophospholipid	(16:0_18:3)	(16:0)	(18:3)			C40 H72 O10 N0 P1	743.487	11.456	0.00657551	0.0106588	0.0157468	0.0162025	0.0192043	0.011581	0.00981435	0.0289603	0.00573992	0.0321054	0.030244	0.0370588	ug/g
NEG1685	PG(20:2_14:2)-H	PG(34:4)-H	PG	Glycerophospholipid	(20:2_14:2)	(20:2)	(14:2)			C40 H70 O10 N0 P1	741.471	8.34401	0.266256	0.282729	0.312752	0.532699	0.541803	0.527065	0.807043	1.46824	1.19265	0.915086	0.947787	0.981461	ug/g
NEG1686	PG(34:4)-H	PG(34:4)-H	PG	Glycerophospholipid	(34:4)	(34:4)				C40 H70 O10 N0 P1	741.471	9.08166	0.210246	0.112074	0.130741	0.250153	0.227705	0.266915	0.116659	0.167554	0.163575	0.187583	0.166048	0.208235	ug/g
NEG1688	PG(34:4)-H	PG(34:4)-H	PG	Glycerophospholipid	(34:4)	(34:4)				C40 H70 O10 N0 P1	741.471	10.5431	0.113395	0.16356	1.02521	0.683296	1.01256	0.683718	1.45444	1.45914	2.44499	1.18487	1.15475	1.13912	ug/g
NEG1689	PG(34:4)-H	PG(34:4)-H	PG	Glycerophospholipid	(34:4)	(34:4)				C40 H70 O10 N0 P1	741.471	11.2546	0.0444922	0.0201845	0.0321598	0.195121	0.111624	0.120327	0.519507	2.1003	0.400176	0.16545	0.183595	0.266649	ug/g
NEG169	CL(90:18)-2H	CL(90:18)-2H	CL	Glycerophospholipid	(90:18)	(90:18)				C99 H156 O17 P2	839.541	7.824	0.00932294	0.00140818	0.00891937	0.013785	0.00745298	0.00737666	0.00453283	0.041594	0.0200571	0.0983956	0.107807	0.0969934	ug/g
NEG1690	PG(34:4)-H	PG(34:4)-H	PG	Glycerophospholipid	(34:4)	(34:4)				C40 H70 O10 N0 P1	741.471	12.0536	0.018286	0.00464831	0.0114861	0.0235811	0.0198177	0.0205714	0.0251281	0.0120559	0.0279964	0.267756	0.0178601	0.0169426	ug/g
NEG1691	PG(34:4)-H	PG(34:4)-H	PG	Glycerophospholipid	(34:4)	(34:4)				C40 H70 O10 N0 P1	741.471	13.3022	0.0239107	0.0207128	0.0249514	0.104801	0.0961336	0.108457	0.0506643	0.0531121	0.0704389	0.000507158	0.141385	0.131233	ug/g
NEG17	CL(58:6)-2H	CL(58:6)-2H	CL	Glycerophospholipid	(58:6)	(58:6)				C67 H116 O17 P2	627.385	13.1222	0.0954384	0.0944264	0.107613	0.211184	0.211497	0.19802	0.0350189	0.0390111	0.0358877	0.0951154	0.0885691	0.074712	ug/g
NEG170	CL(91:13)-2H	CL(91:13)-2H	CL	Glycerophospholipid	(91:13)	(91:13)				C100 H168 O17 P2	851.588	10.2875	0.0306571	0.025486	0.0348821	0.0306414	0.0237329	0.0229722	0.0532282	0.0550753	0.0948172	0.697348	0.627642	0.626664	ug/g
NEG1707	PG(12:0_22:6)-H	PG(34:6)-H	PG	Glycerophospholipid	(12:0_22:6)	(12:0)	(22:6)			C40 H66 O10 N0 P1	737.44	8.35523	0.0916807	0.104385	0.095998	0.28054	0.0816976	0.268561	0.234869	0.205061	0.200598	2.05206	2.16951	1.72309	ug/g
NEG1708	PG(34:6)-H	PG(34:6)-H	PG	Glycerophospholipid	(34:6)	(34:6)				C40 H66 O10 N0 P1	737.44	8.61674	0.0481534	0.161505	0.0652077	0.491818	0.465915	0.309825	0.589502	0.511732	0.207115	1.42709	1.49851	1.19939	ug/g
NEG1709	PG(16:0_19:0)-H	PG(35:0)-H	PG	Glycerophospholipid	(16:0_19:0)	(16:0)	(19:0)			C41 H80 O10 N0 P1	763.549	10.659	0.0116167	0.00818636	0.00582676	0.0231373	0.00339709	0.0037347	0.0799765	0.068833	0.0706258	0.00963899	0.0213329	0.0169512	ug/g
NEG171	Cer(d26:1)+HCOO	Cer(d26:1)+HCOO	Cer	Sphingolipid	(d26:1)	(d26:1)				C27 H52 O5 N1	470.385	2.35706	0.165295	0.145631	0.14918	0.032858	0.0347415	0.0264411	0.00251999	0.00916158	0.00210097	1.75212	1.63524	1.70642	ug/g
NEG1710	PG(17:0_18:1)-H	PG(35:1)-H	PG	Glycerophospholipid	(17:0_18:1)	(17:0)	(18:1)			C41 H78 O10 N0 P1	761.534	9.69086	0.0593877	0.00400961	0.0647277	2.98141e-07	7.21115e-08	0.10093	0.426911	0.38941	0.42641	0.00436562	0.00530519	0.00818111	ug/g
NEG1711	PG(17:0_18:2)-H	PG(35:2)-H	PG	Glycerophospholipid	(17:0_18:2)	(17:0)	(18:2)			C41 H76 O10 N0 P1	759.518	8.84458	0.00421677	0.0023512	0.00356398	0.0532409	0.0559332	0.0560109	0.172615	0.137459	0.17045	0.00835978	0.0298159	0.0265761	ug/g
NEG1712	PG(17:0_18:3)-H	PG(35:3)-H	PG	Glycerophospholipid	(17:0_18:3)	(17:0)	(18:3)			C41 H74 O10 N0 P1	757.503	8.07752	0.0491862	0.0394814	0.0405572	0.0134242	2.04989e-08	0.0077987	0.0131037	0.0178982	0.0178975	0.00257806	0.00236591	0.00198186	ug/g
NEG1714	PG(35:4)-H	PG(35:4)-H	PG	Glycerophospholipid	(35:4)	(35:4)				C41 H72 O10 N0 P1	755.487	10.8806	0.00299702	0.0174445	0.0274351	0.0623928	0.0661179	0.167707	0.0642279	0.0553821	0.0635356	0.289013	0.385245	0.286875	ug/g
NEG1715	PG(35:4)-H	PG(35:4)-H	PG	Glycerophospholipid	(35:4)	(35:4)				C41 H72 O10 N0 P1	755.487	11.591	0.00952851	0.00356619	0.00798384	0.0331188	0.00731697	0.0321133	0.0333074	0.0180408	0.0166596	0.0914221	0.0935176	0.0730296	ug/g
NEG1716	PG(35:5)-H	PG(35:5)-H	PG	Glycerophospholipid	(35:5)	(35:5)				C41 H70 O10 N0 P1	753.471	9.92537	0.575246	0.572389	0.608149	1.36381	2.12397	1.18938	1.10766	1.01865	1.07161	1.11093	1.19966	1.2059	ug/g
NEG1717	PG(35:5)-H	PG(35:5)-H	PG	Glycerophospholipid	(35:5)	(35:5)				C41 H70 O10 N0 P1	753.471	10.2155	1.28891	1.28897	0.781663	0.600965	0.494077	0.483928	0.0893328	0.243839	0.642398	0.597838	0.758621	0.527319	ug/g
NEG1718	PG(35:5)-H	PG(35:5)-H	PG	Glycerophospholipid	(35:5)	(35:5)				C41 H70 O10 N0 P1	753.471	11.4451	0.0657795	0.042864	0.0453175	0.0221402	0.0423668	0.0204673	0.0899342	0.0454293	0.0227952	0.0545822	0.0220319	0.0214264	ug/g
NEG1719	PG(36:0)-H	PG(36:0)-H	PG	Glycerophospholipid	(36:0)	(36:0)				C42 H82 O10 N0 P1	777.565	9.182	0.496521	0.0610687	0.784975	0.518946	0.258835	0.221447	0.333823	0.331909	0.437549	0.568459	0.973688	0.597894	ug/g
NEG1720	PG(16:0_20:1)-H	PG(36:1)-H	PG	Glycerophospholipid	(16:0_20:1)	(16:0)	(20:1)			C42 H80 O10 N0 P1	775.549	10.2229	0.0172278	0.0221996	0.0210838	0.00635062	0.012989	0.00858862	0.484203	0.449367	0.463728	0.0207651	0.0117964	0.0130946	ug/g
NEG1721	PG(36:2)-H	PG(36:2)-H	PG	Glycerophospholipid	(36:2)	(36:2)				C42 H78 O10 N0 P1	773.534	8.77151	0.276394	0.11351	0.147981	0.0376705	0.0464034	0.0698163	0.236297	0.0339569	0.253927	0.162749	0.173874	0.36628	ug/g
NEG1722	PG(18:0_18:2)-H	PG(36:2)-H	PG	Glycerophospholipid	(18:0_18:2)	(18:0)	(18:2)			C42 H78 O10 N0 P1	773.534	9.26938	0.0401782	0.0107919	0.0432882	0.0685277	0.071993	0.0720929	0.130757	0.124078	0.131417	0.0421269	0.0452852	0.0403644	ug/g
NEG1723	PG(18:2_18:2)-H	PG(36:4)-H	PG	Glycerophospholipid	(18:2_18:2)	(18:2)	(18:2)			C42 H74 O10 N0 P1	769.503	7.47201	0.0311473	0.0284523	0.0309061	0.00374802	0.0084891	0.00966532	0.0976457	0.0742388	0.0961723	0.0731494	0.0748714	0.0769675	ug/g
NEG1724	PG(36:4)-H	PG(36:4)-H	PG	Glycerophospholipid	(36:4)	(36:4)				C42 H74 O10 N0 P1	769.503	7.994	0.0309629	0.0285978	0.0300665	0.0508533	0.0416161	0.038183	0.71521	0.708617	0.731557	0.308128	0.332751	0.316204	ug/g
NEG1725	PG(36:4)-H	PG(36:4)-H	PG	Glycerophospholipid	(36:4)	(36:4)				C42 H74 O10 N0 P1	769.503	11.5677	0.0226074	0.0238015	0.0232751	0.0906564	0.0793763	0.0385104	0.13366	0.151072	0.0721018	3.89295	0.999231	2.30249	ug/g
NEG1726	PG(18:2_18:2)-H	PG(36:4)-H	PG	Glycerophospholipid	(18:2_18:2)	(18:2)	(18:2)			C42 H74 O10 N0 P1	769.503	12.0892	0.0561215	0.128262	0.221054	0.0942158	0.641587	0.641097	0.0911015	0.0836996	0.372794	0.477517	0.541302	0.490962	ug/g
NEG1727	PG(18:2_18:2)-H	PG(36:4)-H	PG	Glycerophospholipid	(18:2_18:2)	(18:2)	(18:2)			C42 H74 O10 N0 P1	769.503	13.4205	0.00273129	0.00814013	0.00747443	0.0249086	0.0148392	0.0399487	0.0177616	0.0249784	0.0247978	0.0936059	0.0749194	0.0368457	ug/g
NEG1728	PG(18:3_18:2)-H	PG(36:5)-H	PG	Glycerophospholipid	(18:3_18:2)	(18:3)	(18:2)			C42 H72 O10 N0 P1	767.487	6.58229	0.0137661	0.0129778	0.0213324	0.023676	0.0254213	0.0275053	0.0384259	0.0428355	0.0336179	0.0132069	0.0179562	0.0133276	ug/g
NEG1729	PG(36:5)-H	PG(36:5)-H	PG	Glycerophospholipid	(36:5)	(36:5)				C42 H72 O10 N0 P1	767.487	9.418	0.00287519	0.00554507	0.0147593	0.0168212	0.00412873	0.00580719	0.0101415	0.0205914	0.0135411	0.144511	0.0973283	0.0886799	ug/g
NEG1730	PG(18:3_18:2)-H	PG(36:5)-H	PG	Glycerophospholipid	(18:3_18:2)	(18:3)	(18:2)			C42 H72 O10 N0 P1	767.487	10.5419	2.6324	0.881477	1.02157	1.74277	1.84242	1.80057	4.2492	2.4685	1.9231	1.41168	1.24333	1.56086	ug/g
NEG1731	PG(18:3_18:2)-H	PG(36:5)-H	PG	Glycerophospholipid	(18:3_18:2)	(18:3)	(18:2)			C42 H72 O10 N0 P1	767.487	11.2635	0.282506	0.284807	0.349447	0.569876	0.570909	0.659434	0.565714	0.477683	0.441252	0.649944	0.806396	0.810153	ug/g
NEG1732	PG(36:5)-H	PG(36:5)-H	PG	Glycerophospholipid	(36:5)	(36:5)				C42 H72 O10 N0 P1	767.487	12.0435	0.0213719	0.0261956	0.0558849	0.0310047	0.0539217	0.0875555	0.0375129	0.081886	0.0476491	0.425684	0.07758	0.523994	ug/g
NEG1733	PG(36:5)-H	PG(36:5)-H	PG	Glycerophospholipid	(36:5)	(36:5)				C42 H72 O10 N0 P1	767.487	12.6061	0.0174109	0.0527944	0.0957061	0.0817497	0.061171	0.0864405	0.216203	0.225067	0.3015	0.109476	0.828499	0.129415	ug/g
NEG1734	PG(18:3_18:2)-H	PG(36:5)-H	PG	Glycerophospholipid	(18:3_18:2)	(18:3)	(18:2)			C42 H72 O10 N0 P1	767.487	13.0536	0.0142253	0.0333331	0.000705589	0.0801953	0.070204	0.0400535	0.0721861	0.0729264	0.0827731	0.0564347	0.0452094	0.011496	ug/g
NEG1735	PG(36:5)-H	PG(36:5)-H	PG	Glycerophospholipid	(36:5)	(36:5)				C42 H72 O10 N0 P1	767.487	13.576	0.0478325	0.0190802	0.0207285	0.0571175	0.0646395	0.167876	0.031794	0.0173759	0.0319602	0.0434283	0.0537297	0.0360973	ug/g
NEG1739	PG(36:5e)-H	PG(36:5e)-H	PG	Glycerophospholipid	(36:5e)	(36:5e)				C42 H74 O9 N0 P1	753.508	8.465	0.0538468	0.0455969	0.0534111	0.161771	0.1984	0.167129	0.0409377	0.0374399	0.0399954	0.0753047	0.0868243	0.0781202	ug/g
NEG174	Cer(d18:1_12:0)+HCOO	Cer(d30:1)+HCOO	Cer	Sphingolipid	(d18:1_12:0)	(d18:1)	(12:0)			C31 H60 O5 N1	526.448	7.6579	0.0368511	0.0426584	0.0446294	0.039403	0.0452741	0.0475601	0.0449266	0.0123951	0.0676965	0.0515661	0.0450535	0.0465188	ug/g
NEG1741	PG(18:3_18:3)-H	PG(36:6)-H	PG	Glycerophospholipid	(18:3_18:3)	(18:3)	(18:3)			C42 H70 O10 N0 P1	765.471	9.56869	0.189045	0.219661	0.221012	0.134918	0.135988	0.188595	0.578593	0.5194	0.503801	0.627709	0.771779	0.476098	ug/g
NEG1742	PG(18:3_18:3)-H	PG(36:6)-H	PG	Glycerophospholipid	(18:3_18:3)	(18:3)	(18:3)			C42 H70 O10 N0 P1	765.471	10.838	0.0227272	0.0270727	0.0154628	0.0167766	0.0218983	0.0156457	0.0491641	0.0490414	0.0453607	0.0361467	0.0167727	0.0693855	ug/g
NEG1743	PG(22:5_14:2)-H	PG(36:7)-H	PG	Glycerophospholipid	(22:5_14:2)	(22:5)	(14:2)			C42 H68 O10 N0 P1	763.456	8.34021	2.34305	1.26682	1.35626	2.1411	2.13328	2.11682	2.28352	1.29028	1.31911	4.50941	4.65156	4.31745	ug/g
NEG1744	PG(36:7)-H	PG(36:7)-H	PG	Glycerophospholipid	(36:7)	(36:7)				C42 H68 O10 N0 P1	763.456	8.796	2.27081	0.395969	0.50196	1.69647	1.76862	1.87031	0.444559	0.603027	0.883946	0.736415	0.744453	0.761674	ug/g
NEG1745	PG(36:7)-H	PG(36:7)-H	PG	Glycerophospholipid	(36:7)	(36:7)				C42 H68 O10 N0 P1	763.456	9.10354	0.164982	0.116029	0.068544	0.167495	0.213709	0.200788	0.0725834	0.0946034	0.128055	0.194612	0.202198	0.11345	ug/g
NEG1746	PG(36:7)-H	PG(36:7)-H	PG	Glycerophospholipid	(36:7)	(36:7)				C42 H68 O10 N0 P1	763.456	9.70335	0.0285192	0.0240062	0.0380647	0.0184233	0.262712	0.0257761	0.0184087	0.0240428	0.0247343	0.00845507	0.029934	0.0495163	ug/g
NEG1747	PG(36:8)-H	PG(36:8)-H	PG	Glycerophospholipid	(36:8)	(36:8)				C42 H66 O10 N0 P1	761.44	7.72721	0.0345958	0.0712713	0.0123356	0.75475	0.384244	0.399703	0.948574	1.02106	0.909447	1.36442	1.13601	1.22436	ug/g
NEG1748	PG(36:8)-H	PG(36:8)-H	PG	Glycerophospholipid	(36:8)	(36:8)				C42 H66 O10 N0 P1	761.44	8.32777	0.0179883	0.0202366	0.0210959	0.0465894	0.0293878	0.0262759	0.0340239	0.0541754	0.0650261	0.0727684	0.0854414	0.0546326	ug/g
NEG1749	PG(36:9)-H	PG(36:9)-H	PG	Glycerophospholipid	(36:9)	(36:9)				C42 H64 O10 N0 P1	759.424	6.90916	0.00427653	0.296615	0.0022026	0.282181	0.29645	0.000994199	0.0230585	0.012395	0.0067174	0.454302	0.819222	0.646151	ug/g
NEG175	Cer(d15:0_18:0)+HCOO	Cer(d33:0)+HCOO	Cer	Sphingolipid	(d15:0_18:0)	(d15:0)	(18:0)			C34 H68 O5 N1	570.51	9.143	0.120367	0.107371	0.129265	0.0552244	0.0382294	0.0441494	0.0328918	0.0470701	0.0206833	0.118262	0.118863	0.105989	ug/g
NEG1750	PG(19:1_19:1)-H	PG(38:2)-H	PG	Glycerophospholipid	(19:1_19:1)	(19:1)	(19:1)			C44 H82 O10 N0 P1	801.565	10.6405	0.105519	0.119896	0.110405	0.159785	0.159224	0.155411	0.0231958	0.0217095	0.0261993	1.15972	0.220706	0.196724	ug/g
NEG1751	PG(38:5)-H	PG(38:5)-H	PG	Glycerophospholipid	(38:5)	(38:5)				C44 H76 O10 N0 P1	795.518	11.6595	0.0570463	0.0634208	0.0558205	0.0148098	0.0148065	0.00181295	0.0108279	0.0304453	0.0448512	1.31144	0.562104	0.0882796	ug/g
NEG1752	PG(38:5)-H	PG(38:5)-H	PG	Glycerophospholipid	(38:5)	(38:5)				C44 H76 O10 N0 P1	795.518	12.705	0.0198154	0.0272022	0.0505029	0.0311149	0.034679	0.00437881	0.0107203	0.0122614	0.0490485	0.0626708	0.144634	1.92576	ug/g
NEG1753	PG(38:6)-H	PG(38:6)-H	PG	Glycerophospholipid	(38:6)	(38:6)				C44 H74 O10 N0 P1	793.503	10.4238	4.35824e-06	0.00211258	0.005616	0.00167815	0.00258391	0.00359264	0.0563913	0.0550396	0.0463133	0.777802	0.540494	0.539039	ug/g
NEG1754	PG(38:7)-H	PG(38:7)-H	PG	Glycerophospholipid	(38:7)	(38:7)				C44 H72 O10 N0 P1	791.487	9.65501	0.000720243	0.00776576	0.00109191	0.0010522	0.0103561	0.0024021	0.000943465	0.00282294	0.0037005	0.0201641	0.0295635	0.0205961	ug/g
NEG1755	PG(39:4)-H	PG(39:4)-H	PG	Glycerophospholipid	(39:4)	(39:4)				C45 H80 O10 N0 P1	811.549	9.82724	0.0642458	0.0684035	0.069477	0.247284	0.243786	0.24521	4.43519	4.25028	4.19842	1.05004	1.18112	1.08925	ug/g
NEG1756	PG(40:3)-H	PG(40:3)-H	PG	Glycerophospholipid	(40:3)	(40:3)				C46 H84 O10 N0 P1	827.581	7.18	0.0288161	0.0297093	0.0324905	0.0427003	0.0448596	0.0449219	0.0858137	0.0770669	0.0978153	0.0109167	0.00961247	0.0131132	ug/g
NEG1757	PG(40:3)-H	PG(40:3)-H	PG	Glycerophospholipid	(40:3)	(40:3)				C46 H84 O10 N0 P1	827.581	11.0189	1.28119	1.34668	0.0111701	1.52551	1.5626	1.55976	0.0448042	0.0428812	0.0372611	0.884773	1.01007	0.899303	ug/g
NEG176	Cer(d33:2+O)-H	Cer(d33:2+O)-H	Cer	Sphingolipid	(d33:2+O)	(d33:2+O)				C33 H62 O4 N1	536.468	8.32129	0.0057961	0.00662997	0.00758179	0.065549	0.0696112	0.0702638	0.0602246	0.0601238	0.0610289	0.100243	0.097452	0.136757	ug/g
NEG1761	PG(40:5)-H	PG(40:5)-H	PG	Glycerophospholipid	(40:5)	(40:5)				C46 H80 O10 N0 P1	823.549	13.175	0.0383124	0.036661	0.00527363	0.0188083	0.0183712	0.0194441	0.0037429	0.00315882	0.00879533	0.0861373	0.0364448	0.0827867	ug/g
NEG1762	PG(40:7)-H	PG(40:7)-H	PG	Glycerophospholipid	(40:7)	(40:7)				C46 H76 O10 N0 P1	819.518	7.558	2.82965	3.11099	3.20172	33.1916	33.9755	34.6863	229.371	214.339	224.68	56.3894	58.3337	54.1918	ug/g
NEG1763	PG(41:2)-H	PG(41:2)-H	PG	Glycerophospholipid	(41:2)	(41:2)				C47 H88 O10 N0 P1	843.612	7.32	0.105768	0.109046	0.119255	0.0989952	0.104001	0.104146	0.123702	0.0918958	0.0856939	0.055822	0.0600071	0.0534866	ug/g
NEG1764	PG(41:2)-H	PG(41:2)-H	PG	Glycerophospholipid	(41:2)	(41:2)				C47 H88 O10 N0 P1	843.612	8.91	0.268702	0.277031	0.00556358	0.0364478	0.065488	0.0506533	1.18748	1.12027	1.16786	0.00234663	0.208449	0.00414006	ug/g
NEG1765	PG(41:2)-H	PG(41:2)-H	PG	Glycerophospholipid	(41:2)	(41:2)				C47 H88 O10 N0 P1	843.612	9.38256	0.000822451	0.0030171	0.00235278	0.00903764	0.00798938	0.00451039	0.330259	0.304889	0.531316	0.00381479	0.00114998	0.00153473	ug/g
NEG1766	PG(41:2)-H	PG(41:2)-H	PG	Glycerophospholipid	(41:2)	(41:2)				C47 H88 O10 N0 P1	843.612	12.8807	0.0165212	0.0166295	0.0178612	0.00280103	0.000922032	0.0434957	0.158986	0.075926	0.151855	0.0161463	0.0209184	0.0111514	ug/g
NEG1767	PG(41:3)-H	PG(41:3)-H	PG	Glycerophospholipid	(41:3)	(41:3)				C47 H86 O10 N0 P1	841.596	10.21	0.0418214	0.0431178	0.0471542	0.0632848	0.066485	0.0665772	0.124574	0.139416	0.120084	0.00654974	0.0100906	0.0488513	ug/g
NEG1768	PG(41:5)-H	PG(41:5)-H	PG	Glycerophospholipid	(41:5)	(41:5)				C47 H82 O10 N0 P1	837.565	13.8392	0.143616	0.0926185	0.125857	0.175443	0.168393	0.180547	0.213378	0.0729834	0.343195	0.0966622	0.175028	0.200236	ug/g
NEG1769	PG(41:5)-H	PG(41:5)-H	PG	Glycerophospholipid	(41:5)	(41:5)				C47 H82 O10 N0 P1	837.565	14.674	0.013552	0.00869894	0.010776	0.0226505	0.0315508	0.0468142	0.0032547	0.00975728	0.0275264	0.0231767	0.0148964	0.0128283	ug/g
NEG177	Cer(d22:0_12:0)+HCOO	Cer(d34:0)+HCOO	Cer	Sphingolipid	(d22:0_12:0)	(d22:0)	(12:0)			C35 H70 O5 N1	584.526	10.6682	0.0547711	0.0545937	0.0550975	0.0704879	0.0691423	0.071693	0.0153501	0.0165353	0.0122836	0.096329	0.101469	0.101594	ug/g
NEG1770	PG(42:11)-H	PG(42:11)-H	PG	Glycerophospholipid	(42:11)	(42:11)				C48 H72 O10 N0 P1	839.487	9.38655	0.0927473	0.0833138	0.0857417	0.0202733	0.0222828	0.0215509	0.0198288	0.0241564	0.0179035	0.0655664	0.050929	0.0454144	ug/g
NEG1771	PG(20:0_22:5)-H	PG(42:5)-H	PG	Glycerophospholipid	(20:0_22:5)	(20:0)	(22:5)			C48 H84 O10 N0 P1	851.581	13.22	0.0280058	0.0363175	0.0293623	0.0151672	0.0227615	0.00534561	0.0282029	0.023314	0.0346804	0.0646079	0.0872016	0.0567976	ug/g
NEG1772	PG(20:0_22:5)-H	PG(42:5)-H	PG	Glycerophospholipid	(20:0_22:5)	(20:0)	(22:5)			C48 H84 O10 N0 P1	851.581	14.2627	0.197069	1.1287	1.23544	0.173365	0.17599	0.201475	0.159106	0.130394	0.205388	0.108087	2.47301	1.74235	ug/g
NEG1773	PG(42:5)-H	PG(42:5)-H	PG	Glycerophospholipid	(42:5)	(42:5)				C48 H84 O10 N0 P1	851.581	15.1952	0.0589703	0.0468469	0.0457799	0.0583936	0.123413	0.821174	0.0722436	0.0286782	0.0404343	0.169565	0.207314	0.0883619	ug/g
NEG1774	PG(42:5)-H	PG(42:5)-H	PG	Glycerophospholipid	(42:5)	(42:5)				C48 H84 O10 N0 P1	851.581	16.0499	0.00623526	0.0189247	0.0670841	0.0360822	0.0602404	0.0316662	0.172878	0.0451728	0.0551233	0.139673	0.125539	0.0562195	ug/g
NEG1776	PG(42:7)-H	PG(42:7)-H	PG	Glycerophospholipid	(42:7)	(42:7)				C48 H80 O10 N0 P1	847.549	8.683	0.771923	0.738459	0.70429	0.668639	0.664304	0.670176	0.280745	2.83131	0.270422	0.48894	0.505928	0.472103	ug/g
NEG1777	PG(43:2)-H	PG(43:2)-H	PG	Glycerophospholipid	(43:2)	(43:2)				C49 H92 O10 N0 P1	871.643	12.8047	0.173861	0.118472	0.140347	0.110041	0.104472	0.117048	0.703544	0.435102	0.593587	0.253309	0.192415	0.271142	ug/g
NEG1778	PG(44:2)-H	PG(44:2)-H	PG	Glycerophospholipid	(44:2)	(44:2)				C50 H94 O10 N0 P1	885.659	13.0151	0.032035	0.0384891	0.0372616	0.016393	0.00850116	0.00940848	0.276939	0.268805	0.26218	0.00606033	0.0227199	0.0280625	ug/g
NEG1779	PI(19:4)-H	PI(19:4)-H	PI	Glycerophospholipid	(19:4)	(19:4)				C28 H44 O13 N0 P1	619.253	1.828	0.157391	0.00323596	0.141705	0.0162358	0.00865199	0.0101146	0.0588508	0.0556592	0.0397387	0.00736197	0.014033	0.00257959	ug/g
NEG178	Cer(d34:2+O)-H	Cer(d34:2+O)-H	Cer	Sphingolipid	(d34:2+O)	(d34:2+O)				C34 H64 O4 N1	550.484	8.96532	0.0598716	0.0608813	0.0595662	0.0136681	0.202325	0.0108824	0.0257341	0.0193419	0.022887	0.472005	0.524549	0.49531	ug/g
NEG1780	PI(10:1e_12:2)-H	PI(22:3e)-H	PI	Glycerophospholipid	(10:1e_12:2)	(10:1e)	(12:2)			C31 H54 O12 N0 P1	649.336	1.635	0.0715441	0.0767074	0.0644139	0.18038	0.168044	0.139846	0.0473893	0.0330031	0.0418701	0.0198613	0.0433843	0.0672542	ug/g
NEG1781	PI(25:0)-H	PI(25:0)-H	PI	Glycerophospholipid	(25:0)	(25:0)				C34 H64 O13 N0 P1	711.409	3.09283	0.162212	0.203079	0.166769	0.0994676	0.110821	0.0858672	0.100636	0.0904154	0.0844382	0.158745	0.156874	0.118639	ug/g
NEG1783	PI(14:0_14:0)-H	PI(28:0)-H	PI	Glycerophospholipid	(14:0_14:0)	(14:0)	(14:0)			C37 H70 O13 N0 P1	753.456	6.05316	0.00939339	0.000886723	0.00845723	0.0116561	0.011006	0.00174401	0.0361908	0.0363197	0.0224302	0.00686545	0.0150517	0.00186075	ug/g
NEG1784	PI(15:0_14:0)-H	PI(29:0)-H	PI	Glycerophospholipid	(15:0_14:0)	(15:0)	(14:0)			C38 H72 O13 N0 P1	767.472	6.79971	0.0562989	0.0488353	0.0415732	0.0769368	0.0852353	0.0725261	0.485173	0.473795	0.372133	0.0590593	0.0477878	0.0457897	ug/g
NEG1785	PI(16:0_14:0)-H	PI(30:0)-H	PI	Glycerophospholipid	(16:0_14:0)	(16:0)	(14:0)			C39 H74 O13 N0 P1	781.487	7.45927	0.571075	0.615299	0.500948	0.676962	0.61621	0.570476	2.57233	2.49552	1.93772	0.525771	0.486138	0.412502	ug/g
NEG1786	PI(31:0)-H	PI(31:0)-H	PI	Glycerophospholipid	(31:0)	(31:0)				C40 H76 O13 N0 P1	795.503	7.074	0.0144695	0.0155137	0.0130274	0.0059441	0.00299945	0.0084364	0.0104334	0.0196487	0.0226367	0.00866528	0.00484541	0.00755901	ug/g
NEG1787	PI(15:0_16:0)-H	PI(31:0)-H	PI	Glycerophospholipid	(15:0_16:0)	(15:0)	(16:0)			C40 H76 O13 N0 P1	795.503	8.09649	2.39589	2.39522	1.97702	2.22424	2.12208	2.0316	7.76947	7.59109	6.44879	1.91084	1.6943	1.66382	ug/g
NEG1788	PI(16:0_16:0)-H	PI(32:0)-H	PI	Glycerophospholipid	(16:0_16:0)	(16:0)	(16:0)			C41 H78 O13 N0 P1	809.519	8.70428	2.38302	2.36051	1.9042	3.12196	2.65366	2.57	7.40715	6.78269	5.93637	4.21017	4.1951	3.72312	ug/g
NEG1789	PI(16:0_16:1)-H	PI(32:1)-H	PI	Glycerophospholipid	(16:0_16:1)	(16:0)	(16:1)			C41 H76 O13 N0 P1	807.503	7.65413	0.074046	0.078448	0.0832174	0.00666761	0.00746487	2.62964e-07	0.0234402	0.0388951	0.282477	0.136396	0.101701	0.129207	ug/g
NEG179	Cer(d19:0_16:0)+HCOO	Cer(d35:0)+HCOO	Cer	Sphingolipid	(d19:0_16:0)	(d19:0)	(16:0)			C36 H72 O5 N1	598.542	10.3825	0.488469	0.470894	0.443722	0.162501	0.168414	0.172943	0.357057	0.350027	0.318154	1.10924	1.06514	1.13883	ug/g
NEG1790	PI(14:0_18:2)-H	PI(32:2)-H	PI	Glycerophospholipid	(14:0_18:2)	(14:0)	(18:2)			C41 H74 O13 N0 P1	805.487	6.63461	0.0421747	0.0403697	0.030551	0.152594	0.0849913	0.114549	0.588574	0.540479	0.388988	0.0425792	0.0356595	0.0254237	ug/g
NEG1791	PI(32:2)-H	PI(32:2)-H	PI	Glycerophospholipid	(32:2)	(32:2)				C41 H74 O13 N0 P1	805.487	9.127	0.00394898	0.0060717	0.00481982	0.0725922	0.0567767	0.104286	0.379016	0.414144	0.320784	0.00676263	0.0618584	0.0421542	ug/g
NEG1792	PI(14:0_18:3)-H	PI(32:3)-H	PI	Glycerophospholipid	(14:0_18:3)	(14:0)	(18:3)			C41 H72 O13 N0 P1	803.472	5.5542	0.130646	0.126011	0.105374	0.0992319	0.0936977	0.0886648	0.0837736	0.0789889	0.07355	0.0729437	0.00423147	0.0622539	ug/g
NEG1796	PI(15:0_18:3)-H	PI(33:3)-H	PI	Glycerophospholipid	(15:0_18:3)	(15:0)	(18:3)			C42 H74 O13 N0 P1	817.487	6.39244	0.0196446	0.0143945	0.00627616	0.0699749	0.0552113	0.0658842	1.06274	1.06778	0.974845	0.178094	0.178451	0.162632	ug/g
NEG1797	PI(33:5)-H	PI(33:5)-H	PI	Glycerophospholipid	(33:5)	(33:5)				C42 H70 O13 N0 P1	813.456	8.71943	0.0809487	0.0867908	0.00370438	0.202141	0.138376	0.1429	0.204771	0.202397	0.202322	0.0179245	0.00656147	0.0371196	ug/g
NEG1798	PI(18:0_16:0)-H	PI(34:0)-H	PI	Glycerophospholipid	(18:0_16:0)	(18:0)	(16:0)			C43 H82 O13 N0 P1	837.55	9.83018	0.198356	0.182156	0.168753	0.122704	0.132023	0.135167	0.321651	0.330288	0.289204	1.13946	0.996388	0.981592	ug/g
NEG1799	PI(16:0_18:1)-H	PI(34:1)-H	PI	Glycerophospholipid	(16:0_18:1)	(16:0)	(18:1)			C43 H80 O13 N0 P1	835.534	8.84699	0.518794	0.537872	0.428496	0.951895	0.912795	0.785288	1.91211	1.87377	1.56349	1.96514	1.93383	1.74436	ug/g
NEG18	CL(59:2)-2H	CL(59:2)-2H	CL	Glycerophospholipid	(59:2)	(59:2)				C68 H126 O17 P2	638.424	6.79943	0.220983	0.217086	0.201739	0.256197	0.239451	0.258757	0.267792	0.377519	0.297172	0.232225	0.207748	0.239494	ug/g
NEG180	Cer(d35:0+O)+HCOO	Cer(d35:0+O)+HCOO	Cer	Sphingolipid	(d35:0+O)	(d35:0+O)				C36 H72 O6 N1	614.537	10.206	0.0533781	0.0554521	0.0616378	0.0487565	0.0512354	0.0481377	0.082575	0.0691914	0.0671621	0.144364	0.146315	0.133838	ug/g
NEG1801	PI(16:0_18:3)-H	PI(34:3)-H	PI	Glycerophospholipid	(16:0_18:3)	(16:0)	(18:3)			C43 H76 O13 N0 P1	831.503	7.08147	0.167061	0.191794	0.140898	0.612659	0.541459	0.523687	9.43192	8.99427	7.41076	1.91943	1.92396	1.7479	ug/g
NEG1802	PI(34:3e)-H	PI(34:3e)-H	PI	Glycerophospholipid	(34:3e)	(34:3e)				C43 H78 O12 N0 P1	817.524	10.131	0.0179446	0.0318638	0.0235301	0.0602874	0.0369354	0.0573245	0.935521	0.864927	0.821759	0.0565463	0.0441834	0.0225092	ug/g
NEG1804	PI(34:5)-H	PI(34:5)-H	PI	Glycerophospholipid	(34:5)	(34:5)				C43 H72 O13 N0 P1	827.472	9.07737	0.003403	0.0607089	0.00628976	0.161131	0.1124	0.112641	0.0910913	0.0715556	0.0361621	0.0574552	0.0524791	0.0440316	ug/g
NEG1805	PI(17:0_18:1)-H	PI(35:1)-H	PI	Glycerophospholipid	(17:0_18:1)	(17:0)	(18:1)			C44 H82 O13 N0 P1	849.55	9.42081	0.0329859	0.0248768	0.0412687	0.104504	0.0401469	0.0391641	0.138212	0.188643	0.137999	0.19248	0.189732	0.17416	ug/g
NEG1807	PI(17:0_18:3)-H	PI(35:3)-H	PI	Glycerophospholipid	(17:0_18:3)	(17:0)	(18:3)			C44 H78 O13 N0 P1	845.519	7.7256	0.0189451	0.0181982	0.0142858	0.0639089	0.057192	0.0611381	0.781336	0.953624	0.81609	0.4461	0.38571	0.379364	ug/g
NEG1808	PI(18:0_18:1)-H	PI(36:1)-H	PI	Glycerophospholipid	(18:0_18:1)	(18:0)	(18:1)			C45 H84 O13 N0 P1	863.566	9.95695	0.0335209	0.0426115	0.0313141	0.0488676	0.0523025	0.036351	0.110382	0.112048	0.0745516	1.03072	1.15619	0.994889	ug/g
NEG1809	PI(18:0_18:2)-H	PI(36:2)-H	PI	Glycerophospholipid	(18:0_18:2)	(18:0)	(18:2)			C45 H82 O13 N0 P1	861.55	9.1136	0.956455	0.984613	0.764211	1.01921	0.90313	0.784808	3.5192	3.39177	3.0095	1.67754	1.48644	1.48038	ug/g
NEG181	Cer(d15:2_20:0+O)+HCOO	Cer(d35:2+O)+HCOO	Cer	Sphingolipid	(d15:2_20:0+O)	(d15:2)	(20:0+O)			C36 H68 O6 N1	610.505	9.61222	0.20635	0.119241	0.118874	0.0341618	0.056127	0.0363873	0.0950485	0.0902408	0.0909685	0.830307	1.06626	1.02841	ug/g
NEG1810	PI(18:0_18:3)-H	PI(36:3)-H	PI	Glycerophospholipid	(18:0_18:3)	(18:0)	(18:3)			C45 H80 O13 N0 P1	859.534	8.24965	0.0150602	0.0251319	0.0116526	0.0685394	0.0611817	0.0558829	0.287187	0.317853	0.237695	1.34722	1.29385	1.17655	ug/g
NEG1811	PI(18:2_18:2)-H	PI(36:4)-H	PI	Glycerophospholipid	(18:2_18:2)	(18:2)	(18:2)			C45 H78 O13 N0 P1	857.519	7.12386	0.135178	0.151795	0.130522	0.0959024	0.0929812	0.0879577	1.20709	1.11651	0.889249	0.288472	0.277755	0.258341	ug/g
NEG1812	PI(36:4e)-H	PI(36:4e)-H	PI	Glycerophospholipid	(36:4e)	(36:4e)				C45 H80 O12 N0 P1	843.539	12.8322	0.0107744	0.0074027	0.00635045	0.00282152	0.0202001	0.0020935	0.087307	0.0771252	0.0662385	3.39784e-08	0.00951003	0.0013285	ug/g
NEG1813	PI(18:3_18:2)-H	PI(36:5)-H	PI	Glycerophospholipid	(18:3_18:2)	(18:3)	(18:2)			C45 H76 O13 N0 P1	855.503	6.18215	0.132075	0.141607	0.118913	0.0165057	0.024776	0.0175983	0.636419	0.590805	0.453046	0.0472733	0.0422177	0.0438021	ug/g
NEG1814	PI(18:3_18:3)-H	PI(36:6)-H	PI	Glycerophospholipid	(18:3_18:3)	(18:3)	(18:3)			C45 H74 O13 N0 P1	853.487	4.95904	0.0308496	0.033076	0.0277751	0.0290194	0.027401	0.0259292	0.0424537	0.0625375	0.0532228	0.0183209	0.0185763	0.017722	ug/g
NEG1815	PI(19:1_18:3)-H	PI(37:4)-H	PI	Glycerophospholipid	(19:1_18:3)	(19:1)	(18:3)			C46 H80 O13 N0 P1	871.534	10.153	0.00804798	0.0101654	0.00228147	0.0202405	0.0165261	0.0151864	0.258859	0.227245	0.206207	0.0187442	0.0208868	0.00364829	ug/g
NEG1817	PI(38:4)-H	PI(38:4)-H	PI	Glycerophospholipid	(38:4)	(38:4)				C47 H82 O13 N0 P1	885.55	10.2293	0.0309607	0.00257235	0.00143652	0.0445718	0.00411775	0.0398254	0.228097	0.32205	0.148512	0.0355327	0.0019395	2.40136e-08	ug/g
NEG1818	PI(38:4)-H	PI(38:4)-H	PI	Glycerophospholipid	(38:4)	(38:4)				C47 H82 O13 N0 P1	885.55	10.676	0.0213841	0.0328716	0.020621	0.0273021	0.0245606	0.0280814	0.22192	0.19771	0.17668	0.0435752	0.0220924	0.0307994	ug/g
NEG1819	PI(38:4)-H	PI(38:4)-H	PI	Glycerophospholipid	(38:4)	(38:4)				C47 H82 O13 N0 P1	885.55	11.5505	0.0641525	0.00273336	1.18342e-06	0.0176195	0.0184029	0.0208143	0.512453	0.482164	0.395288	0.0030935	0.00295798	0.0462907	ug/g
NEG182	Cer(d22:0_14:0)+HCOO	Cer(d36:0)+HCOO	Cer	Sphingolipid	(d22:0_14:0)	(d22:0)	(14:0)			C37 H74 O5 N1	612.557	11.8447	0.0335069	0.0308409	0.0389484	0.0355765	0.0353687	0.0356772	0.0135721	0.0132888	0.0153469	0.0851984	0.0772889	0.0816321	ug/g
NEG1820	PI(38:4)-H	PI(38:4)-H	PI	Glycerophospholipid	(38:4)	(38:4)				C47 H82 O13 N0 P1	885.55	12.4491	0.00968598	0.0171133	0.0120092	0.0269654	0.0282258	0.0223969	0.136391	0.138777	0.108683	0.0258594	0.0185173	0.0286652	ug/g
NEG1821	PI(38:5)-H	PI(38:5)-H	PI	Glycerophospholipid	(38:5)	(38:5)				C47 H80 O13 N0 P1	883.534	2.122	1.49078e-08	0.00102465	0.0478361	0.0549201	0.0518572	0.0490718	0.110757	0.0155512	0.0871115	0.0714857	0.0632978	0.069224	ug/g
NEG1822	PI(22:0_18:3)-H	PI(40:3)-H	PI	Glycerophospholipid	(22:0_18:3)	(22:0)	(18:3)			C49 H88 O13 N0 P1	915.597	6.31326	0.655797	0.708408	0.601723	0.744527	0.685635	0.638924	1.39598	1.37565	1.14049	0.764821	0.745086	0.600867	ug/g
NEG1823	PI(40:3)-H	PI(40:3)-H	PI	Glycerophospholipid	(40:3)	(40:3)				C49 H88 O13 N0 P1	915.597	8.705	0.0694809	0.0869724	0.0707108	0.0852958	0.0904128	0.0713321	0.129886	0.100874	0.0932489	0.0544929	0.061291	0.0577568	ug/g
NEG1824	PI(40:3)-H	PI(40:3)-H	PI	Glycerophospholipid	(40:3)	(40:3)				C49 H88 O13 N0 P1	915.597	9.203	0.299835	0.328099	0.249174	2.66819	2.4775	2.28184	5.04875	4.73282	3.84333	0.130254	0.10679	0.142184	ug/g
NEG1825	PI(20:2_20:2)-H	PI(40:4)-H	PI	Glycerophospholipid	(20:2_20:2)	(20:2)	(20:2)			C49 H86 O13 N0 P1	913.581	6.26274	0.460157	0.482387	0.424087	0.0942966	0.083501	0.0795569	0.0777276	0.0878195	0.0688443	0.101203	0.103133	0.0736445	ug/g
NEG1826	PI(18:3_22:2)-H	PI(40:5)-H	PI	Glycerophospholipid	(18:3_22:2)	(18:3)	(22:2)			C49 H84 O13 N0 P1	911.566	7.257	0.0164226	0.0176079	0.0147859	0.0241033	0.0227591	0.0215366	0.0489552	0.05368	0.0408946	0.020145	0.0200298	0.00298862	ug/g
NEG1827	PI(40:9)-H	PI(40:9)-H	PI	Glycerophospholipid	(40:9)	(40:9)				C49 H76 O13 N0 P1	903.503	3.651	0.0690372	0.0740196	0.0621569	0.0736761	0.0695672	0.0658305	0.064684	0.0734633	0.0586842	0.0712176	0.0692542	0.0619593	ug/g
NEG1829	PI(24:0_18:2)-H	PI(42:2)-H	PI	Glycerophospholipid	(24:0_18:2)	(24:0)	(18:2)			C51 H94 O13 N0 P1	945.644	12.2965	0.0390534	0.0324231	0.0277396	0.111452	0.0990022	0.0920416	0.25553	0.229848	0.203535	0.0497403	0.0543825	0.0452802	ug/g
NEG183	Cer(d36:0+O)+HCOO	Cer(d36:0+O)+HCOO	Cer	Sphingolipid	(d36:0+O)	(d36:0+O)				C37 H74 O6 N1	628.552	10.8112	0.0660512	0.0612764	0.0639299	0.0321097	0.0370622	0.0310932	0.0595675	0.0623837	0.0650049	0.12573	0.130368	0.117121	ug/g
NEG1830	PIP(26:0e)-H	PIP(26:0e)-H	PIP	Glycerophospholipid	(26:0e)	(26:0e)				C35 H69 O15 N0 P2	791.412	7.91484	0.00528085	0.178916	0.150242	0.0420331	0.0348442	0.0198892	0.189418	0.124279	0.0672301	0.389047	0.405564	0.355458	ug/g
NEG1831	PIP(27:0e)-H	PIP(27:0e)-H	PIP	Glycerophospholipid	(27:0e)	(27:0e)				C36 H71 O15 N0 P2	805.427	8.3	0.0100648	0.0101489	0.00446546	0.0916034	0.0584559	0.0457354	0.163697	0.191566	0.192281	0.646144	0.653566	0.619705	ug/g
NEG1832	PIP(28:2e)-H	PIP(28:2e)-H	PIP	Glycerophospholipid	(28:2e)	(28:2e)				C37 H69 O15 N0 P2	815.412	8.60321	0.16956	0.185686	0.173952	0.59195	0.546143	0.430021	0.323135	0.232371	0.0866576	0.227702	0.159536	0.226509	ug/g
NEG1833	PIP(11:0_18:0)-H	PIP(29:0)-H	PIP	Glycerophospholipid	(11:0_18:0)	(11:0)	(18:0)			C38 H73 O16 N0 P2	847.438	9.114	0.00232261	0.0036894	0.00508281	0.00182736	0.0481827	0.0455946	0.260896	0.328861	0.24343	0.00153803	0.00536598	0.0215799	ug/g
NEG1834	PIP(10:0e_19:1)-H	PIP(29:1e)-H	PIP	Glycerophospholipid	(10:0e_19:1)	(10:0e)	(19:1)			C38 H73 O15 N0 P2	831.443	8.39781	0.816047	0.869112	0.688615	1.56826	1.52	2.70604	0.975492	0.892099	0.809988	2.52065	2.57273	2.24758	ug/g
NEG1835	PIP(29:1e)-H	PIP(29:1e)-H	PIP	Glycerophospholipid	(29:1e)	(29:1e)				C38 H73 O15 N0 P2	831.443	8.921	0.4262	0.553535	0.353284	0.546092	0.963135	0.834453	1.29367	1.43685	0.969268	0.776826	1.37459	0.573502	ug/g
NEG1836	PIP(29:2e)-H	PIP(29:2e)-H	PIP	Glycerophospholipid	(29:2e)	(29:2e)				C38 H71 O15 N0 P2	829.427	8.13528	0.0158396	0.0216371	0.0184557	0.263023	0.151938	0.246491	0.359224	0.653619	0.472055	0.0685043	0.257121	0.227064	ug/g
NEG1837	PIP(29:2e)-H	PIP(29:2e)-H	PIP	Glycerophospholipid	(29:2e)	(29:2e)				C38 H71 O15 N0 P2	829.427	9.062	0.31729	0.373556	0.276792	0.809831	0.626614	0.438769	0.0914318	0.149584	0.167058	0.405411	0.513616	0.48107	ug/g
NEG1838	PIP(29:2e)-H	PIP(29:2e)-H	PIP	Glycerophospholipid	(29:2e)	(29:2e)				C38 H71 O15 N0 P2	829.427	9.6608	0.369642	0.72703	0.201674	0.417133	0.462025	0.321404	0.296845	0.258647	0.230157	0.350216	0.362406	0.0606755	ug/g
NEG184	Cer(d36:1+O)-H	Cer(d36:1+O)-H	Cer	Sphingolipid	(d36:1+O)	(d36:1+O)				C36 H70 O4 N1	580.531	10.935	0.0200473	0.0166699	0.0196494	0.0329387	0.03498	0.035308	0.00745066	0.0123976	0.00785556	0.0502006	0.0606704	0.061453	ug/g
NEG1840	PIP(35:2)-H	PIP(35:2)-H	PIP	Glycerophospholipid	(35:2)	(35:2)				C44 H81 O16 N0 P2	927.501	1.811	0.0608165	0.0652056	0.0547554	0.0233054	0.0220056	0.0208236	0.0472475	0.0520462	0.0435877	0.0175296	0.0174294	6.16427e-09	ug/g
NEG1841	PIP(38:7e)-H	PIP(38:7e)-H	PIP	Glycerophospholipid	(38:7e)	(38:7e)				C47 H79 O15 N0 P2	945.49	8.7011	0.114311	0.114816	0.107089	0.127728	0.123218	0.112286	0.153378	0.207224	0.129363	0.143422	0.12682	0.117036	ug/g
NEG1842	PIP(22:4_18:2)-H	PIP(40:6)-H	PIP	Glycerophospholipid	(22:4_18:2)	(22:4)	(18:2)			C49 H83 O16 N0 P2	989.516	7.92033	0.0641671	0.0687981	1.7681e-08	0.0660079	0.0544288	0.0513032	0.396835	0.457069	0.33111	0.00627546	0.0059447	0.0132741	ug/g
NEG1843	PIP(40:9e)-H	PIP(40:9e)-H	PIP	Glycerophospholipid	(40:9e)	(40:9e)				C49 H79 O15 N0 P2	969.49	7.93871	0.391495	0.459434	0.366059	0.692074	0.691866	0.591376	2.07157	1.85703	1.53684	0.297405	0.27782	0.261886	ug/g
NEG1844	PIP(56:2)-H	PIP(56:2)-H	PIP	Glycerophospholipid	(56:2)	(56:2)				C65 H123 O16 N0 P2	1221.83	13.5801	0.0929254	0.0996318	0.0836643	0.295385	0.272274	0.252084	0.0995378	0.0969085	0.0835535	0.00403495	0.00382087	0.00172129	ug/g
NEG1845	PIP(56:3)-H	PIP(56:3)-H	PIP	Glycerophospholipid	(56:3)	(56:3)				C65 H121 O16 N0 P2	1219.81	12.9921	0.0591373	0.0634053	0.0532436	0.125151	0.138053	0.117235	0.142226	0.118246	0.116168	0.153859	0.00684559	0.00430365	ug/g
NEG1846	PIP2(32:0e)-H	PIP2(32:0e)-H	PIP2	Glycerophospholipid	(32:0e)	(32:0e)				C41 H82 O18 N0 P3	955.472	7.29842	0.0381519	0.0302958	0.0274695	0.0808896	0.0581273	0.0633986	0.413088	0.42031	0.332182	0.0176675	0.0227503	0.0185768	ug/g
NEG1847	PIP2(32:1)-H	PIP2(32:1)-H	PIP2	Glycerophospholipid	(32:1)	(32:1)				C41 H78 O19 N0 P3	967.436	6.955	0.00141895	0.00152135	0.00127753	0.000821307	0.00234351	0.00221763	0.00575346	0.00627673	0.00371995	0.00312368	0.00310582	7.42876e-05	ug/g
NEG1848	PIP2(33:0e)-H	PIP2(33:0e)-H	PIP2	Glycerophospholipid	(33:0e)	(33:0e)				C42 H84 O18 N0 P3	969.488	7.93544	0.39031	0.458112	0.365018	0.685555	0.689947	0.589696	2.05874	1.78989	1.52753	0.302034	0.279448	0.26628	ug/g
NEG1849	PIP2(33:1e)-H	PIP2(33:1e)-H	PIP2	Glycerophospholipid	(33:1e)	(33:1e)				C42 H82 O18 N0 P3	967.472	7.077	0.00323442	0.00370756	0.0648645	0.0262265	0.023801	0.0185448	0.327224	0.361837	0.271286	0.0725059	0.0721438	0.0750203	ug/g
NEG185	Cer(d36:2+O)+HCOO	Cer(d36:2+O)+HCOO	Cer	Sphingolipid	(d36:2+O)	(d36:2+O)				C37 H70 O6 N1	624.521	10.2041	0.276525	0.266649	0.261758	0.153377	0.173824	0.170615	0.16588	0.1673	0.153701	2.23282	2.69785	2.40464	ug/g
NEG1851	PIP2(16:1_21:1)-H	PIP2(37:2)-H	PIP2	Glycerophospholipid	(16:1_21:1)	(16:1)	(21:1)			C46 H86 O19 N0 P3	1035.5	6.62788	0.0535381	0.00297281	0.0482024	0.0618938	0.0554743	0.0605962	0.203792	0.650078	0.50105	0.0378639	0.0197347	0.0510085	ug/g
NEG1853	PIP3(41:1e)-H	PIP3(41:1e)-H	PIP3	Glycerophospholipid	(41:1e)	(41:1e)				C50 H99 O21 N0 P4	1159.56	6.67587	0.0319321	0.0342366	0.0287497	0.00775322	0.0282441	0.0413937	0.144917	0.046079	0.0668676	0.00706424	0.0332382	0.0285304	ug/g
NEG1855	PS(25:0e)-H	PS(25:0e)-H	PS	Glycerophospholipid	(25:0e)	(25:0e)				C31 H61 O9 N1 P1	622.409	2.22422	0.00306209	0.00527819	0.000711395	0.0229643	0.00146878	0.0235092	0.146668	0.0790077	0.0860328	0.00860925	5.25296e-10	0.00579218	ug/g
NEG1857	PS(26:0)-H	PS(26:0)-H	PS	Glycerophospholipid	(26:0)	(26:0)				C32 H61 O10 N1 P1	650.404	1.847	0.00961566	0.00854733	0.00424049	0.00596742	0.00269835	0.0153826	0.0414047	0.0307107	0.0282715	0.0249716	0.0169542	0.0168126	ug/g
NEG1858	PS(26:0e)-H	PS(26:0e)-H	PS	Glycerophospholipid	(26:0e)	(26:0e)				C32 H63 O9 N1 P1	636.425	2.65636	0.00500413	0.00269896	0.00263979	0.0593323	0.0605448	0.0607401	0.27876	0.164352	0.192479	0.0154168	0.0128206	0.054603	ug/g
NEG1859	PS(26:1e)-H	PS(26:1e)-H	PS	Glycerophospholipid	(26:1e)	(26:1e)				C32 H61 O9 N1 P1	634.409	2.96152	0.00338662	0.00235918	0.00142305	0.0381948	3.27329e-09	0.0391011	0.230875	0.128852	0.141956	0.00516037	0.0184112	0.00401471	ug/g
NEG186	Cer(d36:3)-H	Cer(d36:3)-H	Cer	Sphingolipid	(d36:3)	(d36:3)				C36 H66 O3 N1	560.505	9.403	0.0478387	0.0476392	0.0484391	0.0184439	0.0205308	0.0259656	0.0578829	0.0781681	0.0672777	0.0634992	0.0520598	0.0476916	ug/g
NEG1860	PS(27:0)-H	PS(27:0)-H	PS	Glycerophospholipid	(27:0)	(27:0)				C33 H63 O10 N1 P1	664.42	1.99072	0.0180831	0.0235762	0.0183163	0.0215552	0.00119855	0.0220666	0.0129642	0.00677547	0.0078033	0.0428365	0.0300088	0.0336152	ug/g
NEG1863	PS(28:4e)-H	PS(28:4e)-H	PS	Glycerophospholipid	(28:4e)	(28:4e)				C34 H59 O9 N1 P1	656.393	14.867	0.0130212	0.0133804	0.0119151	0.0152791	0.0239269	0.0167764	0.0313425	0.0139706	0.0168083	0.00268262	0.00129307	0.00645692	ug/g
NEG1865	PS(31:3)-H	PS(31:3)-H	PS	Glycerophospholipid	(31:3)	(31:3)				C37 H65 O10 N1 P1	714.435	3.37729	0.0743253	0.0763754	0.0680119	0.0676842	0.0690674	0.0692901	0.104304	0.0561053	0.0695775	0.036474	0.0318155	0.0363751	ug/g
NEG1866	PS(32:4)-H	PS(32:4)-H	PS	Glycerophospholipid	(32:4)	(32:4)				C38 H65 O10 N1 P1	726.435	8.822	1.03153	0.502306	0.568136	1.51734	1.50848	1.53792	1.47852	0.795169	0.907768	1.07024	1.0098	1.21715	ug/g
NEG1867	PS(32:4)-H	PS(32:4)-H	PS	Glycerophospholipid	(32:4)	(32:4)				C38 H65 O10 N1 P1	726.435	9.861	0.0515086	0.097449	0.0334524	0.0645647	0.0433997	0.0334936	0.0694271	0.0743318	0.0193257	0.0286262	0.0196691	0.031814	ug/g
NEG1868	PS(34:0)-H	PS(34:0)-H	PS	Glycerophospholipid	(34:0)	(34:0)				C40 H77 O10 N1 P1	762.529	8.646	0.193525	0.235245	0.18963	0.723999	0.816124	0.787409	0.00734178	0.00135273	0.874641	2.13082	1.81505	2.09121	ug/g
NEG187	Cer(d36:3+O)+HCOO	Cer(d36:3+O)+HCOO	Cer	Sphingolipid	(d36:3+O)	(d36:3+O)				C37 H68 O6 N1	622.505	9.24022	0.0316156	0.0340014	0.0268018	0.119214	0.0682903	0.127789	0.104834	0.0432553	0.0951731	0.185271	0.177937	0.242593	ug/g
NEG1870	PS(34:4)-H	PS(34:4)-H	PS	Glycerophospholipid	(34:4)	(34:4)				C40 H69 O10 N1 P1	754.466	8.288	0.00170137	0.00171564	0.00653144	0.0189472	0.0240079	0.0212248	1.02872	0.532518	0.719334	0.00211809	0.00144767	0.00466464	ug/g
NEG1871	PS(35:0)-H	PS(35:0)-H	PS	Glycerophospholipid	(35:0)	(35:0)				C41 H79 O10 N1 P1	776.545	9.389	2.49878	2.53817	2.64394	2.08978	2.05618	2.01654	7.23891	4.06931	4.84441	3.00537	2.56807	2.94195	ug/g
NEG1873	PS(18:1_18:2)-H	PS(36:3)-H	PS	Glycerophospholipid	(18:1_18:2)	(18:1)	(18:2)			C42 H75 O10 N1 P1	784.513	10.4136	0.063558	0.0533725	0.0502522	0.0083259	0.00766126	0.0107196	0.0983505	0.0357863	0.0399037	0.00311132	0.00162706	0.0100237	ug/g
NEG1874	PS(18:2_18:2)-H	PS(36:4)-H	PS	Glycerophospholipid	(18:2_18:2)	(18:2)	(18:2)			C42 H73 O10 N1 P1	782.498	9.51205	0.0591879	0.0326682	0.0300104	0.160871	0.153898	0.144562	2.98836	1.62821	1.92912	0.0200739	0.0289844	0.0307043	ug/g
NEG1876	PS(18:3_18:2)-H	PS(36:5)-H	PS	Glycerophospholipid	(18:3_18:2)	(18:3)	(18:2)			C42 H71 O10 N1 P1	780.482	8.68561	0.0905738	0.0930722	0.0828802	0.120715	0.113356	0.004132	0.256718	0.168636	0.183099	0.0160379	0.00607762	0.013049	ug/g
NEG1877	PS(37:4)-H	PS(37:4)-H	PS	Glycerophospholipid	(37:4)	(37:4)				C43 H75 O10 N1 P1	796.513	10.082	0.00654264	0.00369908	0.0936557	0.0104558	0.00745572	0.0170831	0.672108	0.382317	0.428365	0.00219446	0.0582228	0.0665671	ug/g
NEG1878	PS(38:4)-H	PS(38:4)-H	PS	Glycerophospholipid	(38:4)	(38:4)				C44 H77 O10 N1 P1	810.529	10.6613	0.00729149	0.0533811	0.00399495	0.0277869	0.0318535	0.0262508	1.24029	0.669029	0.781408	0.00946104	0.0108709	0.0102582	ug/g
NEG1879	PS(38:5)-H	PS(38:5)-H	PS	Glycerophospholipid	(38:5)	(38:5)				C44 H75 O10 N1 P1	808.513	7.27458	0.00771486	0.00486648	0.00421888	0.0202081	0.0283844	0.0258975	0.0535097	0.0229488	0.0277763	0.0385927	0.0334256	0.0330135	ug/g
NEG1880	PS(38:5)-H	PS(38:5)-H	PS	Glycerophospholipid	(38:5)	(38:5)				C44 H75 O10 N1 P1	808.513	9.88416	1.4105e-07	0.0214952	0.0268909	0.0221235	0.00878266	0.0226485	0.0848166	0.0492617	0.0505298	0.0133432	0.0128622	0.00205692	ug/g
NEG1881	PS(38:6)-H	PS(38:6)-H	PS	Glycerophospholipid	(38:6)	(38:6)				C44 H73 O10 N1 P1	806.498	6.25659	0.0790229	0.0700433	0.0742957	0.102227	0.105619	0.113341	0.397131	0.222216	0.277792	0.151078	0.119972	0.128639	ug/g
NEG1882	PS(38:6)-H	PS(38:6)-H	PS	Glycerophospholipid	(38:6)	(38:6)				C44 H73 O10 N1 P1	806.498	8.70267	0.0131332	0.0191125	0.0140826	0.0159584	0.0143833	0.0131274	1.50894	0.843198	1.01694	0.00358704	0.00310672	0.0060881	ug/g
NEG1883	PS(38:7)-H	PS(38:7)-H	PS	Glycerophospholipid	(38:7)	(38:7)				C44 H71 O10 N1 P1	804.482	5.05712	0.0246596	0.0197342	0.0204693	0.015825	0.0161484	0.0162004	0.0166243	0.0072868	0.00777256	0.0122333	0.00931594	0.0158501	ug/g
NEG1884	PS(38:7)-H	PS(38:7)-H	PS	Glycerophospholipid	(38:7)	(38:7)				C44 H71 O10 N1 P1	804.482	7.83017	0.0008514	0.167717	0.149351	0.00169336	0.139105	0.00152109	0.67554	0.299769	0.37313	0.0825782	0.00134863	0.0823544	ug/g
NEG1885	PS(22:0_18:2)-H	PS(40:2)-H	PS	Glycerophospholipid	(22:0_18:2)	(22:0)	(18:2)			C46 H85 O10 N1 P1	842.592	11.7174	0.028765	0.0380457	0.0211649	0.00939328	0.0219586	0.0221472	0.296029	0.181679	0.187513	0.088959	0.084628	0.108066	ug/g
NEG1886	PS(40:4)-H	PS(40:4)-H	PS	Glycerophospholipid	(40:4)	(40:4)				C46 H81 O10 N1 P1	838.56	11.771	0.00163487	0.00488498	0.00342797	0.0243783	0.0248765	0.00148358	0.120495	0.0687117	0.0817148	0.0158726	0.0138453	0.00175558	ug/g
NEG1888	PS(18:2_23:0)-H	PS(41:2)-H	PS	Glycerophospholipid	(18:2_23:0)	(18:2)	(23:0)			C47 H87 O10 N1 P1	856.607	12.2433	0.128025	0.117094	0.114751	0.118711	0.0311323	0.106968	1.49994	0.852104	1.21797	0.186391	0.0632229	0.264554	ug/g
NEG1889	PS(18:2_23:0)-H	PS(41:2)-H	PS	Glycerophospholipid	(18:2_23:0)	(18:2)	(23:0)			C47 H87 O10 N1 P1	856.607	12.66	0.102687	0.0815386	0.124295	0.0668027	0.0790784	0.0535316	0.796335	0.467468	0.540923	0.195121	0.100674	0.202206	ug/g
NEG189	Cer(d37:0+O)+HCOO	Cer(d37:0+O)+HCOO	Cer	Sphingolipid	(d37:0+O)	(d37:0+O)				C38 H76 O6 N1	642.568	11.412	0.0428125	0.0430806	0.0378223	0.0346486	0.0289439	0.0325209	0.0804298	0.0710301	0.0691928	0.0656811	0.0597448	0.0652305	ug/g
NEG1890	PS(24:0_18:2)-H	PS(42:2)-H	PS	Glycerophospholipid	(24:0_18:2)	(24:0)	(18:2)			C48 H89 O10 N1 P1	870.623	12.747	0.454876	0.415452	0.380742	0.227165	0.21926	0.177966	2.93167	1.63176	1.97823	0.963033	0.72516	0.802419	ug/g
NEG1891	PS(24:0_18:2)-H	PS(42:2)-H	PS	Glycerophospholipid	(24:0_18:2)	(24:0)	(18:2)			C48 H89 O10 N1 P1	870.623	13.2984	0.2102	0.191517	0.19136	0.337732	0.0903248	0.0502072	1.02235	0.616264	0.912146	0.417772	0.337196	0.270566	ug/g
NEG1892	PS(24:0_18:2)-H	PS(42:2)-H	PS	Glycerophospholipid	(24:0_18:2)	(24:0)	(18:2)			C48 H89 O10 N1 P1	870.623	13.822	0.0484035	0.0410032	0.0392938	0.0332354	0.0347884	0.0232757	0.143531	0.106872	0.186701	0.0915209	0.0210986	0.0643274	ug/g
NEG1893	PS(42:4)-H	PS(42:4)-H	PS	Glycerophospholipid	(42:4)	(42:4)				C48 H85 O10 N1 P1	866.592	12.8159	0.000646115	0.019	0.0169194	0.00193546	0.000598448	0.000527328	0.120835	0.0676212	0.0826031	0.00454287	0.00381673	0.00169172	ug/g
NEG1894	PS(25:0_18:2)-H	PS(43:2)-H	PS	Glycerophospholipid	(25:0_18:2)	(25:0)	(18:2)			C49 H91 O10 N1 P1	884.639	13.3591	0.0348513	0.0347684	0.0046323	0.022674	0.00868393	0.0176807	0.694013	0.721231	0.564878	0.0703553	0.0595204	0.0673076	ug/g
NEG1895	PS(25:0_18:2)-H	PS(43:2)-H	PS	Glycerophospholipid	(25:0_18:2)	(25:0)	(18:2)			C49 H91 O10 N1 P1	884.639	14.047	0.0282632	0.0362613	0.0341266	0.0165623	0.0204458	0.0198319	0.139446	0.0703847	0.0243816	0.0315873	0.0333749	0.0280041	ug/g
NEG1896	PS(24:0_20:5)-H	PS(44:5)-H	PS	Glycerophospholipid	(24:0_20:5)	(24:0)	(20:5)			C50 H87 O10 N1 P1	892.607	12.8012	0.0187665	0.0234687	0.0224735	0.0117506	0.00990378	0.0114811	0.451283	0.259996	0.320132	0.0511097	0.0461871	0.0680128	ug/g
NEG1897	PS(44:5)-H	PS(44:5)-H	PS	Glycerophospholipid	(44:5)	(44:5)				C50 H87 O10 N1 P1	892.607	13.23	0.0156848	0.00697644	0.0207146	0.00846784	0.00544979	0.00535747	0.242073	0.132048	0.165615	0.0169644	0.0300424	0.0467576	ug/g
NEG1899	SM(d43:5)-CH3	SM(d43:5)-CH3	SM	Sphingolipid	(d43:5)	(d43:5)				C47 H86 O6 N2 P1	805.623	16.486	0.136508	0.64885	0.69346	0.46623	0.460663	0.589145	0.277266	0.856026	0.589317	0.59352	0.643235	0.558865	ug/g
NEG19	CL(59:4)-2H	CL(59:4)-2H	CL	Glycerophospholipid	(59:4)	(59:4)				C68 H122 O17 P2	636.408	6.337	0.070669	0.0647955	0.0956996	0.055424	0.0665477	0.0503384	0.0269157	0.0287147	0.0256602	0.0173292	0.0160495	0.0188738	ug/g
NEG190	Cer(d37:2+O)+HCOO	Cer(d37:2+O)+HCOO	Cer	Sphingolipid	(d37:2+O)	(d37:2+O)				C38 H72 O6 N1	638.537	10.827	0.0180127	0.0138972	0.0246138	0.00304285	0.00235512	0.0804705	0.0158341	0.0168334	0.0161336	0.209531	0.173702	0.209894	ug/g
NEG1900	SQDG(24:0e)+HCOO	SQDG(24:0e)+HCOO	SQDG	Saccharolipid	(24:0e)	(24:0e)				C34 H65 O13 S1	713.415	1.82789	0.0457129	0.0430511	0.0470939	0.0627875	0.061991	0.0613346	0.132969	0.138791	0.171446	0.102765	0.0844979	0.0850883	ug/g
NEG1901	SQDG(26:0)+HCOO	SQDG(26:0)+HCOO	SQDG	Saccharolipid	(26:0)	(26:0)				C36 H67 O14 S1	755.426	9.12849	0.180656	0.194068	0.081588	0.353557	0.151561	0.18036	0.193181	0.157511	0.0769557	0.0913692	0.863494	0.139357	ug/g
NEG1902	SQDG(26:0e)+HCOO	SQDG(26:0e)+HCOO	SQDG	Saccharolipid	(26:0e)	(26:0e)				C36 H69 O13 S1	741.446	1.906	0.0383135	0.0452916	0.0523674	0.0067653	0.00402059	0.052336	0.102353	0.132902	0.137019	0.0145428	0.0566554	0.0652932	ug/g
NEG1903	SQDG(26:1e)+HCOO	SQDG(26:1e)+HCOO	SQDG	Saccharolipid	(26:1e)	(26:1e)				C36 H67 O13 S1	739.431	1.95401	0.00482021	0.0036956	0.00481285	0.003723	0.0363613	0.00921676	0.141934	0.159451	0.156054	0.0164974	0.0156909	0.0106005	ug/g
NEG1904	SQDG(26:2e)+HCOO	SQDG(26:2e)+HCOO	SQDG	Saccharolipid	(26:2e)	(26:2e)				C36 H65 O13 S1	737.415	1.441	0.0905407	0.0839293	0.0970303	0.0684551	0.0655546	0.0676135	0.0698794	0.0786587	0.0963348	0.0503644	0.0624176	0.0299138	ug/g
NEG1905	SQDG(27:1e)+HCOO	SQDG(27:1e)+HCOO	SQDG	Saccharolipid	(27:1e)	(27:1e)				C37 H69 O13 S1	753.446	2.17178	0.00661657	0.014658	0.00723415	0.0281881	0.0385258	0.0390013	0.389383	0.401226	0.39248	0.0368969	0.0295673	0.0257492	ug/g
NEG1906	SQDG(28:0)-H	SQDG(28:0)-H	SQDG	Saccharolipid	(28:0)	(28:0)				C37 H69 O12 S1	737.452	5.902	0.00446125	0.0214113	0.0247535	0.00485957	0.00588456	2.8417e-09	0.0690077	0.0612697	0.077808	0.00769593	0.0102018	0.00668359	ug/g
NEG1907	SQDG(28:1e)-H	SQDG(28:1e)-H	SQDG	Saccharolipid	(28:1e)	(28:1e)				C37 H69 O11 S1	721.457	4.16823	0.0799189	0.0922756	0.109079	0.00408107	0.00172851	0.00442271	0.00271272	0.00365844	0.00941244	0.121077	0.103346	0.0965963	ug/g
NEG1908	SQDG(28:2e)+HCOO	SQDG(28:2e)+HCOO	SQDG	Saccharolipid	(28:2e)	(28:2e)				C38 H69 O13 S1	765.446	2.17833	0.0377663	0.0356512	0.0364999	0.0522295	0.00267001	0.0641575	0.237636	0.231914	0.23084	0.142147	0.185986	0.121236	ug/g
NEG1910	SQDG(28:3)+HCOO	SQDG(28:3)+HCOO	SQDG	Saccharolipid	(28:3)	(28:3)				C38 H65 O14 S1	777.41	8.204	0.214336	0.169849	0.214846	0.0240929	0.0114277	0.00655025	0.00425252	0.00534492	0.0279055	0.0845067	0.0884367	0.0556299	ug/g
NEG1911	SQDG(28:3e)-H	SQDG(28:3e)-H	SQDG	Saccharolipid	(28:3e)	(28:3e)				C37 H65 O11 S1	717.425	3.09261	0.137722	0.125479	0.154087	0.0599423	0.0556903	0.0576564	0.103587	0.0584975	0.138667	0.110151	0.131785	0.0980226	ug/g
NEG1912	SQDG(29:0)-H	SQDG(29:0)-H	SQDG	Saccharolipid	(29:0)	(29:0)				C38 H71 O12 S1	751.467	6.66984	0.0202195	0.0189221	0.0239053	0.0636641	0.0828031	0.0850308	0.528792	0.524167	0.562598	0.0276612	0.0269185	0.0274556	ug/g
NEG1913	SQDG(15:0_15:0)-H	SQDG(30:0)-H	SQDG	Saccharolipid	(15:0_15:0)	(15:0)	(15:0)			C39 H73 O12 S1	765.483	7.32138	0.10119	0.110914	0.112302	0.247807	0.246763	0.256281	1.44637	1.52539	1.60043	0.106404	0.0954941	0.086254	ug/g
NEG1914	SQDG(30:2e)+HCOO	SQDG(30:2e)+HCOO	SQDG	Saccharolipid	(30:2e)	(30:2e)				C40 H73 O13 S1	793.478	2.818	0.0352754	0.00409607	0.0050079	0.0236032	0.0149543	0.0269993	0.0463987	0.0522493	0.0526389	0.014394	0.0184896	0.0144932	ug/g
NEG1915	SQDG(16:0_15:0)-H	SQDG(31:0)-H	SQDG	Saccharolipid	(16:0_15:0)	(16:0)	(15:0)			C40 H75 O12 S1	779.498	7.93687	0.297265	0.297451	0.318717	0.672467	0.640632	0.653361	2.18654	2.28592	2.36033	0.285952	0.275293	0.25857	ug/g
NEG1916	SQDG(16:0_16:0)-H	SQDG(32:0)-H	SQDG	Saccharolipid	(16:0_16:0)	(16:0)	(16:0)			C41 H77 O12 S1	793.514	8.52603	0.585053	0.520192	0.598256	1.10546	1.09172	1.06905	3.33587	3.64366	3.80535	0.715712	0.675713	0.612947	ug/g
NEG1917	SQDG(32:1)-H	SQDG(32:1)-H	SQDG	Saccharolipid	(32:1)	(32:1)				C41 H75 O12 S1	791.498	7.481	0.00615736	0.0140093	0.00634792	0.0053382	0.00980126	0.00498983	0.0581444	0.0653156	0.0565169	0.0164682	0.0114909	0.0135196	ug/g
NEG1918	SQDG(18:2_14:0)-H	SQDG(32:2)-H	SQDG	Saccharolipid	(18:2_14:0)	(18:2)	(14:0)			C41 H73 O12 S1	789.483	6.50372	0.00637994	0.00474642	0.182644	0.0697582	0.0687988	0.0759444	0.616748	0.642964	0.674332	0.0110687	0.0122789	0.00789599	ug/g
NEG1919	SQDG(32:3)-H	SQDG(32:3)-H	SQDG	Saccharolipid	(32:3)	(32:3)				C41 H71 O12 S1	787.467	5.38055	0.12515	0.116011	0.13412	0.0867641	0.0830878	0.0856974	0.157233	0.163805	0.152047	0.0105765	0.0757727	0.0119796	ug/g
NEG192	Cer(d38:0+O)+HCOO	Cer(d38:0+O)+HCOO	Cer	Sphingolipid	(d38:0+O)	(d38:0+O)				C39 H78 O6 N1	656.583	11.992	0.111495	0.115369	0.116101	0.0838181	0.104992	0.0950149	0.199037	0.195972	0.240515	0.276953	0.241845	0.1345	ug/g
NEG1920	SQDG(16:0_16:5)-H	SQDG(32:5)-H	SQDG	Saccharolipid	(16:0_16:5)	(16:0)	(16:5)			C41 H67 O12 S1	783.436	9.99162	0.00267412	0.065982	0.0802647	0.180162	0.175963	0.174311	0.143437	0.210532	0.444778	0.270544	0.348426	0.243873	ug/g
NEG1921	SQDG(18:2_14:5)-H	SQDG(32:7)-H	SQDG	Saccharolipid	(18:2_14:5)	(18:2)	(14:5)			C41 H63 O12 S1	779.405	8.09522	0.121298	0.13492	0.0302215	0.41146	0.392508	0.377035	0.283721	0.338934	0.353364	0.294445	0.309224	0.277054	ug/g
NEG1922	SQDG(33:0)-H	SQDG(33:0)-H	SQDG	Saccharolipid	(33:0)	(33:0)				C42 H79 O12 S1	807.53	9.08493	0.0337651	0.0417547	0.0342248	0.0770643	0.0961237	0.0849268	0.284064	0.321086	0.301789	0.0745817	0.0643685	0.0531786	ug/g
NEG1923	SQDG(33:1)+HCOO	SQDG(33:1)+HCOO	SQDG	Saccharolipid	(33:1)	(33:1)				C43 H79 O14 S1	851.52	2.40635	0.00358504	0.00155024	0.00469611	0.0215707	0.0104778	0.0188037	0.0720203	0.0824481	0.0876442	0.12886	0.11993	0.156473	ug/g
NEG1924	SQDG(33:1)-H	SQDG(33:1)-H	SQDG	Saccharolipid	(33:1)	(33:1)				C42 H77 O12 S1	805.514	6.937	0.00865377	0.00933668	0.00281204	0.0167645	0.0176421	0.0104213	0.628099	0.664062	0.621417	0.11486	0.110969	0.101049	ug/g
NEG1925	SQDG(33:1)-H	SQDG(33:1)-H	SQDG	Saccharolipid	(33:1)	(33:1)				C42 H77 O12 S1	805.514	8.09278	0.0135646	0.0174749	0.0121972	0.0655055	0.0640124	0.0597312	0.300213	0.288413	0.286602	0.0492609	0.0484586	0.0444492	ug/g
NEG1926	SQDG(33:1e)+HCOO	SQDG(33:1e)+HCOO	SQDG	Saccharolipid	(33:1e)	(33:1e)				C43 H81 O13 S1	837.54	4.306	0.0120582	0.00184588	0.00575022	0.00974687	0.00356521	0.00811379	0.025397	0.03144	0.0245432	0.0162308	0.0105763	0.0157819	ug/g
NEG1927	SQDG(15:0_18:2)-H	SQDG(33:2)-H	SQDG	Saccharolipid	(15:0_18:2)	(15:0)	(18:2)			C42 H75 O12 S1	803.498	7.16016	0.0769058	0.0717158	0.0869463	0.331732	0.317069	0.320093	1.73084	1.62658	1.70371	0.075938	0.0653443	0.0649287	ug/g
NEG1928	SQDG(33:2e)+HCOO	SQDG(33:2e)+HCOO	SQDG	Saccharolipid	(33:2e)	(33:2e)				C43 H79 O13 S1	835.525	3.65072	0.221964	0.100814	0.251514	0.133723	0.130632	0.109186	1.0294	1.03018	1.06529	1.13041	1.03792	1.00891	ug/g
NEG193	Cer(d38:2+O)-H	Cer(d38:2+O)-H	Cer	Sphingolipid	(d38:2+O)	(d38:2+O)				C38 H72 O4 N1	606.547	11.3816	0.00545515	0.00370003	0.0096765	0.00139173	0.0441444	0.00362241	0.00725171	0.00732664	0.00734373	0.115883	0.114897	0.111191	ug/g
NEG1930	SQDG(33:2e)+HCOO	SQDG(33:2e)+HCOO	SQDG	Saccharolipid	(33:2e)	(33:2e)				C43 H79 O13 S1	835.525	4.56474	0.0291792	0.0232784	0.0364015	0.0561045	0.0502743	0.0449922	0.12063	0.119508	0.132765	0.304748	0.279002	0.256608	ug/g
NEG1931	SQDG(33:2e)+HCOO	SQDG(33:2e)+HCOO	SQDG	Saccharolipid	(33:2e)	(33:2e)				C43 H79 O13 S1	835.525	6.296	0.0205341	0.0190347	0.0220059	0.0173327	0.0165983	0.0171196	0.0223714	0.0154997	0.00990834	0.0240752	0.0232311	0.020466	ug/g
NEG1932	SQDG(33:3)+HCOO	SQDG(33:3)+HCOO	SQDG	Saccharolipid	(33:3)	(33:3)				C43 H75 O14 S1	847.488	2.385	0.00225249	0.00163136	0.0387285	0.0165825	0.0158799	0.0163786	0.0219028	0.0192735	0.0265314	0.0254464	0.00246145	0.0244335	ug/g
NEG1933	SQDG(15:0_18:3)-H	SQDG(33:3)-H	SQDG	Saccharolipid	(15:0_18:3)	(15:0)	(18:3)			C42 H73 O12 S1	801.483	6.25665	0.516222	0.478527	0.553223	0.0723948	0.0826721	0.0819329	1.19462	1.27972	1.2585	0.08218	0.0723262	0.0727625	ug/g
NEG1935	SQDG(33:3e)+HCOO	SQDG(33:3e)+HCOO	SQDG	Saccharolipid	(33:3e)	(33:3e)				C43 H77 O13 S1	833.509	3.64856	0.057798	0.0669832	0.0608697	0.0153981	0.0120628	0.0173702	0.484012	0.486788	0.540554	0.343343	0.313943	0.29845	ug/g
NEG1936	SQDG(33:7)-H	SQDG(33:7)-H	SQDG	Saccharolipid	(33:7)	(33:7)				C42 H65 O12 S1	793.42	8.6955	1.635	0.952785	1.06791	1.83354	1.84769	1.83592	0.850261	0.854644	0.93685	1.10405	1.04798	0.950101	ug/g
NEG1937	SQDG(34:0)-H	SQDG(34:0)-H	SQDG	Saccharolipid	(34:0)	(34:0)				C43 H81 O12 S1	821.545	9.62711	0.085956	0.0787076	0.0926402	0.154287	0.130746	0.20883	0.924328	0.916991	0.937855	0.201268	0.197584	0.178658	ug/g
NEG1938	SQDG(16:0_18:1)-H	SQDG(34:1)-H	SQDG	Saccharolipid	(16:0_18:1)	(16:0)	(18:1)			C43 H79 O12 S1	819.53	8.6553	0.153771	0.152528	0.161798	0.398389	0.333881	0.299825	6.73019	7.05124	7.04366	0.184054	0.187437	0.194446	ug/g
NEG1939	SQDG(16:0_18:2)-H	SQDG(34:2)-H	SQDG	Saccharolipid	(16:0_18:2)	(16:0)	(18:2)			C43 H77 O12 S1	817.514	7.77591	0.326728	0.29442	0.30977	1.30491	1.11554	1.10611	5.7039	6.31647	6.37155	0.338954	0.315812	0.305172	ug/g
NEG1940	SQDG(34:2)-H	SQDG(34:2)-H	SQDG	Saccharolipid	(34:2)	(34:2)				C43 H77 O12 S1	817.514	10.1197	0.0230903	0.0193258	0.017535	0.010201	0.0106415	0.0147191	0.412386	0.413464	0.497689	0.00343323	0.00412393	0.00120793	ug/g
NEG1942	SQDG(34:3)+HCOO	SQDG(34:3)+HCOO	SQDG	Saccharolipid	(34:3)	(34:3)				C44 H77 O14 S1	861.504	8.522	0.0395581	0.0394535	0.0356544	0.0653145	0.0548	0.0642621	0.157248	0.170794	0.170565	0.0323698	0.0470647	0.0264497	ug/g
NEG1943	SQDG(34:3e)+HCOO	SQDG(34:3e)+HCOO	SQDG	Saccharolipid	(34:3e)	(34:3e)				C44 H79 O13 S1	847.525	7.716	0.136274	0.00552617	0.146042	0.00877609	0.00723437	0.00619189	0.183797	0.184956	0.221098	0.126513	0.12615	0.110747	ug/g
NEG1944	SQDG(34:4e)+HCOO	SQDG(34:4e)+HCOO	SQDG	Saccharolipid	(34:4e)	(34:4e)				C44 H77 O13 S1	845.509	5.23179	0.00281314	0.00887764	0.00768419	0.00913752	0.00875035	0.00902518	0.0179588	0.0135382	0.0148812	0.00669041	0.0105294	0.00408214	ug/g
NEG1945	SQDG(34:5)+HCOO	SQDG(34:5)+HCOO	SQDG	Saccharolipid	(34:5)	(34:5)				C44 H73 O14 S1	857.473	9.03208	0.0392926	0.0415997	0.0509558	0.0432831	0.0467356	0.0417559	0.276347	0.290605	0.31977	0.00557049	0.00367591	0.00358752	ug/g
NEG1946	SQDG(34:7)-H	SQDG(34:7)-H	SQDG	Saccharolipid	(34:7)	(34:7)				C43 H67 O12 S1	807.436	8.2494	0.0511431	0.00525784	0.0548088	0.00385459	0.0167603	0.0075025	0.00689024	0.00816527	0.019798	0.00691893	0.05488	0.0250642	ug/g
NEG1947	SQDG(34:7)-H	SQDG(34:7)-H	SQDG	Saccharolipid	(34:7)	(34:7)				C43 H67 O12 S1	807.436	9.05951	1.57286	1.47366	1.61196	1.54293	2.50958	1.47041	0.547068	0.520672	0.585234	1.99985	1.7927	1.7297	ug/g
NEG1948	SQDG(34:7)-H	SQDG(34:7)-H	SQDG	Saccharolipid	(34:7)	(34:7)				C43 H67 O12 S1	807.436	9.712	0.904094	0.851858	1.65595	2.04753	2.05544	1.06997	0.474578	0.833535	0.417667	0.915007	0.5908	0.688811	ug/g
NEG1949	SQDG(35:10)-H	SQDG(35:10)-H	SQDG	Saccharolipid	(35:10)	(35:10)				C44 H63 O12 S1	815.405	9.937	0.0207073	0.0151674	0.00581872	0.0510258	0.0362652	0.0305976	0.0058878	0.00259411	0.00841158	0.0280062	0.0139172	0.012362	ug/g
NEG195	Cer(d19:0_20:0+O)+HCOO	Cer(d39:0+O)+HCOO	Cer	Sphingolipid	(d19:0_20:0+O)	(d19:0)	(20:0+O)			C40 H80 O6 N1	670.599	12.545	0.444875	0.416449	0.413563	0.285187	0.282809	0.282294	0.92453	0.901336	0.898682	0.786763	0.761308	0.777267	ug/g
NEG1950	SQDG(35:10e)-H	SQDG(35:10e)-H	SQDG	Saccharolipid	(35:10e)	(35:10e)				C44 H65 O11 S1	801.425	9.37375	0.136879	0.270209	0.181593	0.315412	0.226387	1.24878	0.229159	0.447293	0.291357	0.213026	0.168678	0.262155	ug/g
NEG1951	SQDG(35:11e)-H	SQDG(35:11e)-H	SQDG	Saccharolipid	(35:11e)	(35:11e)				C44 H63 O11 S1	799.41	8.305	0.161353	0.149571	0.172918	0.122599	0.117404	0.121091	0.00182346	0.00711484	0.0076665	0.108184	0.211566	0.164886	ug/g
NEG1952	SQDG(35:2)-H	SQDG(35:2)-H	SQDG	Saccharolipid	(35:2)	(35:2)				C44 H79 O12 S1	831.53	8.37095	0.0343235	0.0303649	0.0319979	0.146285	0.157696	0.17352	0.554979	0.559517	0.571358	0.0107545	0.0197295	0.0111753	ug/g
NEG1953	SQDG(35:3)-H	SQDG(35:3)-H	SQDG	Saccharolipid	(35:3)	(35:3)				C44 H77 O12 S1	829.514	7.59002	0.00531202	0.227291	0.26277	0.00694402	0.0289823	0.0817322	0.558944	0.48888	0.50218	0.139583	0.134689	0.118658	ug/g
NEG1954	SQDG(35:5)+HCOO	SQDG(35:5)+HCOO	SQDG	Saccharolipid	(35:5)	(35:5)				C45 H75 O14 S1	871.488	7.163	0.00302478	0.051163	0.00889753	0.0262256	0.0271399	0.020338	0.154769	0.145868	0.13977	0.00236792	0.0163602	0.0389142	ug/g
NEG1955	SQDG(35:7)-H	SQDG(35:7)-H	SQDG	Saccharolipid	(35:7)	(35:7)				C44 H69 O12 S1	821.452	8.83375	0.00455365	0.0588247	0.00463446	0.0253331	0.0220613	0.0331392	0.0675232	0.0750848	0.0526334	0.00568699	0.00321673	0.00232346	ug/g
NEG1957	SQDG(35:9e)-H	SQDG(35:9e)-H	SQDG	Saccharolipid	(35:9e)	(35:9e)				C44 H67 O11 S1	803.441	10.287	0.00892078	0.00293456	0.0246351	0.13837	0.115554	0.120094	0.262877	0.183202	0.201636	0.168435	0.283537	0.265367	ug/g
NEG1958	SQDG(36:1)-H	SQDG(36:1)-H	SQDG	Saccharolipid	(36:1)	(36:1)				C45 H83 O12 S1	847.561	9.74645	0.00749404	0.0143235	0.0105413	0.0626322	0.0730407	0.0615322	0.356556	0.334554	0.427422	0.208754	0.198572	0.198062	ug/g
NEG1959	SQDG(36:10)+HCOO	SQDG(36:10)+HCOO	SQDG	Saccharolipid	(36:10)	(36:10)				C46 H67 O14 S1	875.426	9.05703	0.362148	0.0476978	0.41058	0.352529	0.355378	0.387132	0.0602324	0.0665289	0.0689801	0.366119	0.753303	0.252101	ug/g
NEG1960	SQDG(36:10)+HCOO	SQDG(36:10)+HCOO	SQDG	Saccharolipid	(36:10)	(36:10)				C46 H67 O14 S1	875.426	9.68674	0.260495	0.0887552	0.301577	0.302727	0.0856166	0.76727	0.111719	0.109588	0.117599	0.336135	0.205543	0.0921494	ug/g
NEG1961	SQDG(36:2)+HCOO	SQDG(36:2)+HCOO	SQDG	Saccharolipid	(36:2)	(36:2)				C46 H83 O14 S1	891.551	7.71897	0.00326876	0.0375081	0.0433629	0.00266764	0.00258769	0.0308447	0.0734603	0.0880606	0.06951	0.0276819	0.0267113	0.023532	ug/g
NEG1962	SQDG(36:2)-H	SQDG(36:2)-H	SQDG	Saccharolipid	(36:2)	(36:2)				C45 H81 O12 S1	845.545	8.93334	0.105401	0.102035	0.0968926	0.503955	0.458094	0.458162	1.11669	1.08349	1.23075	0.0698609	0.0703618	0.0738003	ug/g
NEG1963	SQDG(36:3)+HCOO	SQDG(36:3)+HCOO	SQDG	Saccharolipid	(36:3)	(36:3)				C46 H81 O14 S1	889.535	6.39425	0.131042	0.121473	0.140434	0.0805021	0.0770912	0.0795124	0.0738744	0.0855124	0.0837254	0.101731	0.0981637	0.0864799	ug/g
NEG1964	SQDG(36:3)+HCOO	SQDG(36:3)+HCOO	SQDG	Saccharolipid	(36:3)	(36:3)				C46 H81 O14 S1	889.535	6.84529	7.85304e-08	0.34839	0.402772	0.231416	0.221611	0.228571	0.432752	0.470231	0.471081	0.289459	0.00830656	0.246066	ug/g
NEG1965	SQDG(18:0_18:3)-H	SQDG(36:3)-H	SQDG	Saccharolipid	(18:0_18:3)	(18:0)	(18:3)			C45 H79 O12 S1	843.53	8.14744	0.773546	0.00936137	0.0131162	0.199701	0.195188	0.197605	2.35307	2.52429	2.68918	0.201001	0.197951	0.198361	ug/g
NEG1966	SQDG(18:2_18:2)-H	SQDG(36:4)-H	SQDG	Saccharolipid	(18:2_18:2)	(18:2)	(18:2)			C45 H77 O12 S1	841.514	6.98727	0.0858605	0.0781796	0.1006	0.336309	0.329542	0.28399	2.07696	2.11368	2.09138	0.243778	0.2132	0.211475	ug/g
NEG1967	SQDG(18:2_18:3)-H	SQDG(36:5)-H	SQDG	Saccharolipid	(18:2_18:3)	(18:2)	(18:3)			C45 H75 O12 S1	839.498	6.05699	0.0214146	0.0186655	0.0182685	0.169515	0.175466	0.169492	2.24492	2.15449	2.37163	0.119574	0.1137	0.110651	ug/g
NEG1968	SQDG(36:5)+HCOO	SQDG(36:5)+HCOO	SQDG	Saccharolipid	(36:5)	(36:5)				C46 H77 O14 S1	885.504	10.1255	0.0120832	0.00939434	0.00899992	0.0104149	0.0153013	0.0138664	0.130588	0.125084	0.103593	0.0218307	0.00293308	0.00243473	ug/g
NEG1969	SQDG(18:3_18:3)-H	SQDG(36:6)-H	SQDG	Saccharolipid	(18:3_18:3)	(18:3)	(18:3)			C45 H73 O12 S1	837.483	4.83786	0.277535	0.00334339	0.297428	0.0227331	0.0163723	0.028231	0.751646	0.759143	0.756304	0.0647707	0.0610426	0.0603644	ug/g
NEG197	Cer(d17:1_22:0)+HCOO	Cer(d39:1)+HCOO	Cer	Sphingolipid	(d17:1_22:0)	(d17:1)	(22:0)			C40 H78 O5 N1	652.589	12.0421	0.0673231	0.0651449	0.0687191	0.0132151	0.0327475	0.0365838	0.109303	0.113437	0.105237	1.53018	1.58586	1.42894	ug/g
NEG1970	SQDG(18:3_18:3)+HCOO	SQDG(36:6)+HCOO	SQDG	Saccharolipid	(18:3_18:3)	(18:3)	(18:3)			C46 H75 O14 S1	883.488	6.948	0.205958	0.190918	0.22072	0.0322328	0.0310018	0.0240222	0.547533	0.54265	0.545121	0.0244209	0.0250226	0.0233424	ug/g
NEG1971	SQDG(36:6)+HCOO	SQDG(36:6)+HCOO	SQDG	Saccharolipid	(36:6)	(36:6)				C46 H75 O14 S1	883.488	9.11599	0.202363	0.0100366	0.0127997	0.00873147	0.0256708	0.0207895	0.4945	0.535146	0.52732	0.109237	0.105407	0.092861	ug/g
NEG1972	SQDG(36:7)+HCOO	SQDG(36:7)+HCOO	SQDG	Saccharolipid	(36:7)	(36:7)				C46 H73 O14 S1	881.473	8.23227	0.235922	0.00640947	0.252832	0.190935	0.182845	0.00967537	0.344751	0.366978	0.39212	0.098974	0.0955038	0.0841366	ug/g
NEG1973	SQDG(6:0_30:7)-H	SQDG(36:7)-H	SQDG	Saccharolipid	(6:0_30:7)	(6:0)	(30:7)			C45 H71 O12 S1	835.467	11.28	0.0899409	0.12432	0.362433	0.16119	0.126026	0.123446	0.113653	0.448851	0.426759	0.112476	0.175186	0.159639	ug/g
NEG1974	SQDG(36:8)+HCOO	SQDG(36:8)+HCOO	SQDG	Saccharolipid	(36:8)	(36:8)				C46 H71 O14 S1	879.457	7.39964	0.00286233	0.00228402	0.00377838	0.00197207	0.00212524	0.0265859	0.103162	0.0828674	0.116581	0.0159374	0.00236273	0.00314338	ug/g
NEG1975	SQDG(36:9)-H	SQDG(36:9)-H	SQDG	Saccharolipid	(36:9)	(36:9)				C45 H67 O12 S1	831.436	8.309	0.775267	0.714969	1.00034	0.929819	0.875054	1.21148	0.437969	0.422679	0.488174	1.7575	1.74435	1.36442	ug/g
NEG1977	SQDG(37:12e)-H	SQDG(37:12e)-H	SQDG	Saccharolipid	(37:12e)	(37:12e)				C46 H65 O11 S1	825.425	8.30563	0.0210066	0.142629	0.158913	0.062467	0.0538934	0.160556	0.115193	0.122255	0.122221	0.315026	0.431521	0.595567	ug/g
NEG1978	SQDG(37:12e)-H	SQDG(37:12e)-H	SQDG	Saccharolipid	(37:12e)	(37:12e)				C46 H65 O11 S1	825.425	8.94954	0.0718511	0.0496526	0.039999	0.0681731	0.0404916	0.0616271	0.00636121	0.00745458	0.0214169	0.0696759	0.0671541	0.0615187	ug/g
NEG198	Cer(d39:1+2O)+HCOO	Cer(d39:1+2O)+HCOO	Cer	Sphingolipid	(d39:1+2O)	(d39:1+2O)				C40 H78 O7 N1	684.578	11.488	0.0304916	0.0197246	0.0228622	0.0239575	0.0304783	0.0242626	0.0409178	0.0400566	0.0435293	0.663673	0.686369	0.620737	ug/g
NEG1980	SQDG(37:9)+HCOO	SQDG(37:9)+HCOO	SQDG	Saccharolipid	(37:9)	(37:9)				C47 H71 O14 S1	891.457	9.71377	0.00214606	0.0232123	0.00227989	0.00196765	0.00373883	0.00249561	0.00716632	0.010892	0.00891762	0.00438411	0.0042304	0.00372688	ug/g
NEG1981	SQDG(18:2_20:10)+HCOO	SQDG(38:12)+HCOO	SQDG	Saccharolipid	(18:2_20:10)	(18:2)	(20:10)			C48 H67 O14 S1	899.426	8.30199	0.328738	0.19887	0.355549	0.173729	0.148619	0.163937	0.148588	0.17057	0.198008	0.793263	0.43096	0.259836	ug/g
NEG1983	SQDG(38:12)-H	SQDG(38:12)-H	SQDG	Saccharolipid	(38:12)	(38:12)				C47 H65 O12 S1	853.42	8.72	0.119769	0.126212	0.127899	0.0234814	0.134634	0.104608	0.0458011	0.0448862	0.0623033	0.0205152	0.0192085	0.0156967	ug/g
NEG1986	SQDG(18:3_22:4)+HCOO	SQDG(40:7)+HCOO	SQDG	Saccharolipid	(18:3_22:4)	(18:3)	(22:4)			C50 H81 O14 S1	937.535	11.146	0.023058	0.0222369	0.0297209	0.0426254	0.043023	0.0432846	3.27057	3.33879	3.27087	0.0192318	0.0134358	0.01503	ug/g
NEG1987	SQDG(42:10e)-H	SQDG(42:10e)-H	SQDG	Saccharolipid	(42:10e)	(42:10e)				C51 H79 O11 S1	899.535	10.633	0.0341715	0.0425608	0.06546	0.11612	0.0977344	0.112162	0.304732	0.318766	0.349763	0.0650371	0.0542526	0.0499217	ug/g
NEG1988	SQDG(42:10e)-H	SQDG(42:10e)-H	SQDG	Saccharolipid	(42:10e)	(42:10e)				C51 H79 O11 S1	899.535	12.3758	0.0897378	0.00128298	0.0961698	0.0824849	0.07899	0.00140009	0.265902	0.283967	0.275092	0.00571471	9.53434e-09	0.0015898	ug/g
NEG1989	SQDG(42:7)-H	SQDG(42:7)-H	SQDG	Saccharolipid	(42:7)	(42:7)				C51 H83 O12 S1	919.561	14.5	0.194266	0.0209798	0.0122214	0.00864132	0.0135587	0.0171252	0.0243362	0.0104354	0.0230325	0.358719	0.0143096	0.0250693	ug/g
NEG1990	SQDG(42:9)-H	SQDG(42:9)-H	SQDG	Saccharolipid	(42:9)	(42:9)				C51 H79 O12 S1	915.53	8.802	0.0131906	0.00711812	0.00565879	0.00447877	0.00545819	0.00490737	0.042092	0.0352515	0.0595332	0.00479783	0.0246627	0.00688492	ug/g
NEG1991	SQDG(45:12e)-H	SQDG(45:12e)-H	SQDG	Saccharolipid	(45:12e)	(45:12e)				C54 H81 O11 S1	937.551	12.9194	0.156046	0.135756	0.147959	0.405038	0.387597	0.352959	2.10799	2.17022	2.25973	0.275714	0.253411	0.266122	ug/g
NEG1992	SQDG(45:4)-H	SQDG(45:4)-H	SQDG	Saccharolipid	(45:4)	(45:4)				C54 H95 O12 S1	967.655	8.992	0.175213	0.133518	0.146554	0.0166018	0.0176106	0.0165251	0.143959	0.150066	0.00623826	0.265607	0.242162	0.246053	ug/g
NEG1993	SQDG(46:11)+HCOO	SQDG(46:11)+HCOO	SQDG	Saccharolipid	(46:11)	(46:11)				C56 H85 O14 S1	1013.57	2.16667	0.0552159	0.051184	0.0591736	0.00240619	0.0219803	0.0226707	0.0468293	0.0436205	0.0558014	0.00398763	0.0021762	0.0195547	ug/g
NEG1994	SQDG(46:11)+HCOO	SQDG(46:11)+HCOO	SQDG	Saccharolipid	(46:11)	(46:11)				C56 H85 O14 S1	1013.57	2.81797	0.0554553	0.0436309	0.0283675	0.0458907	0.0434138	0.0442408	0.423063	0.418374	0.457166	0.0440553	0.0388053	0.0345589	ug/g
NEG1996	SQDG(47:0)-H	SQDG(47:0)-H	SQDG	Saccharolipid	(47:0)	(47:0)				C56 H107 O12 S1	1003.75	14.2033	0.0547415	0.063189	0.0678016	0.0915696	0.0777368	0.0816412	0.0851811	0.0872989	0.0958169	0.14646	0.157997	0.143016	ug/g
NEG1998	SQDG(47:11)-H	SQDG(47:11)-H	SQDG	Saccharolipid	(47:11)	(47:11)				C56 H85 O12 S1	981.577	7.037	0.877409	0.855049	0.00382237	9.30799	0.0237123	9.12574	1.19039	1.21409	116.03	0.0544545	0.0488261	0.0412346	ug/g
NEG1999	SQDG(47:7)-H	SQDG(47:7)-H	SQDG	Saccharolipid	(47:7)	(47:7)				C56 H93 O12 S1	989.639	10.337	2.22468	2.09263	2.37513	15.4451	14.339	14.9581	11.9724	12.3936	12.5516	0.512017	0.462503	0.453778	ug/g
NEG2	CL(49:0)-H	CL(49:0)-H	CL	Glycerophospholipid	(49:0)	(49:0)				C58 H111 O17 P2	1141.73	14.804	0.116467	0.102327	0.115085	0.112647	0.11072	0.111852	0.0236795	0.0301345	0.0307375	0.0545057	0.0533049	0.0629107	ug/g
NEG20	CL(59:5)-H	CL(59:5)-H	CL	Glycerophospholipid	(59:5)	(59:5)				C68 H121 O17 P2	1271.81	16.827	0.0371158	0.0344056	0.0397761	0.0418063	0.040035	0.0412923	0.0411366	0.0418243	0.0454751	0.0232049	0.0223913	0.0197262	ug/g
NEG200	Cer(d14:1_26:0)+HCOO	Cer(d40:1)+HCOO	Cer	Sphingolipid	(d14:1_26:0)	(d14:1)	(26:0)			C41 H80 O5 N1	666.604	12.0948	0.0570429	0.0502672	0.0557282	0.0205685	0.0244149	0.0251411	0.131156	0.130836	0.13098	0.287297	0.268892	0.273741	ug/g
NEG2000	SQDG(48:0)-H	SQDG(48:0)-H	SQDG	Saccharolipid	(48:0)	(48:0)				C57 H109 O12 S1	1017.76	14.444	0.0594339	0.0405707	0.0397386	0.0407994	0.0359749	0.0316124	0.00631417	0.0041826	0.0271436	0.0433181	0.0743242	0.0378029	ug/g
NEG2001	SQDG(48:1)-H	SQDG(48:1)-H	SQDG	Saccharolipid	(48:1)	(48:1)				C57 H107 O12 S1	1015.75	13.7612	0.145743	0.125077	0.136551	0.120579	0.115059	0.134278	0.0272434	0.0209027	0.0198338	0.0952987	0.089861	0.0727691	ug/g
NEG2002	SQDG(49:0)-H	SQDG(49:0)-H	SQDG	Saccharolipid	(49:0)	(49:0)				C58 H111 O12 S1	1031.78	14.8232	0.255221	0.190789	0.250578	0.210361	0.212287	0.1894	0.0692916	0.0638213	0.0763028	0.24563	0.22633	0.208557	ug/g
NEG2003	SQDG(49:1)-H	SQDG(49:1)-H	SQDG	Saccharolipid	(49:1)	(49:1)				C58 H109 O12 S1	1029.76	14.1674	0.82741	0.741464	0.835015	0.53207	0.467623	0.457357	0.163224	0.166302	0.164356	0.585139	0.543186	0.50226	ug/g
NEG2004	SQDG(49:11)-H	SQDG(49:11)-H	SQDG	Saccharolipid	(49:11)	(49:11)				C58 H89 O12 S1	1009.61	7.833	0.0149118	0.0134834	0.0210829	0.172825	0.173291	0.17081	0.956775	1.01579	0.970919	0.0923465	0.0943561	0.0811501	ug/g
NEG2005	SQDG(49:2)-H	SQDG(49:2)-H	SQDG	Saccharolipid	(49:2)	(49:2)				C58 H107 O12 S1	1027.75	13.528	0.0634647	0.0650086	0.0678641	0.115243	0.0892952	0.104179	0.0612007	0.0782364	0.0631614	0.117827	0.115937	0.103954	ug/g
NEG2006	SQDG(50:1)-H	SQDG(50:1)-H	SQDG	Saccharolipid	(50:1)	(50:1)				C59 H111 O12 S1	1043.78	14.563	0.0594287	0.0542498	0.0583364	0.0251147	0.0221046	0.0273376	0.00686441	0.0109488	0.012378	0.0542614	0.0463506	0.0523825	ug/g
NEG2008	SQDG(51:0)-H	SQDG(51:0)-H	SQDG	Saccharolipid	(51:0)	(51:0)				C60 H115 O12 S1	1059.81	15.5174	0.0433224	0.035319	0.0388175	0.0289421	0.0293146	0.0271165	0.00847957	0.0160067	0.0179684	0.119661	0.132128	0.130319	ug/g
NEG2009	SQDG(51:1)-H	SQDG(51:1)-H	SQDG	Saccharolipid	(51:1)	(51:1)				C60 H113 O12 S1	1057.8	14.986	0.0727546	0.070349	0.0685228	0.0360923	0.0269459	0.0257166	0.00474221	0.00160084	0.00339272	0.0911531	0.0847868	0.0787065	ug/g
NEG201	Cer(d40:2+O)-H	Cer(d40:2+O)-H	Cer	Sphingolipid	(d40:2+O)	(d40:2+O)				C40 H76 O4 N1	634.578	12.5252	0.0259443	0.0224939	0.026184	0.015184	0.0151443	0.019889	0.0288471	0.0320071	0.0320204	0.173375	0.168275	0.160315	ug/g
NEG2010	SQDG(53:1)-H	SQDG(53:1)-H	SQDG	Saccharolipid	(53:1)	(53:1)				C62 H117 O12 S1	1085.83	7.582	0.0397512	0.0424304	0.0445076	0.0459482	0.0774376	0.0449877	0.124418	0.129198	0.129731	0.0780897	0.144028	0.0734582	ug/g
NEG2013	SQMG(16:0)-H	SQMG(16:0)-H	SQMG	Saccharolipid	(16:0)	(16:0)				C25 H47 O11 S1	555.284	1.41263	0.0676569	0.0569381	0.053444	0.103582	0.083665	0.0765153	0.587152	0.616289	0.558987	0.0299917	0.0322225	0.0143372	ug/g
NEG2014	SQMG(18:1)-H	SQMG(18:1)-H	SQMG	Saccharolipid	(18:1)	(18:1)				C27 H49 O11 S1	581.3	1.471	0.644004	0.480543	0.570224	0.00961855	0.0702642	0.0723843	0.191572	0.223759	0.221675	0.183197	0.176774	0.00386708	ug/g
NEG2015	SQMG(18:2)-H	SQMG(18:2)-H	SQMG	Saccharolipid	(18:2)	(18:2)				C27 H47 O11 S1	579.284	1.23359	0.00507949	0.0194504	0.00680961	0.0387397	0.0397745	0.029154	0.306687	0.310701	0.306547	0.064246	0.0619935	0.0546148	ug/g
NEG2016	SQMG(18:3)-H	SQMG(18:3)-H	SQMG	Saccharolipid	(18:3)	(18:3)				C27 H45 O11 S1	577.269	1.09402	0.201818	0.187081	0.216283	0.0245173	0.170856	0.00746625	0.328198	0.341336	0.34847	0.140483	0.135557	0.119423	ug/g
NEG2017	SQMG(29:0)+HCOO	SQMG(29:0)+HCOO	SQMG	Saccharolipid	(29:0)	(29:0)				C39 H75 O13 S1	783.493	6.14439	0.0201953	0.0577522	0.0390988	0.101209	0.139929	0.0815391	0.0988469	0.104226	0.141098	0.0219054	0.0195207	0.0264257	ug/g
NEG2018	SQMG(34:10)-H	SQMG(34:10)-H	SQMG	Saccharolipid	(34:10)	(34:10)				C43 H63 O11 S1	787.41	8.67705	0.164726	0.161925	0.201815	0.398939	0.394918	0.392235	0.227274	0.254773	0.276476	0.259994	0.253942	0.227088	ug/g
NEG2019	SQMG(35:10)-H	SQMG(35:10)-H	SQMG	Saccharolipid	(35:10)	(35:10)				C44 H65 O11 S1	801.425	9.11529	0.413081	0.425121	0.454939	0.7832	0.871403	0.80376	0.221726	0.240569	0.20866	0.617275	0.594622	0.50633	ug/g
NEG2020	SQMG(35:10)-H	SQMG(35:10)-H	SQMG	Saccharolipid	(35:10)	(35:10)				C44 H65 O11 S1	801.425	9.70232	0.48449	0.376408	0.246249	0.152223	0.163942	0.233596	0.291095	0.727304	0.219335	0.0757231	0.0698176	0.0838082	ug/g
NEG2021	SQMG(35:10)-H	SQMG(35:10)-H	SQMG	Saccharolipid	(35:10)	(35:10)				C44 H65 O11 S1	801.425	10.3578	0.0440933	0.033816	0.0903566	0.0484718	0.0491572	0.0060748	0.0604336	0.00870381	0.0325717	0.0173933	0.0295519	0.0436052	ug/g
NEG2022	SQMG(35:9)-H	SQMG(35:9)-H	SQMG	Saccharolipid	(35:9)	(35:9)				C44 H67 O11 S1	803.441	10.1528	3.86897e-08	0.00181217	0.0174296	0.103891	0.0803734	0.0835397	0.20701	0.277368	0.370208	0.242175	0.162636	0.172164	ug/g
NEG2023	WE(32:0)-H	WE(32:0)-H	WE	Fatty Acyls	(32:0)	(32:0)				H63 C32 O2	479.483	15.315	0.137534	0.13321	0.186857	5.18604	5.00069	4.82973	7.15057	7.20501	7.07017	0.914134	0.75474	0.818539	ug/g
NEG2024	phSM(d35:3)-CH3	phSM(d35:3)-CH3	phSM	Sphingolipid	(d35:3)	(d35:3)				C39 H74 O7 N2 P1	713.524	7.05003	0.0135963	0.0105552	0.0145337	0.205744	0.197027	0.203215	0.747856	0.81897	0.813077	0.00284601	0.00423912	0.000562047	ug/g
NEG2025	phSM(d36:4)-CH3	phSM(d36:4)-CH3	phSM	Sphingolipid	(d36:4)	(d36:4)				C40 H74 O7 N2 P1	725.524	9.301	0.184787	0.171294	0.198032	0.133187	0.127544	0.13155	0.279426	0.315687	0.236783	3.77833e-07	0.0581269	0.0514229	ug/g
NEG203	Cer(d15:1_26:0)+HCOO	Cer(d41:1)+HCOO	Cer	Sphingolipid	(d15:1_26:0)	(d15:1)	(26:0)			C42 H82 O5 N1	680.62	12.6259	0.0371952	0.0323285	0.0102339	0.00780232	0.013084	0.0100177	0.00297711	0.0053175	0.00599584	0.664851	0.658457	0.639358	ug/g
NEG204	Cer(d41:1+2O)-H	Cer(d41:1+2O)-H	Cer	Sphingolipid	(d41:1+2O)	(d41:1+2O)				C41 H80 O5 N1	666.604	12.107	0.0570331	0.0502586	0.0557187	0.0205649	0.0244107	0.0251368	0.112446	0.00099398	0.112287	0.307302	0.262851	0.329454	ug/g
NEG206	Cer(d23:0_19:0)+HCOO	Cer(d42:0)+HCOO	Cer	Sphingolipid	(d23:0_19:0)	(d23:0)	(19:0)			C43 H86 O5 N1	696.651	14.9622	0.03511	0.0334666	0.0317786	0.0295358	0.0304886	0.0329958	0.0224968	0.0256807	0.0203997	0.0246618	0.0250291	0.0295438	ug/g
NEG208	Cer(d19:0_23:1)+HCOO	Cer(d42:1)+HCOO	Cer	Sphingolipid	(d19:0_23:1)	(d19:0)	(23:1)			C43 H84 O5 N1	694.635	13.1463	0.00652446	0.0309641	0.00792554	0.0204158	0.0228808	0.0221595	0.00818914	0.00326883	0.00766693	1.24921	1.22144	1.20321	ug/g
NEG209	Cer(d21:1_21:0)+HCOO	Cer(d42:1)+HCOO	Cer	Sphingolipid	(d21:1_21:0)	(d21:1)	(21:0)			C43 H84 O5 N1	694.635	13.7282	0.0164602	0.0103311	0.0106765	0.00256104	0.00130127	0.00393285	0.0155679	0.00937091	0.00926535	0.375387	0.352482	0.391616	ug/g
NEG21	CL(60:0)-2H	CL(60:0)-2H	CL	Glycerophospholipid	(60:0)	(60:0)				C69 H132 O17 P2	647.448	6.26559	0.461085	0.426493	0.516593	0.114079	0.115427	0.119797	0.0092137	0.00689974	0.00835915	0.0519493	0.0483712	0.0367778	ug/g
NEG210	Cer(d42:1+O)+HCOO	Cer(d42:1+O)+HCOO	Cer	Sphingolipid	(d42:1+O)	(d42:1+O)				C43 H84 O6 N1	710.63	13.03	0.00621897	0.010325	0.00544038	0.00148983	0.00153829	0.013154	0.00530061	0.0066365	0.00162192	0.28734	0.282015	0.279585	ug/g
NEG211	Cer(d18:2_24:0+O)+HCOO	Cer(d42:2+O)+HCOO	Cer	Sphingolipid	(d18:2_24:0+O)	(d18:2)	(24:0+O)			C43 H82 O6 N1	708.615	13.577	0.0443506	0.0417784	0.0376119	0.0489133	0.0497924	0.0424741	0.0939503	0.0838134	0.084796	0.414943	0.422606	0.418116	ug/g
NEG213	Cer(d43:0+O)+HCOO	Cer(d43:0+O)+HCOO	Cer	Sphingolipid	(d43:0+O)	(d43:0+O)				C44 H88 O6 N1	726.662	14.5912	0.848581	0.777025	0.778954	0.302826	0.299753	0.292845	1.10885	1.10439	0.989755	1.77712	1.72338	1.81223	ug/g
NEG214	Cer(d19:0_24:1)+HCOO	Cer(d43:1)+HCOO	Cer	Sphingolipid	(d19:0_24:1)	(d19:0)	(24:1)			C44 H86 O5 N1	708.651	13.6414	0.0194684	0.0186854	0.0159244	0.00234813	0.00532505	0.001643	0.00244085	0.00511555	0.00515215	0.439108	0.434348	0.384957	ug/g
NEG215	Cer(d43:1+O)+HCOO	Cer(d43:1+O)+HCOO	Cer	Sphingolipid	(d43:1+O)	(d43:1+O)				C44 H86 O6 N1	724.646	13.5366	0.00329737	0.00654133	0.00607074	0.123928	0.00116211	0.00131942	0.00275689	0.0902423	0.00699389	0.355319	0.37266	0.366888	ug/g
NEG216	Cer(d19:0_25:0)+HCOO	Cer(d44:0)+HCOO	Cer	Sphingolipid	(d19:0_25:0)	(d19:0)	(25:0)			C45 H90 O5 N1	724.682	15.1467	0.0893666	0.0846965	0.0845768	0.0324546	0.0467034	0.0481971	0.108875	0.105165	0.0997576	0.438657	0.451278	0.420805	ug/g
NEG218	Cer(d44:0+O)+HCOO	Cer(d44:0+O)+HCOO	Cer	Sphingolipid	(d19:0_25:0+O)	(d19:0)	(25:0+O)			C45 H90 O6 N1	740.677	15.049	0.431955	0.376004	0.395677	0.151435	0.173647	0.170919	0.569371	0.556216	0.531893	0.943869	0.947334	0.922274	ug/g
NEG219	Cer(d44:1)+HCOO	Cer(d44:1)+HCOO	Cer	Sphingolipid	(d44:1)	(d44:1)				C45 H88 O5 N1	722.667	14.1322	0.00788945	0.00540659	0.00360773	0.0442595	0.0470023	0.00146644	0.0256717	0.00110289	0.00128796	0.100576	0.104186	0.0974677	ug/g
NEG220	Cer(d21:1_23:0+O)+HCOO	Cer(d44:1+O)+HCOO	Cer	Sphingolipid	(d21:1_23:0+O)	(d21:1)	(23:0+O)			C45 H88 O6 N1	738.662	14.0258	0.00715916	0.0097468	0.00784702	0.00549295	0.00598754	0.00971865	0.0112638	0.00931747	0.0122074	0.117851	0.106653	0.116826	ug/g
NEG221	Cer(d18:2_26:0+O)-H	Cer(d44:2+O)-H	Cer	Sphingolipid	(d18:2_26:0+O)	(d18:2)	(26:0+O)			C44 H84 O4 N1	690.641	14.5647	0.0254941	0.0010937	0.0253947	0.00706126	0.00333679	0.00468596	0.0130543	0.0119093	0.00794713	0.0593405	0.0486367	0.0538357	ug/g
NEG222	Cer(d45:0+O)+HCOO	Cer(d45:0+O)+HCOO	Cer	Sphingolipid	(d45:0+O)	(d45:0+O)				C46 H92 O6 N1	754.693	15.486	0.0453348	0.0422083	0.0432861	0.0256316	0.0210159	0.0187405	0.133376	0.128552	0.128029	0.0993203	0.0983938	0.103705	ug/g
NEG223	Cer(d46:0+O)+HCOO	Cer(d46:0+O)+HCOO	Cer	Sphingolipid	(d46:0+O)	(d46:0+O)				C47 H94 O6 N1	768.709	15.8412	0.0230493	0.0172678	0.0193009	0.0164653	0.0184811	0.019384	0.0501909	0.0489411	0.0499424	0.0507629	0.0467011	0.0516954	ug/g
NEG225	Cer(m33:2+2O)+HCOO	Cer(m33:2+2O)+HCOO	Cer	Sphingolipid	(m33:2+2O)	(m33:2+2O)				C34 H64 O6 N1	582.474	8.321	0.00379642	0.00612336	0.00519498	0.0522256	0.0554621	0.0559821	0.0506521	0.0505945	0.0517916	0.0771368	0.0922366	0.0989278	ug/g
NEG226	Cer(m34:0+O)+HCOO	Cer(m34:0+O)+HCOO	Cer	Sphingolipid	(m34:0+O)	(m34:0+O)				C35 H70 O5 N1	584.526	10.6689	0.0547711	0.0545937	0.0550975	0.0704879	0.0691423	0.071693	0.0153501	0.0165353	0.0122836	0.096329	0.101469	0.101594	ug/g
NEG227	Cer(m34:2)+HCOO	Cer(m34:2)+HCOO	Cer	Sphingolipid	(m34:2)	(m34:2)				C35 H66 O4 N1	564.5	9.45266	0.615827	0.0993691	0.137542	0.364547	0.345414	0.355023	0.298793	0.31118	0.305089	1.95147	1.98085	1.97271	ug/g
NEG228	Cer(m17:0_18:0)+HCOO	Cer(m35:0)+HCOO	Cer	Sphingolipid	(m17:0_18:0)	(m17:0)	(18:0)			C36 H72 O4 N1	582.547	10.8117	0.0198734	0.0176722	0.0235086	0.0328374	0.0348724	0.0072778	0.0253607	0.0206154	0.0183115	0.0530099	0.0598651	0.0545619	ug/g
NEG23	CL(60:4)-2H	CL(60:4)-2H	CL	Glycerophospholipid	(60:4)	(60:4)				C69 H124 O17 P2	643.416	6.81267	0.0561195	0.0693368	0.0644219	0.0543338	0.0542468	0.0514887	0.0246303	0.0277052	0.02428	0.0688729	0.022887	0.0374171	ug/g
NEG230	Cer(m35:4)+HCOO	Cer(m35:4)+HCOO	Cer	Sphingolipid	(m35:4)	(m35:4)				C36 H64 O4 N1	574.484	11.9868	0.00661438	0.00491111	0.00925776	0.016364	0.0197052	0.0102847	0.0207875	0.0131433	0.0190102	0.206307	0.182237	0.197334	ug/g
NEG231	Cer(m36:0+O)+HCOO	Cer(m36:0+O)+HCOO	Cer	Sphingolipid	(m36:0+O)	(m36:0+O)				C37 H74 O5 N1	612.557	11.848	0.0332016	0.0303176	0.0394664	0.0352361	0.0350376	0.0353639	0.0134553	0.0128969	0.015278	0.0844001	0.0774438	0.0808573	ug/g
NEG232	Cer(m36:2)+HCOO	Cer(m36:2)+HCOO	Cer	Sphingolipid	(m36:2)	(m36:2)				C37 H70 O4 N1	592.531	10.812	0.0134974	0.00863999	0.0132606	0.0874266	0.0928446	0.0937152	0.00758133	0.00945341	0.0100583	0.206008	0.188554	0.190279	ug/g
NEG233	Cer(m37:2+2O)-H	Cer(m37:2+2O)-H	Cer	Sphingolipid	(m37:2+2O)	(m37:2+2O)				C37 H70 O4 N1	592.531	10.8033	0.0134974	0.00863999	0.0132606	0.0874266	0.0928446	0.0937152	0.00758133	0.00945341	0.0100583	0.206008	0.188554	0.190279	ug/g
NEG234	Cer(m37:4)+HCOO	Cer(m37:4)+HCOO	Cer	Sphingolipid	(m37:4)	(m37:4)				C38 H68 O4 N1	602.515	13.1427	0.240376	0.227342	0.239439	0.0305516	0.0424378	0.0276951	0.087143	0.0932382	0.081835	0.547774	0.501144	0.479047	ug/g
NEG235	Cer(m38:4)+HCOO	Cer(m38:4)+HCOO	Cer	Sphingolipid	(m38:4)	(m38:4)				C39 H70 O4 N1	616.531	13.686	0.0570533	0.0539595	0.0568309	0.0570081	0.060541	0.0611086	0.00261218	0.00248741	0.00524541	0.0855351	0.0882003	0.0784741	ug/g
NEG236	Cer(m39:2)+HCOO	Cer(m39:2)+HCOO	Cer	Sphingolipid	(m39:2)	(m39:2)				C40 H76 O4 N1	634.578	12.509	0.02217	0.018357	0.0213102	0.0151979	0.0151698	0.019924	0.0288969	0.0320735	0.0320783	0.17368	0.168567	0.160596	ug/g
NEG237	Cer(m39:4)+HCOO	Cer(m39:4)+HCOO	Cer	Sphingolipid	(m39:4)	(m39:4)				C40 H72 O4 N1	630.547	14.212	0.0871142	0.0823903	0.0867746	0.00128912	0.000613668	0.0028591	0.0174956	0.0226727	0.0165556	0.2099	0.195146	0.198379	ug/g
NEG239	Cer(m40:1+2O)+HCOO	Cer(m40:1+2O)+HCOO	Cer	Sphingolipid	(m40:1+2O)	(m40:1+2O)				C41 H80 O6 N1	682.599	11.8207	0.0154089	0.0159322	0.0168464	0.0522119	0.0502322	0.0533677	0.00211144	0.034435	0.0336054	0.0901006	0.0674199	0.0749388	ug/g
NEG240	Cer(m40:1+O)+HCOO	Cer(m40:1+O)+HCOO	Cer	Sphingolipid	(m40:1+O)	(m40:1+O)				C41 H80 O5 N1	666.604	12.693	0.0732286	0.067661	0.0685993	0.0312617	0.0553835	0.0355391	0.076468	0.0803391	0.0730841	1.22732	1.23119	1.23626	ug/g
NEG241	Cer(m40:2+2O)+HCOO	Cer(m40:2+2O)+HCOO	Cer	Sphingolipid	(m40:2+2O)	(m40:2+2O)				C41 H78 O6 N1	680.583	12.519	0.0260372	0.0258483	0.0244882	0.019291	0.0179082	0.0251472	0.0384428	0.0329167	0.0336012	0.1674	0.172478	0.177006	ug/g
NEG242	Cer(m41:1+O)+HCOO	Cer(m41:1+O)+HCOO	Cer	Sphingolipid	(m41:1+O)	(m41:1+O)				C42 H82 O5 N1	680.62	12.636	0.0371952	0.0323285	0.0102339	0.00780232	0.013084	0.0100177	0.00297711	0.0053175	0.00599584	0.664851	0.658457	0.639358	ug/g
NEG243	Cer(m41:1+O)+HCOO	Cer(m41:1+O)+HCOO	Cer	Sphingolipid	(m41:1+O)	(m41:1+O)				C42 H82 O5 N1	680.62	13.121	0.101556	0.106276	0.107196	0.0271389	0.0264256	0.0311586	0.0912588	0.0869484	0.0827964	1.57072	1.49431	1.48108	ug/g
NEG245	Cer(m42:0+O)+HCOO	Cer(m42:0+O)+HCOO	Cer	Sphingolipid	(m42:0+O)	(m42:0+O)				C43 H86 O5 N1	696.651	14.96	0.0351263	0.0366349	0.0317741	0.0295469	0.0304842	0.0301815	0.022445	0.0256772	0.0230779	0.0246583	0.0250256	0.0295396	ug/g
NEG246	Cer(m42:1+O)+HCOO	Cer(m42:1+O)+HCOO	Cer	Sphingolipid	(m42:1+O)	(m42:1+O)				C43 H84 O5 N1	694.635	13.1547	0.0145218	0.0126672	0.0080157	0.0104826	0.0131643	0.0104149	0.00876078	0.00330651	0.00724476	1.35442	1.23533	1.28976	ug/g
NEG247	Cer(m42:1+O)+HCOO	Cer(m42:1+O)+HCOO	Cer	Sphingolipid	(m42:1+O)	(m42:1+O)				C43 H84 O5 N1	694.635	14.66	0.0264498	0.0210332	0.0234008	0.00403335	0.00341586	0.00481097	0.0225778	0.0203115	0.0191083	0.0123565	0.00755514	0.0087927	ug/g
NEG248	Cer(m17:0_26:0)+HCOO	Cer(m43:0)+HCOO	Cer	Sphingolipid	(m17:0_26:0)	(m17:0)	(26:0)			C44 H88 O4 N1	694.672	15.0627	0.0838905	0.0785991	0.0857261	0.0265719	0.0294914	0.0347128	0.111684	0.113869	0.110787	0.19821	0.204693	0.195937	ug/g
NEG249	Cer(m43:0+O)+HCOO	Cer(m43:0+O)+HCOO	Cer	Sphingolipid	(m43:0+O)	(m43:0+O)				C44 H88 O5 N1	710.667	14.692	0.887242	0.814117	0.850632	0.326733	0.326395	0.349527	0.745339	0.718238	0.720339	4.07536	3.93168	3.95663	ug/g
NEG251	Cer(m43:1+O)+HCOO	Cer(m43:1+O)+HCOO	Cer	Sphingolipid	(m43:1+O)	(m43:1+O)				C44 H86 O5 N1	708.651	13.644	0.0194692	0.0157714	0.0159281	0.00234822	0.00532527	0.00162798	0.00242183	0.00511576	0.00515254	0.440991	0.440524	0.397489	ug/g
NEG252	Cer(m48:1)+HCOO	Cer(m48:1)+HCOO	Cer	Sphingolipid	(m48:1)	(m48:1)				C49 H96 O4 N1	762.734	17.2266	1.28834e-07	0.0224892	0.0411269	0.87645	0.893778	0.929906	0.25454	0.253777	0.239655	0.0291609	0.0321638	0.0304853	ug/g
NEG254	Cer(t16:1_17:1)-H	Cer(t33:2)-H	Cer	Sphingolipid	(t16:1_17:1)	(t16:1)	(17:1)			C33 H62 O4 N1	536.468	8.31226	0.00591506	0.00674556	0.00771022	0.0737569	0.0783278	0.0790622	0.070505	0.0702994	0.0695391	0.10606	0.134802	0.139188	ug/g
NEG255	Cer(t34:0)+HCOO	Cer(t34:0)+HCOO	Cer	Sphingolipid	(t34:0)	(t34:0)				C35 H70 O6 N1	600.521	9.598	0.0325135	0.0228614	0.0433921	0.0639425	0.0613698	0.0663871	0.0266512	0.0357833	0.0429761	0.0558614	0.0508792	0.0500067	ug/g
NEG256	Cer(t17:0_17:0+O)-H	Cer(t34:0+O)-H	Cer	Sphingolipid	(t17:0_17:0+O)	(t17:0)	(17:0+O)			C34 H68 O5 N1	570.51	9.13644	0.120367	0.107371	0.129265	0.0552244	0.0382294	0.0441494	0.0328918	0.0470701	0.0206833	0.118262	0.118863	0.105989	ug/g
NEG257	Cer(t16:1_18:1)+HCOO	Cer(t34:2)+HCOO	Cer	Sphingolipid	(t16:1_18:1)	(t16:1)	(18:1)			C35 H66 O6 N1	596.49	8.96506	0.104262	0.105237	0.101137	0.0184257	0.207811	0.0237094	0.0375604	0.0290384	0.0267867	0.924293	0.979073	0.890854	ug/g
NEG26	CL(62:0)-2H	CL(62:0)-2H	CL	Glycerophospholipid	(62:0)	(62:0)				C71 H136 O17 P2	661.463	7.8384	0.166368	0.101139	0.184844	0.00199251	0.532412	0.547108	0.0306626	0.0364079	0.00424144	0.0572926	0.0512069	0.0586146	ug/g
NEG260	Cer(t35:0)+HCOO	Cer(t35:0)+HCOO	Cer	Sphingolipid	(t16:0_19:0)	(t16:0)	(19:0)			C36 H72 O6 N1	614.537	10.2136	0.0832065	0.0767365	0.0747237	0.0671068	0.0790684	0.0821463	0.138239	0.090796	0.0897437	0.171745	0.169825	0.144359	ug/g
NEG261	Cer(t16:0_19:0+O)+HCOO	Cer(t35:0+O)+HCOO	Cer	Sphingolipid	(t16:0_19:0+O)	(t16:0)	(19:0+O)			C36 H72 O7 N1	630.531	9.76242	0.536878	0.506086	0.533074	0.251116	0.293435	0.28185	0.85392	0.85584	0.845159	1.95336	2.01635	1.88128	ug/g
NEG263	Cer(t18:1_17:1)+HCOO	Cer(t35:2)+HCOO	Cer	Sphingolipid	(t18:1_17:1)	(t18:1)	(17:1)			C36 H68 O6 N1	610.505	9.59758	0.20635	0.119241	0.118874	0.0341618	0.056127	0.0363873	0.0950485	0.0902408	0.0909685	0.830307	1.06626	1.02841	ug/g
NEG264	Cer(t18:0_18:0)+HCOO	Cer(t36:0)+HCOO	Cer	Sphingolipid	(t18:0_18:0)	(t18:0)	(18:0)			C37 H74 O6 N1	628.552	10.8067	0.0660512	0.0612764	0.0639299	0.0321097	0.0370622	0.0310932	0.0595675	0.0623837	0.0650049	0.12573	0.130368	0.117121	ug/g
NEG265	Cer(t17:0_19:0+O)+HCOO	Cer(t36:0+O)+HCOO	Cer	Sphingolipid	(t17:0_19:0+O)	(t17:0)	(19:0+O)			C37 H74 O7 N1	644.547	10.3751	0.841607	0.818104	0.781775	0.284766	0.279695	0.290392	0.625497	0.600522	0.557148	1.92842	1.84396	1.93323	ug/g
NEG267	Cer(t18:1_18:0)-H	Cer(t36:1)-H	Cer	Sphingolipid	(t18:1_18:0)	(t18:1)	(18:0)			C36 H70 O4 N1	580.531	10.927	0.0200473	0.0166699	0.0196494	0.0329387	0.03498	0.035308	0.00745066	0.0123976	0.00785556	0.0502006	0.0606704	0.061453	ug/g
NEG268	Cer(t18:1_18:1)+HCOO	Cer(t36:2)+HCOO	Cer	Sphingolipid	(t18:1_18:1)	(t18:1)	(18:1)			C37 H70 O6 N1	624.521	10.2033	0.571037	0.542346	0.564375	0.332123	0.336395	0.350501	0.327188	0.364608	0.309464	5.14865	5.47842	5.12023	ug/g
NEG27	CL(62:2)-2H	CL(62:2)-2H	CL	Glycerophospholipid	(62:2)	(62:2)				C71 H132 O17 P2	659.448	6.60504	0.19475	0.17358	0.227307	0.0026849	0.00316642	0.0055646	0.170829	0.00329525	0.00423485	0.401012	0.357556	0.332105	ug/g
NEG270	Cer(t18:0_19:0)+HCOO	Cer(t37:0)+HCOO	Cer	Sphingolipid	(t18:0_19:0)	(t18:0)	(19:0)			C38 H76 O6 N1	642.568	10.6272	0.235024	0.223392	0.225189	0.254881	0.252041	0.272722	0.109658	0.107713	0.09686	0.19661	0.183869	0.173413	ug/g
NEG271	Cer(t16:0_21:0)+HCOO	Cer(t37:0)+HCOO	Cer	Sphingolipid	(t16:0_21:0)	(t16:0)	(21:0)			C38 H76 O6 N1	642.568	11.4094	0.0494666	0.0346352	0.0335622	0.0281381	0.023146	0.03061	0.0590396	0.0661939	0.0563468	0.0678031	0.0659129	0.0637276	ug/g
NEG273	Cer(t17:0_20:0+O)+HCOO	Cer(t37:0+O)+HCOO	Cer	Sphingolipid	(t17:0_20:0+O)	(t17:0)	(20:0+O)			C38 H76 O7 N1	658.563	10.9815	0.723409	0.720705	0.735998	0.225661	0.228796	0.22856	0.836978	0.847225	0.83437	1.55548	1.54446	1.50941	ug/g
NEG275	Cer(t37:2)+HCOO	Cer(t37:2)+HCOO	Cer	Sphingolipid	(t37:2)	(t37:2)				C38 H72 O6 N1	638.537	10.8063	0.019482	0.0139812	0.0241179	0.00305886	0.00235495	0.0810594	0.0158248	0.0171139	0.0161146	0.210783	0.176609	0.209878	ug/g
NEG276	Cer(t38:0)+HCOO	Cer(t38:0)+HCOO	Cer	Sphingolipid	(t38:0)	(t38:0)				C39 H78 O6 N1	656.583	11.2244	1.00589	0.988687	0.956744	0.899829	0.900579	0.93604	0.343497	0.340435	0.329939	0.965881	0.981368	0.888921	ug/g
NEG277	Cer(t16:0_22:0)+HCOO	Cer(t38:0)+HCOO	Cer	Sphingolipid	(t16:0_22:0)	(t16:0)	(22:0)			C39 H78 O6 N1	656.583	11.9991	0.151185	0.148449	0.142528	0.122355	0.131451	0.117412	0.310916	0.29056	0.312229	0.308597	0.316264	0.284325	ug/g
NEG279	Cer(t38:0+2O)+HCOO	Cer(t38:0+2O)+HCOO	Cer	Sphingolipid	(t38:0+2O)	(t38:0+2O)				C39 H78 O8 N1	688.573	10.6498	0.0988122	0.0967986	0.0859128	0.103316	0.107773	0.10968	0.0460738	0.0417957	0.0382336	0.0783177	0.0796637	0.0709881	ug/g
NEG281	Cer(t18:0_20:0+O)+HCOO	Cer(t38:0+O)+HCOO	Cer	Sphingolipid	(t18:0_20:0+O)	(t18:0)	(20:0+O)			C39 H78 O7 N1	672.578	10.7648	0.421219	0.410962	0.445664	0.0958092	0.0948851	0.102678	0.0190041	0.0213846	0.0122319	0.0093726	0.00829128	0.00780828	ug/g
NEG282	Cer(t18:0_20:0+O)+HCOO	Cer(t38:0+O)+HCOO	Cer	Sphingolipid	(t18:0_20:0+O)	(t18:0)	(20:0+O)			C39 H78 O7 N1	672.578	11.5726	0.699725	0.663428	0.672799	0.349337	0.387865	0.365174	1.01938	0.947588	0.978453	1.8578	1.8655	1.76119	ug/g
NEG283	Cer(t38:1)+HCOO	Cer(t38:1)+HCOO	Cer	Sphingolipid	(t38:1)	(t38:1)				C39 H76 O6 N1	654.568	10.657	0.00393961	0.0149914	0.00141215	0.00717035	0.0122239	0.0124234	0.0152833	0.0152837	0.00181143	0.036404	0.0219823	0.0256916	ug/g
NEG284	Cer(t20:1_18:1)-H	Cer(t38:2)-H	Cer	Sphingolipid	(t20:1_18:1)	(t20:1)	(18:1)			C38 H72 O4 N1	606.547	11.3914	0.00545515	0.00370003	0.0096765	0.00139173	0.0441444	0.00362241	0.00725171	0.00732664	0.00734373	0.115883	0.114897	0.111191	ug/g
NEG285	Cer(t38:3+2O)+HCOO	Cer(t38:3+2O)+HCOO	Cer	Sphingolipid	(t38:3+2O)	(t38:3+2O)				C39 H72 O8 N1	682.526	12.5768	0.0499088	0.0507459	0.0463802	0.0613822	0.0673346	0.0671286	0.0607426	0.0591387	0.054286	0.0663707	0.0678274	0.061056	ug/g
NEG286	Cer(t18:0_21:0)+HCOO	Cer(t39:0)+HCOO	Cer	Sphingolipid	(t18:0_21:0)	(t18:0)	(21:0)			C40 H80 O6 N1	670.599	11.8008	1.59816	1.46332	1.45708	1.18645	1.23212	1.19157	0.449537	0.46853	0.473518	1.28853	1.26565	1.24591	ug/g
NEG287	Cer(t17:0_22:0)+HCOO	Cer(t39:0)+HCOO	Cer	Sphingolipid	(t17:0_22:0)	(t17:0)	(22:0)			C40 H80 O6 N1	670.599	12.5464	0.605713	0.572912	0.573467	0.391051	0.399058	0.382093	1.28901	1.24583	1.22301	1.11443	1.08414	1.08214	ug/g
NEG29	CL(62:4)-2H	CL(62:4)-2H	CL	Glycerophospholipid	(62:4)	(62:4)				C71 H128 O17 P2	657.432	5.28521	0.290929	0.301523	0.367305	0.0204654	0.0122694	0.0180153	0.00396285	0.00198854	0.00638411	0.290888	0.279426	0.254727	ug/g
NEG291	Cer(t16:1_23:0+O)+HCOO	Cer(t39:1+O)+HCOO	Cer	Sphingolipid	(t16:1_23:0+O)	(t16:1)	(23:0+O)			C40 H78 O7 N1	684.578	11.5156	0.0659535	0.0503469	0.0568753	0.0536692	0.0656314	0.057002	0.094411	0.0963567	0.0962855	1.50378	1.47096	1.41199	ug/g
NEG293	Cer(t39:2)+HCOO	Cer(t39:2)+HCOO	Cer	Sphingolipid	(t39:2)	(t39:2)				C40 H76 O6 N1	666.568	11.9924	0.00979446	0.0125712	0.0112082	0.00287816	0.00407071	0.00714102	0.00358205	0.00477973	0.0102667	0.0920519	0.0876358	0.0828682	ug/g
NEG297	Cer(t40:0+O)+HCOO	Cer(t40:0+O)+HCOO	Cer	Sphingolipid	(t40:0+O)	(t40:0+O)				C41 H82 O7 N1	700.61	11.9246	1.5403	1.46888	1.49774	0.324456	0.345423	0.329155	0.0304126	0.0351005	0.0380731	0.0727932	0.0783242	0.174428	ug/g
NEG30	CL(62:4)-2H	CL(62:4)-2H	CL	Glycerophospholipid	(62:4)	(62:4)				C71 H128 O17 P2	657.432	5.87024	0.124693	0.124153	0.119095	0.00729286	0.00894461	0.00626966	0.00937618	0.00671935	0.00306382	0.0514872	0.0370204	0.0528568	ug/g
NEG301	Cer(t18:1_22:0+O)+HCOO	Cer(t40:1+O)+HCOO	Cer	Sphingolipid	(t18:1_22:0+O)	(t18:1)	(22:0+O)			C41 H80 O7 N1	698.594	12.0443	0.108538	0.122199	0.132938	0.0394601	0.0829779	0.0624967	0.200624	0.204541	0.199495	2.87548	2.94732	2.66744	ug/g
NEG304	Cer(t40:2)+HCOO	Cer(t40:2)+HCOO	Cer	Sphingolipid	(t18:1_22:1)	(t18:1)	(22:1)			C41 H78 O6 N1	680.583	12.5223	0.0472608	0.0443249	0.0461952	0.0346148	0.0333732	0.0452735	0.0675962	0.0652409	0.0658791	0.341784	0.340986	0.33872	ug/g
NEG305	Cer(t41:0)+HCOO	Cer(t41:0)+HCOO	Cer	Sphingolipid	(t41:0)	(t41:0)				C42 H84 O6 N1	698.63	12.88	4.62019	4.19525	4.25651	1.85615	1.84136	1.85969	0.341577	0.327336	0.327264	1.84025	1.83693	1.86301	ug/g
NEG31	CL(62:4)-2H	CL(62:4)-2H	CL	Glycerophospholipid	(62:4)	(62:4)				C71 H128 O17 P2	657.432	7.32158	0.101279	0.0881637	0.104015	0.0142776	0.0189224	0.0226243	0.00823789	0.0107194	0.012425	0.114826	0.122592	0.125521	ug/g
NEG310	Cer(t41:0+O)-H	Cer(t41:0+O)-H	Cer	Sphingolipid	(t41:0+O)	(t41:0+O)				C41 H82 O5 N1	668.62	14.0086	0.0289498	0.034013	0.0256743	0.0198574	0.0229983	0.0187562	0.00979091	0.00947185	0.0157859	23.8857	0.0940217	0.0778067	ug/g
NEG311	Cer(t18:1_23:0)+HCOO	Cer(t41:1)+HCOO	Cer	Sphingolipid	(t18:1_23:0)	(t18:1)	(23:0)			C42 H82 O6 N1	696.615	12.3401	0.0495141	0.0420977	0.044007	0.0435702	0.0438424	0.0434811	0.00302868	0.0034993	0.00585234	0.18086	0.166383	0.162665	ug/g
NEG312	Cer(t41:1)+HCOO	Cer(t41:1)+HCOO	Cer	Sphingolipid	(t41:1)	(t41:1)				C42 H82 O6 N1	696.615	13.106	0.0115446	0.0143038	0.0109488	0.0221707	0.00328497	0.00210621	0.0088523	0.0139964	0.0083837	0.0464285	0.0514158	0.048897	ug/g
NEG313	Cer(t41:1+O)+HCOO	Cer(t41:1+O)+HCOO	Cer	Sphingolipid	(t41:1+O)	(t41:1+O)				C42 H82 O7 N1	712.61	12.0984	3.78441e-07	0.00183283	0.00166089	6.59845e-09	0.0111532	0.0021136	0.00124613	0.00191279	0.00219698	0.290438	0.315497	0.332766	ug/g
NEG314	Cer(t16:1_25:0+O)+HCOO	Cer(t41:1+O)+HCOO	Cer	Sphingolipid	(t16:1_25:0+O)	(t16:1)	(25:0+O)			C42 H82 O7 N1	712.61	12.6758	0.145164	0.135563	0.144408	0.0633631	0.111128	0.0827515	0.166239	0.194908	0.157342	2.44357	2.41422	2.40474	ug/g
NEG316	Cer(t18:1_23:1)+HCOO	Cer(t41:2)+HCOO	Cer	Sphingolipid	(t18:1_23:1)	(t18:1)	(23:1)			C42 H80 O6 N1	694.599	13.0807	0.0180947	0.0154611	0.0191545	0.0150346	0.00980265	0.0122349	0.0259295	0.0179266	0.0208385	0.151864	0.140502	0.144169	ug/g
NEG317	Cer(t41:3)+HCOO	Cer(t41:3)+HCOO	Cer	Sphingolipid	(t41:3)	(t41:3)				C42 H78 O6 N1	692.583	12.697	1.13453	1.08467	1.13849	0.621283	0.690325	0.671811	0.98336	0.994929	0.921823	2.59025	2.61784	2.29504	ug/g
NEG32	CL(62:6)-2H	CL(62:6)-2H	CL	Glycerophospholipid	(62:6)	(62:6)				C71 H124 O17 P2	655.416	4.10174	0.0568491	0.0378257	0.0450474	0.0395963	0.0379186	0.0391095	0.000285741	0.0189518	2.50102e-09	0.0602683	0.0565979	0.0499585	ug/g
NEG323	Cer(t42:1)+HCOO	Cer(t42:1)+HCOO	Cer	Sphingolipid	(t16:0_26:1)	(t16:0)	(26:1)			C43 H84 O6 N1	710.63	13.0361	0.0058026	0.00963062	0.0048887	0.00142299	0.00147424	0.00302878	0.00493334	0.00617319	0.00151121	0.232594	0.229497	0.224897	ug/g
NEG324	Cer(t18:1_24:0+O)+HCOO	Cer(t42:1+O)+HCOO	Cer	Sphingolipid	(t18:1_24:0+O)	(t18:1)	(24:0+O)			C43 H84 O7 N1	726.625	12.6311	0.0555254	0.0437216	0.023955	0.0118825	0.0283007	0.0141253	0.00474719	0.00884644	0.0121611	1.30646	1.27196	1.27953	ug/g
NEG326	Cer(t17:1_25:0+O)+HCOO	Cer(t42:1+O)+HCOO	Cer	Sphingolipid	(t17:1_25:0+O)	(t17:1)	(25:0+O)			C43 H84 O7 N1	726.625	13.1263	0.207079	0.214137	0.211135	0.0670973	0.0637997	0.0682818	0.19105	0.194453	0.184404	3.01762	2.89379	2.90215	ug/g
NEG328	Cer(t16:1_26:1)+HCOO	Cer(t42:2)+HCOO	Cer	Sphingolipid	(t16:1_26:1)	(t16:1)	(26:1)			C43 H82 O6 N1	708.615	13.5803	0.0254707	0.0296683	0.0239194	0.0290231	0.0315235	0.0300376	0.0536881	0.0496391	0.0499962	0.22964	0.236767	0.24423	ug/g
NEG329	Cer(t17:0_26:0)+HCOO	Cer(t43:0)+HCOO	Cer	Sphingolipid	(t17:0_26:0)	(t17:0)	(26:0)			C44 H88 O6 N1	726.662	14.5912	1.08858	0.990711	1.00377	0.385729	0.381279	0.374051	1.40766	1.40836	1.27934	2.32074	2.23718	2.33019	ug/g
NEG33	CL(62:6)-2H	CL(62:6)-2H	CL	Glycerophospholipid	(62:6)	(62:6)				C71 H124 O17 P2	655.416	4.63705	0.0559009	0.0486392	0.0550289	0.00345577	0.00900918	0.00287125	0.00015555	0.0245401	0.000278526	0.0879717	0.0847138	0.0736532	ug/g
NEG333	Cer(t43:0+O)-H	Cer(t43:0+O)-H	Cer	Sphingolipid	(t43:0+O)	(t43:0+O)				C43 H86 O5 N1	696.651	14.9555	0.03511	0.0334666	0.0317786	0.0295358	0.0304886	0.0329958	0.0224968	0.0256807	0.0203997	0.0246617	0.0250095	0.0316175	ug/g
NEG336	Cer(t43:1)+HCOO	Cer(t43:1)+HCOO	Cer	Sphingolipid	(t17:0_26:1)	(t17:0)	(26:1)			C44 H86 O6 N1	724.646	13.5315	0.00328461	0.00652948	0.00607263	0.12392	0.00116779	0.00131948	0.00275644	0.0902513	0.00699715	0.355248	0.372658	0.366907	ug/g
NEG337	Cer(t18:1_25:0+O)+HCOO	Cer(t43:1+O)+HCOO	Cer	Sphingolipid	(t18:1_25:0+O)	(t18:1)	(25:0+O)			C44 H86 O7 N1	740.641	13.1484	0.0217735	0.0374952	0.0172961	0.488603	0.520915	0.0137986	0.0128679	0.0118247	0.0198311	2.73474	2.45402	2.52933	ug/g
NEG340	Cer(t43:1+O)+HCOO	Cer(t43:1+O)+HCOO	Cer	Sphingolipid	(t17:1_26:0+O)	(t17:1)	(26:0+O)			C44 H86 O7 N1	740.641	13.7219	0.0233414	0.0153184	0.0465634	0.0104649	0.0121609	0.0181287	0.0595082	0.0171554	0.0182027	0.777689	0.785124	0.779957	ug/g
NEG341	Cer(t43:1+O)-H	Cer(t43:1+O)-H	Cer	Sphingolipid	(t43:1+O)	(t43:1+O)				C43 H84 O5 N1	694.635	14.6401	0.0264498	0.0210332	0.0234008	0.00403335	0.00341586	0.00481097	0.0225778	0.0203115	0.0191083	0.0123565	0.00755514	0.0087927	ug/g
NEG342	Cer(t17:0_26:2)+HCOO	Cer(t43:2)+HCOO	Cer	Sphingolipid	(t17:0_26:2)	(t17:0)	(26:2)			C44 H84 O6 N1	722.63	14.098	0.00205816	0.00136533	0.00158296	0.00184539	0.0030716	0.00413217	0.00827546	0.0142205	0.0116603	0.0888553	0.0814925	0.0796542	ug/g
NEG343	Cer(t18:0_26:0)+HCOO	Cer(t44:0)+HCOO	Cer	Sphingolipid	(t18:0_26:0)	(t18:0)	(26:0)			C45 H90 O6 N1	740.677	15.0499	0.432623	0.376573	0.396253	0.151698	0.173899	0.168275	0.570226	0.55705	0.532782	0.951719	0.952309	0.930073	ug/g
NEG346	Cer(t44:0+O)+HCOO	Cer(t44:0+O)+HCOO	Cer	Sphingolipid	(t18:0_26:0+O)	(t18:0)	(26:0+O)			C45 H90 O7 N1	756.672	14.6936	1.86249	1.73877	1.77261	0.705726	0.726118	0.738015	1.55808	1.53142	1.49906	8.60957	8.20813	8.3548	ug/g
NEG347	Cer(t44:1)+HCOO	Cer(t44:1)+HCOO	Cer	Sphingolipid	(t44:1)	(t44:1)				C45 H88 O6 N1	738.662	14.0271	0.00715916	0.0097468	0.00784702	0.00549295	0.00598754	0.00971865	0.0112638	0.00931747	0.0122074	0.117851	0.106653	0.116826	ug/g
NEG348	Cer(t18:1_26:0+O)+HCOO	Cer(t44:1+O)+HCOO	Cer	Sphingolipid	(t18:1_26:0+O)	(t18:1)	(26:0+O)			C45 H88 O7 N1	754.657	13.6436	0.0393601	0.0440836	0.0358006	0.0114964	0.00803166	0.00773051	0.0114158	0.0178734	0.0159504	0.947781	0.943282	0.854949	ug/g
NEG35	CL(12:3_18:2_16:0_16:1)-2H	CL(62:6)-2H	CL	Glycerophospholipid	(12:3_18:2_16:0_16:1)	(12:3)	(18:2)	(16:0)	(16:1)	C71 H124 O17 P2	655.416	6.31317	0.223939	0.223425	0.242362	0.128485	0.00371894	0.00272228	0.0503312	0.0523495	0.0540823	0.137223	0.131004	0.11572	ug/g
NEG350	Cer(t44:1+O)+HCOO	Cer(t44:1+O)+HCOO	Cer	Sphingolipid	(t44:1+O)	(t44:1+O)				C45 H88 O7 N1	754.657	14.1485	0.0200288	0.0226267	0.0247439	0.0761495	0.0789349	0.00842912	0.0244188	0.0257558	0.0235425	0.38204	0.430692	0.349413	ug/g
NEG352	Cer(t44:2)+HCOO	Cer(t44:2)+HCOO	Cer	Sphingolipid	(t44:2)	(t44:2)				C45 H86 O6 N1	736.646	14.5657	0.0269669	0.00241908	0.0270821	0.017825	0.0134692	0.0158843	0.0295109	0.0319643	0.0237796	0.146465	0.129577	0.132107	ug/g
NEG354	Cer(t45:0)+HCOO	Cer(t45:0)+HCOO	Cer	Sphingolipid	(t45:0)	(t45:0)				C46 H92 O6 N1	754.693	15.4915	0.0453348	0.0422083	0.0432861	0.0256316	0.0210159	0.0187405	0.133376	0.128552	0.128029	0.0993203	0.0983938	0.103705	ug/g
NEG355	Cer(t45:0+O)+HCOO	Cer(t45:0+O)+HCOO	Cer	Sphingolipid	(t45:0+O)	(t45:0+O)				C46 H92 O7 N1	770.688	15.1521	0.100321	0.089574	0.0893619	0.0475072	0.043761	0.0402152	0.124448	0.109309	0.113524	0.495665	0.489265	0.470018	ug/g
NEG356	Cer(t45:1)+HCOO	Cer(t45:1)+HCOO	Cer	Sphingolipid	(t45:1)	(t45:1)				C46 H90 O6 N1	752.677	14.5232	0.0173817	0.00125627	0.000981033	0.0176712	0.00199859	0.0189423	0.00308869	0.00132171	0.00243381	0.0424987	0.0416179	0.0356084	ug/g
NEG357	Cer(t45:1+O)+HCOO	Cer(t45:1+O)+HCOO	Cer	Sphingolipid	(t45:1+O)	(t45:1+O)				C46 H90 O7 N1	768.672	14.1379	0.0199692	0.00134931	0.00255026	0.0558638	0.0010403	0.059882	0.00164383	0.00143385	0.00393501	0.138339	0.146671	0.141984	ug/g
NEG358	Cer(t46:0)+HCOO	Cer(t46:0)+HCOO	Cer	Sphingolipid	(t46:0)	(t46:0)				C47 H94 O6 N1	768.709	15.8479	0.0230561	0.0172666	0.0192994	0.0164688	0.0184822	0.0193823	0.0501841	0.0489393	0.0499445	0.0507567	0.0466998	0.0516916	ug/g
NEG359	Cer(t20:0_26:1)+HCOO	Cer(t46:1)+HCOO	Cer	Sphingolipid	(t20:0_26:1)	(t20:0)	(26:1)			C47 H92 O6 N1	766.693	14.97	0.00343634	0.00209613	0.00596419	0.00289277	0.00156225	0.0011457	0.00482717	0.00664699	0.00488683	0.0437527	0.0405268	0.038289	ug/g
NEG36	CL(62:6)-2H	CL(62:6)-2H	CL	Glycerophospholipid	(62:6)	(62:6)				C71 H124 O17 P2	655.416	14.2617	0.25453	0.00367729	0.00389752	0.45364	0.363593	0.379972	0.113743	0.113374	0.115709	0.173957	0.146358	0.135869	ug/g
NEG360	CerG2GNAc1(d45:2)-2H	CerG2GNAc1(d45:2)-2H	CerG2GNAc1	Sphingolipid	(d45:2)	(d45:2)				C65 H118 O18 N2	607.42	6.213	1.23266	1.15162	1.36293	2.25323	2.07525	2.10978	0.700762	0.645657	0.709715	1.36134	1.22321	1.18775	ug/g
NEG361	CerG2GNAc1(t29:0)+HCOO	CerG2GNAc1(t29:0)+HCOO	CerG2GNAc1	Sphingolipid	(t29:0)	(t29:0)				C50 H93 O21 N2	1057.63	10.36	0.393136	0.373054	0.42695	2.0963	1.97407	2.01976	1.30321	1.27278	1.34057	0.0587375	0.051836	0.0574228	ug/g
NEG362	CerG3GNAc1(m40:6)-2H	CerG3GNAc1(m40:6)-2H	CerG3GNAc1	Sphingolipid	(m40:6)	(m40:6)				C66 H110 O22 N2	641.378	1.851	0.131113	0.115919	0.131708	0.10938	0.10362	0.12307	0.0654828	0.0685425	0.0803496	0.127778	0.120136	0.104041	ug/g
NEG363	CerG3GNAc1(m41:1)-2H	CerG3GNAc1(m41:1)-2H	CerG3GNAc1	Sphingolipid	(m41:1)	(m41:1)				C67 H122 O22 N2	653.425	3.792	0.0559832	0.0543019	0.0711165	0.0264378	0.0266483	0.0250193	0.0028391	0.00482851	0.00289485	0.0279688	0.0220102	0.024721	ug/g
NEG366	CerG3GNAc1(m47:5)-2H	CerG3GNAc1(m47:5)-2H	CerG3GNAc1	Sphingolipid	(m47:5)	(m47:5)				C73 H126 O22 N2	691.441	5.437	0.0112902	0.0106779	0.0112462	0.00298394	0.0113635	0.00324354	0.0326778	0.0336851	0.034767	0.00424954	0.00107004	0.00196074	ug/g
NEG367	CerP(d35:3+2O)+HCOO	CerP(d35:3+2O)+HCOO	CerP	Sphingolipid	(d35:3+2O)	(d35:3+2O)				C36 H67 O10 N1 P1	704.451	3.12	0.0014562	0.000672767	0.00594967	0.00502151	0.00480875	0.00495977	0.0129797	0.0146839	0.0089791	0.00271218	1.99238e-09	0.00127168	ug/g
NEG368	CerP(d38:1+O)+HCOO	CerP(d38:1+O)+HCOO	CerP	Sphingolipid	(d38:1+O)	(d38:1+O)				C39 H77 O9 N1 P1	734.534	12.6919	0.1835	0.155973	0.188996	0.0868299	0.0832633	0.0739295	0.0887787	0.0892394	0.0877631	0.248601	0.229697	0.188455	ug/g
NEG369	CerP(d39:1+O)+HCOO	CerP(d39:1+O)+HCOO	CerP	Sphingolipid	(d39:1+O)	(d39:1+O)				C40 H79 O9 N1 P1	748.55	13.2267	0.269883	0.237051	0.249911	0.0806901	0.0374501	0.0707565	0.0867516	0.0907607	0.0804205	0.283416	0.294005	0.239244	ug/g
NEG370	CerP(d40:1+O)+HCOO	CerP(d40:1+O)+HCOO	CerP	Sphingolipid	(d40:1+O)	(d40:1+O)				C41 H81 O9 N1 P1	762.565	13.7195	0.294724	0.269769	0.326674	0.0843543	0.0983277	0.0893465	0.03621	0.0402537	0.0335193	0.32143	0.291079	0.264054	ug/g
NEG371	CerP(d41:1+O)+HCOO	CerP(d41:1+O)+HCOO	CerP	Sphingolipid	(d41:1+O)	(d41:1+O)				C42 H83 O9 N1 P1	776.581	14.223	0.10716	0.104779	0.103767	0.0116332	0.0169452	0.0187208	0.0487562	0.0509372	0.0533362	0.220384	0.22206	0.187565	ug/g
NEG372	CerP(d43:1)+HCOO	CerP(d43:1)+HCOO	CerP	Sphingolipid	(d43:1)	(d43:1)				C44 H87 O8 N1 P1	788.617	11.0875	0.0237342	0.0253209	0.0357332	0.00551805	0.01125	0.0597981	0.0385079	0.0393424	0.0362495	0.126475	0.11425	0.117708	ug/g
NEG373	CerP(m40:0+O)+HCOO	CerP(m40:0+O)+HCOO	CerP	Sphingolipid	(m40:0+O)	(m40:0+O)				C41 H83 O8 N1 P1	748.586	10.6077	0.29058	0.254847	0.314307	0.1753	0.163588	0.173234	0.0341892	0.0303033	0.0305538	1.28129	1.24016	1.17525	ug/g
NEG374	CerP(m40:0+O)-H	CerP(m40:0+O)-H	CerP	Sphingolipid	(m40:0+O)	(m40:0+O)				C40 H81 O6 N1 P1	702.581	12.608	0.122947	0.124055	0.152253	0.0851133	0.0924056	0.0768794	0.0636997	0.0305481	0.0336908	0.700138	0.791738	1.03907	ug/g
NEG375	CerP(m41:0+O)+HCOO	CerP(m41:0+O)+HCOO	CerP	Sphingolipid	(m41:0+O)	(m41:0+O)				C42 H85 O8 N1 P1	762.602	11.1565	0.465883	0.488825	0.509524	0.321093	0.317233	0.304014	0.0888501	0.0796799	0.110143	2.53627	2.28213	2.32379	ug/g
NEG376	CerP(m41:3)-H	CerP(m41:3)-H	CerP	Sphingolipid	(m41:3)	(m41:3)				C41 H77 O5 N1 P1	694.554	11.198	0.463182	0.435972	0.519098	0.308696	0.301925	0.306258	0.0747749	0.0774048	0.0752395	0.377158	0.361032	0.328917	ug/g
NEG377	CerP(m42:0+O)+HCOO	CerP(m42:0+O)+HCOO	CerP	Sphingolipid	(m42:0+O)	(m42:0+O)				C43 H87 O8 N1 P1	776.617	11.6779	0.375064	0.330014	0.353211	0.214085	0.190153	0.191823	0.0668375	0.0540029	0.0717287	2.93476	2.68449	2.70842	ug/g
NEG378	CerP(m43:0+O)+HCOO	CerP(m43:0+O)+HCOO	CerP	Sphingolipid	(m43:0+O)	(m43:0+O)				C44 H89 O8 N1 P1	790.633	12.2016	0.202149	0.173901	0.197967	0.0755999	0.0692261	0.0794289	0.0098093	0.0181743	0.0136438	1.75779	1.6422	1.65655	ug/g
NEG379	CerP(m44:0+O)+HCOO	CerP(m44:0+O)+HCOO	CerP	Sphingolipid	(m44:0+O)	(m44:0+O)				C45 H91 O8 N1 P1	804.649	12.6901	0.0466714	0.040428	0.051012	0.0127611	0.00652592	0.0198034	0.289461	0.301008	0.310451	0.900974	0.87741	0.764371	ug/g
NEG380	CerP(m46:1+O)-H	CerP(m46:1+O)-H	CerP	Sphingolipid	(m46:1+O)	(m46:1+O)				C46 H91 O6 N1 P1	784.659	14.222	0.0485527	0.049754	0.0755154	0.122505	0.117315	0.00520962	0.053748	0.0597759	0.0524451	0.240047	0.234654	0.214264	ug/g
NEG381	CerP(t38:1+2O)-H	CerP(t38:1+2O)-H	CerP	Sphingolipid	(t38:1+2O)	(t38:1+2O)				C38 H75 O9 N1 P1	720.518	12.1385	0.110733	0.107031	0.121126	0.0478669	0.048369	0.0447341	0.0808893	0.0786423	0.0824315	0.22808	0.16748	0.16986	ug/g
NEG382	CerP(t40:1+O)+HCOO	CerP(t40:1+O)+HCOO	CerP	Sphingolipid	(t40:1+O)	(t40:1+O)				C41 H81 O10 N1 P1	778.56	12.886	0.112386	0.103507	0.129747	0.0373895	0.0365557	0.0315469	0.0149295	0.0155178	0.00447	0.0387616	0.0312347	0.036276	ug/g
NEG383	CerP(t41:1+O)-H	CerP(t41:1+O)-H	CerP	Sphingolipid	(t41:1+O)	(t41:1+O)				C41 H81 O8 N1 P1	746.571	14.089	0.058199	0.0606708	0.0706987	0.0261314	0.0218279	0.0271203	0.0272116	0.0257188	0.0284818	0.0670604	0.0637325	0.0578537	ug/g
NEG384	CerP(t42:0)+HCOO	CerP(t42:0)+HCOO	CerP	Sphingolipid	(t42:0)	(t42:0)				C43 H87 O9 N1 P1	792.612	10.865	0.0575744	0.0456913	0.0641327	0.0296756	0.032491	0.0126067	0.0058852	0.00357763	0.00819986	0.110059	0.102476	0.0994407	ug/g
NEG385	CerP(t42:2)+HCOO	CerP(t42:2)+HCOO	CerP	Sphingolipid	(t42:2)	(t42:2)				C43 H83 O9 N1 P1	788.581	9.499	3.20184	2.95282	3.25227	1.37195	1.31333	1.36346	2.64542	2.66585	3.32629	3.45128	3.09982	2.37294	ug/g
NEG386	CerP(t45:5)-H	CerP(t45:5)-H	CerP	Sphingolipid	(t45:5)	(t45:5)				C45 H81 O7 N1 P1	778.576	14.226	0.131427	0.111444	0.123272	0.021461	0.0147224	0.017067	0.0567923	0.0637458	0.0630791	0.238165	0.2267	0.224552	ug/g
NEG388	DGDG(21:0)-H	DGDG(21:0)-H	DGDG	Saccharolipid	(21:0)	(21:0)				C36 H65 O15	737.433	7.404	0.0741279	0.068715	0.0794411	0.0340665	0.0326231	0.0336476	0.0415133	0.00311062	0.00314183	0.0297257	0.0403969	0.0367783	ug/g
NEG389	DGDG(21:0)-H	DGDG(21:0)-H	DGDG	Saccharolipid	(21:0)	(21:0)				C36 H65 O15	737.433	8.523	0.30149	0.283757	0.307103	0.563105	0.551622	0.666045	0.680392	0.668922	0.995476	2.4142	2.89391	1.94343	ug/g
NEG39	CL(63:5)-2H	CL(63:5)-2H	CL	Glycerophospholipid	(63:5)	(63:5)				C72 H128 O17 P2	663.432	4.13658	0.0445228	0.0307418	0.0222294	0.00705232	0.0101244	0.0096412	0.00371868	0.00175152	0.00205633	0.0581846	0.0388958	0.0618611	ug/g
NEG390	DGDG(21:0)-H	DGDG(21:0)-H	DGDG	Saccharolipid	(21:0)	(21:0)				C36 H65 O15	737.433	9.67171	0.00242615	0.0021464	0.00468955	0.0113555	0.00358841	0.055408	0.0188573	0.0284014	0.0782775	0.0621015	0.0230048	0.123919	ug/g
NEG391	DGDG(21:2)+HCOO	DGDG(21:2)+HCOO	DGDG	Saccharolipid	(21:2)	(21:2)				C37 H63 O17	779.407	8.18	0.0455088	0.154245	0.149941	0.368939	0.377244	0.377423	0.335818	0.339255	0.329888	0.294748	0.309542	0.320177	ug/g
NEG392	DGDG(22:0)-H	DGDG(22:0)-H	DGDG	Saccharolipid	(22:0)	(22:0)				C37 H67 O15	751.449	8.03409	0.0801891	0.0743336	0.0859367	0.00795475	0.00278336	0.00785695	0.00411332	0.00951725	0.0124026	0.00517817	0.00410032	0.0126439	ug/g
NEG393	DGDG(4:0_18:2)+HCOO	DGDG(22:2)+HCOO	DGDG	Saccharolipid	(4:0_18:2)	(4:0)	(18:2)			C38 H65 O17	793.423	8.69028	1.63911	0.949672	1.06574	1.82982	1.84394	1.83226	0.850565	0.854404	0.935236	1.1018	1.03739	0.951644	ug/g
NEG394	DGDG(23:0)-H	DGDG(23:0)-H	DGDG	Saccharolipid	(23:0)	(23:0)				C38 H69 O15	765.464	9.66552	0.358667	0.394467	0.43086	1.13303	0.392661	0.345315	0.390001	0.497407	0.230909	1.10134	2.11515	3.53893	ug/g
NEG395	DGDG(23:1)-H	DGDG(23:1)-H	DGDG	Saccharolipid	(23:1)	(23:1)				C38 H67 O15	763.449	8.38235	3.72066	1.97276	2.18144	1.01006	2.52091	2.57695	2.50576	1.61021	1.60597	5.91851	5.20168	4.81306	ug/g
NEG396	DGDG(23:1)-H	DGDG(23:1)-H	DGDG	Saccharolipid	(23:1)	(23:1)				C38 H67 O15	763.449	9.60013	0.86939	0.124525	0.0848511	0.0301575	0.0633933	0.0804516	0.0565403	0.124583	0.101827	0.0910522	0.075088	0.0937681	ug/g
NEG397	DGDG(23:2)+HCOO	DGDG(23:2)+HCOO	DGDG	Saccharolipid	(23:2)	(23:2)				C39 H67 O17	807.438	9.721	0.645317	0.65793	1.64742	2.02463	0.695254	1.05628	0.483924	0.820908	0.40916	0.899507	0.488212	0.675407	ug/g
NEG398	DGDG(24:2)-H	DGDG(24:2)-H	DGDG	Saccharolipid	(24:2)	(24:2)				C39 H67 O15	775.449	7.20413	0.249806	0.231565	0.267711	0.0153912	0.0147391	0.015202	0.0128632	0.00562654	0.0171917	0.00865669	0.00835317	0.00735895	ug/g
NEG399	DGDG(6:0_18:2)+HCOO	DGDG(24:2)+HCOO	DGDG	Saccharolipid	(6:0_18:2)	(6:0)	(18:2)			C40 H69 O17	821.454	8.84087	0.00460912	0.0525767	0.00469092	0.0256417	0.02233	0.0335429	0.0638009	0.0762358	0.0493655	0.00575627	0.00325592	0.00235176	ug/g
NEG4	CL(51:0)-H	CL(51:0)-H	CL	Glycerophospholipid	(51:0)	(51:0)				C60 H115 O17 P2	1169.76	15.5359	0.0678974	0.0579505	0.0591468	0.0687166	0.0754214	0.0730443	0.0218365	0.0228186	0.0178736	0.0388739	0.0383835	0.030152	ug/g
NEG40	CL(64:0)-2H	CL(64:0)-2H	CL	Glycerophospholipid	(64:0)	(64:0)				C73 H140 O17 P2	675.479	7.59773	0.402396	0.382148	0.47757	0.0949399	0.121003	0.0976475	0.00567521	0.00589535	0.00595882	0.00837981	0.00192079	0.00914209	ug/g
NEG400	DGDG(24:2)+HCOO	DGDG(24:2)+HCOO	DGDG	Saccharolipid	(24:2)	(24:2)				C40 H69 O17	821.454	9.8955	0.355036	0.51083	0.378765	0.923539	0.843484	0.544598	0.254524	0.258334	0.44181	0.417509	0.669749	0.411314	ug/g
NEG402	DGDG(25:0)+HCOO	DGDG(25:0)+HCOO	DGDG	Saccharolipid	(25:0)	(25:0)				C41 H75 O17	839.501	6.079	0.0203578	0.0177444	0.017367	0.16115	0.166807	0.161128	2.13416	2.04762	2.24456	0.113674	0.108089	0.10519	ug/g
NEG403	DGDG(25:3)+HCOO	DGDG(25:3)+HCOO	DGDG	Saccharolipid	(25:3)	(25:3)				C41 H69 O17	833.454	9.217	0.17168	0.119796	0.163628	0.176915	0.139618	0.0636619	0.0232142	0.0326607	0.052573	0.459203	0.525972	0.526978	ug/g
NEG404	DGDG(25:4)+HCOO	DGDG(25:4)+HCOO	DGDG	Saccharolipid	(25:4)	(25:4)				C41 H67 O17	831.438	8.40086	0.907142	0.835298	0.911159	1.06796	0.873331	1.94689	1.06144	0.423312	0.488037	1.87223	1.85451	1.6616	ug/g
NEG405	DGDG(25:4)+HCOO	DGDG(25:4)+HCOO	DGDG	Saccharolipid	(25:4)	(25:4)				C41 H67 O17	831.438	8.89494	0.51321	0.571881	0.532484	0.382457	0.718774	0.682716	0.644713	0.701879	0.627449	0.631595	1.06104	0.467768	ug/g
NEG406	DGDG(25:5)+HCOO	DGDG(25:5)+HCOO	DGDG	Saccharolipid	(25:5)	(25:5)				C41 H65 O17	829.423	7.882	0.0039411	0.00311658	0.0310426	0.219184	0.124094	0.231093	0.349825	0.199092	0.192512	0.101526	0.190772	0.220102	ug/g
NEG407	DGDG(25:5)+HCOO	DGDG(25:5)+HCOO	DGDG	Saccharolipid	(25:5)	(25:5)				C41 H65 O17	829.423	9.406	0.0766572	0.0316374	0.00630041	0.221158	0.119013	0.0544178	0.107068	0.117739	0.134795	0.0229001	0.0616317	0.00822807	ug/g
NEG409	DGDG(26:3)-H	DGDG(26:3)-H	DGDG	Saccharolipid	(26:3)	(26:3)				C41 H69 O15	801.464	1.70454	0.0433643	0.0401978	0.0464725	0.00433458	0.0379928	0.0391861	0.0742014	0.0736266	0.0739619	0.00151139	0.0266375	0.023467	ug/g
NEG41	CL(64:10)-2H	CL(64:10)-2H	CL	Glycerophospholipid	(64:10)	(64:10)				C73 H120 O17 P2	665.401	6.107	0.0375958	0.0485783	0.0424845	0.011121	0.0132153	0.00956319	0.214805	0.21567	0.163711	0.185911	0.00119968	0.232093	ug/g
NEG410	DGDG(27:7)+HCOO	DGDG(27:7)+HCOO	DGDG	Saccharolipid	(27:7)	(27:7)				C43 H65 O17	853.423	8.361	0.182621	0.0228477	0.195504	0.0906082	0.0656476	0.0762364	0.06341	0.0913501	0.0941367	0.395089	0.289853	0.137092	ug/g
NEG414	DGDG(30:4e)+HCOO	DGDG(30:4e)+HCOO	DGDG	Saccharolipid	(30:4e)	(30:4e)				C46 H79 O16	887.537	9.663	0.00413617	0.0528589	0.06111	2.58122e-08	0.00464999	2.38231e-08	0.10466	0.114111	0.114095	0.0245391	0.0439241	0.0212651	ug/g
NEG417	DGDG(18:2_13:0)+HCOO	DGDG(31:2)+HCOO	DGDG	Saccharolipid	(18:2_13:0)	(18:2)	(13:0)			C47 H83 O17	919.564	7.332	0.0188294	0.0174544	0.020179	0.002531	3.07278e-07	0.00456135	0.0514511	0.0454342	0.0555062	5.59891e-08	0.00838196	0.00184048	ug/g
NEG418	DGDG(31:2)+HCOO	DGDG(31:2)+HCOO	DGDG	Saccharolipid	(31:2)	(31:2)				C47 H83 O17	919.564	14.502	0.194333	0.020971	0.0298699	0.00863768	0.0384684	0.017118	0.0239872	0.0136102	0.0230238	0.358592	0.0137752	0.0250587	ug/g
NEG419	DGDG(18:3_13:1)-H	DGDG(31:4)-H	DGDG	Saccharolipid	(18:3_13:1)	(18:3)	(13:1)			C46 H77 O15	869.527	1.75136	0.00226844	0.00249099	0.00668381	0.00500326	0.0060923	0.0149686	0.121011	0.113654	0.115809	0.184412	0.174174	0.164694	ug/g
NEG42	CL(64:6)-2H	CL(64:6)-2H	CL	Glycerophospholipid	(64:6)	(64:6)				C73 H128 O17 P2	669.432	3.95967	0.137069	0.143208	0.151894	0.0650681	0.0654907	0.0702931	0.0544728	0.0690076	0.06532	0.0973966	0.0937012	0.070955	ug/g
NEG420	DGDG(31:4)-H	DGDG(31:4)-H	DGDG	Saccharolipid	(31:4)	(31:4)				C46 H77 O15	869.527	6.381	0.00308153	0.01219	0.0140928	0.00550104	0.0132027	0.0104039	0.00581827	0.0181754	0.013659	0.0102616	0.00289994	0.00219014	ug/g
NEG421	DGDG(31:4e)-H	DGDG(31:4e)-H	DGDG	Saccharolipid	(31:4e)	(31:4e)				C46 H79 O14	855.548	5.958	0.069573	0.0728142	0.0770637	0.00269955	0.00119883	0.00122943	0.0106567	0.0115998	0.00576594	0.0776171	0.0869999	0.0819322	ug/g
NEG422	DGDG(31:4e)+HCOO	DGDG(31:4e)+HCOO	DGDG	Saccharolipid	(31:4e)	(31:4e)				C47 H81 O16	901.553	10.617	0.0743724	0.0705889	0.058187	0.0249993	0.0553128	0.0275364	0.175089	0.320505	0.194886	0.0287689	0.058661	0.035443	ug/g
NEG423	DGDG(31:5)-H	DGDG(31:5)-H	DGDG	Saccharolipid	(31:5)	(31:5)				C46 H75 O15	867.511	1.8292	0.00506378	0.00255752	0.0744729	0.0480038	0.0459699	0.00265562	0.0148863	0.00750238	0.0110021	0.0947209	0.0881671	0.0970152	ug/g
NEG424	DGDG(31:5)-H	DGDG(31:5)-H	DGDG	Saccharolipid	(31:5)	(31:5)				C46 H75 O15	867.511	5.06819	0.00287804	0.00441135	0.00351086	0.0151017	0.022379	0.026284	0.0243446	0.0233499	0.0475235	0.0153359	0.0130802	0.00951538	ug/g
NEG425	DGDG(31:5)-H	DGDG(31:5)-H	DGDG	Saccharolipid	(31:5)	(31:5)				C46 H75 O15	867.511	5.57408	0.00465174	0.0402762	0.00516995	0.0245077	0.0317077	0.0242158	0.0352184	0.0454661	0.0537983	0.0241206	0.0108562	0.0126413	ug/g
NEG426	DGDG(31:5e)+HCOO	DGDG(31:5e)+HCOO	DGDG	Saccharolipid	(31:5e)	(31:5e)				C47 H79 O16	899.537	10.639	0.0296973	0.0366386	0.0563514	0.0862698	0.0845137	0.138001	0.262156	0.271925	0.155069	0.0559873	0.0202581	0.0429752	ug/g
NEG427	DGDG(31:6)-H	DGDG(31:6)-H	DGDG	Saccharolipid	(31:6)	(31:6)				C46 H73 O15	865.495	2.22902	0.000934786	0.00701837	0.00267518	0.0125435	0.012012	0.0123892	0.00403644	0.0124867	0.00282315	0.0262654	0.0203698	0.0217601	ug/g
NEG43	CL(66:14)-2H	CL(66:14)-2H	CL	Glycerophospholipid	(66:14)	(66:14)				C75 H116 O17 P2	675.385	1.89848	0.100725	0.0933699	0.107944	0.0160335	0.0227403	0.00577427	0.278373	0.386493	0.34751	0.00171388	0.00346805	0.00154809	ug/g
NEG435	DGDG(32:4)-H	DGDG(32:4)-H	DGDG	Saccharolipid	(32:4)	(32:4)				C47 H79 O15	883.542	2.13998	7.44322e-09	0.0706239	0.0816479	0.0495893	0.0474882	0.0489797	0.0537985	0.00763963	0.056281	0.0550253	0.0501934	0.0545607	ug/g
NEG44	CL(67:13)-2H	CL(67:13)-2H	CL	Glycerophospholipid	(67:13)	(67:13)				C76 H120 O17 P2	683.401	1.61385	0.0130644	0.0137832	0.0145863	0.0218967	0.0291374	0.0173107	0.159182	0.170365	0.167174	0.0464897	0.0400816	0.0332639	ug/g
NEG443	DGDG(33:8e)+HCOO	DGDG(33:8e)+HCOO	DGDG	Saccharolipid	(33:8e)	(33:8e)				C49 H77 O16	921.522	2.12933	0.111137	0.103022	0.119103	0.0105597	0.0101123	0.0104299	0.0139243	0.0112507	0.00808896	0.0461072	0.0444906	0.0391951	ug/g
NEG444	DGDG(34:0)+HCOO	DGDG(34:0)+HCOO	DGDG	Saccharolipid	(34:0)	(34:0)				C50 H93 O17	965.642	9.21216	0.205552	0.183905	0.213916	0.0597726	0.0765091	0.0610694	0.0820703	0.0872858	0.0663693	0.296601	0.278648	0.269475	ug/g
NEG45	CL(68:14)-2H	CL(68:14)-2H	CL	Glycerophospholipid	(68:14)	(68:14)				C77 H120 O17 P2	689.401	2.20394	0.0120065	0.0178261	0.0167345	0.14785	0.135913	0.154714	1.13989	1.1119	1.27721	0.0185771	0.0474095	0.0268547	ug/g
NEG451	DGDG(34:3)-H	DGDG(34:3)-H	DGDG	Saccharolipid	(34:3)	(34:3)				C49 H85 O15	913.589	6.274	0.511458	0.46356	0.561069	0.0641812	0.0576399	0.0598573	0.0348188	0.0416703	0.0414793	0.0751612	0.0743345	0.0544786	ug/g
NEG456	DGDG(35:0)+HCOO	DGDG(35:0)+HCOO	DGDG	Saccharolipid	(35:0)	(35:0)				C51 H95 O17	979.657	9.181	0.0244824	0.0250412	0.0344106	0.00617795	0.00785707	0.0264252	0.0870639	0.090493	0.0927009	0.116774	0.111939	0.0991086	ug/g
NEG457	DGDG(35:1)+HCOO	DGDG(35:1)+HCOO	DGDG	Saccharolipid	(35:1)	(35:1)				C51 H93 O17	977.642	9.023	0.0561178	0.00405354	0.00333951	0.00746083	0.00233637	0.0442862	0.0770159	0.0667068	0.0772843	0.0631948	0.0605353	0.0644048	ug/g
NEG46	CL(68:3)-2H	CL(68:3)-2H	CL	Glycerophospholipid	(68:3)	(68:3)				C77 H142 O17 P2	700.487	6.347	0.0445241	0.0354748	0.0426373	0.0234589	0.0201624	0.0268702	0.0955006	0.0950528	0.099597	0.0331656	0.0312917	0.0269993	ug/g
NEG466	DGDG(35:6)+HCOO	DGDG(35:6)+HCOO	DGDG	Saccharolipid	(35:6)	(35:6)				C51 H83 O17	967.564	2.81293	0.0197028	0.0210004	0.0290127	0.0428711	0.0410546	0.042344	0.127991	0.119939	0.125933	0.00722992	0.0105911	0.00552622	ug/g
NEG468	DGDG(35:8)+HCOO	DGDG(35:8)+HCOO	DGDG	Saccharolipid	(35:8)	(35:8)				C51 H79 O17	963.532	4.88125	0.00891253	0.00826173	0.00955134	0.00313985	0.00300682	0.00310125	0.00270045	0.00981167	1.56147e-08	0.00514728	0.00193479	0.00334267	ug/g
NEG48	CL(68:4)-H	CL(68:4)-H	CL	Glycerophospholipid	(68:4)	(68:4)				C77 H141 O17 P2	1399.96	16.2468	0.0173185	0.0227751	0.0210097	0.00670434	0.00554613	0.00172219	0.0480913	0.0434817	0.0517668	0.0509874	0.0529949	0.0536887	ug/g
NEG483	DGDG(36:7)-H	DGDG(36:7)-H	DGDG	Saccharolipid	(36:7)	(36:7)				C51 H81 O15	933.558	8.20971	0.0350737	0.0368896	0.0251989	0.286911	0.198744	0.209492	1.23179	1.26854	1.11826	0.0222149	0.00354533	0.0215567	ug/g
NEG484	DGDG(37:0)+HCOO	DGDG(37:0)+HCOO	DGDG	Saccharolipid	(37:0)	(37:0)				C53 H99 O17	1007.69	10.6578	0.112025	0.0944024	0.108453	0.00270253	0.00570377	0.00399559	0.0770968	0.00118626	0.00148848	0.247847	0.22504	0.189076	ug/g
NEG485	DGDG(37:1)+HCOO	DGDG(37:1)+HCOO	DGDG	Saccharolipid	(37:1)	(37:1)				C53 H97 O17	1005.67	8.824	0.188509	0.159995	0.179383	0.0386797	0.022962	0.0211737	0.00833043	0.1912	0.19549	0.469152	0.400812	0.403144	ug/g
NEG488	DGDG(37:2)+HCOO	DGDG(37:2)+HCOO	DGDG	Saccharolipid	(37:2)	(37:2)				C53 H95 O17	1003.66	9.01937	0.202037	0.194952	0.202043	0.0127929	0.00749322	0.00646133	0.22518	0.234177	0.242055	0.482464	0.429076	0.413952	ug/g
NEG49	CL(70:10)-2H	CL(70:10)-2H	CL	Glycerophospholipid	(70:10)	(70:10)				C79 H132 O17 P2	707.448	2.147	0.00184512	0.00417582	0.00316002	0.038292	0.0366696	0.00237081	0.0183857	0.0282849	0.0346002	0.0842275	0.0819392	0.0666807	ug/g
NEG493	DGDG(37:3)+HCOO	DGDG(37:3)+HCOO	DGDG	Saccharolipid	(37:3)	(37:3)				C53 H93 O17	1001.64	8.333	0.00470216	0.00767454	0.0138113	0.0465527	0.0445803	0.0459804	0.00464425	0.0297152	0.00348204	0.096167	0.0946558	0.0873424	ug/g
NEG5	CL(56:0)-2H	CL(56:0)-2H	CL	Glycerophospholipid	(56:0)	(56:0)				C65 H124 O17 P2	619.416	1.31118	0.424886	0.386015	0.453313	0.747202	0.715543	0.738016	0.364451	0.377813	0.368187	1.01426	0.89157	0.907469	ug/g
NEG50	CL(70:14)-2H	CL(70:14)-2H	CL	Glycerophospholipid	(70:14)	(70:14)				C79 H124 O17 P2	703.416	2.01528	0.000759592	0.0383093	0.0442892	0.00108218	0.0100565	0.0103724	0.0280315	0.0308985	0.0262633	0.00693776	0.00234222	0.00211845	ug/g
NEG507	DGDG(18:3_20:6)+HCOO	DGDG(38:9)+HCOO	DGDG	Saccharolipid	(18:3_20:6)	(18:3)	(20:6)			C54 H83 O17	1003.56	6.63627	0.0629595	0.0583621	0.0674721	0.0538732	0.0615211	0.0449766	0.0801566	0.134439	0.161236	0.0257745	0.0254215	0.0215046	ug/g
NEG51	CL(10:3_22:6_16:0_22:5)-2H	CL(70:14)-2H	CL	Glycerophospholipid	(10:3_22:6_16:0_22:5)	(10:3)	(22:6)	(16:0)	(22:5)	C79 H124 O17 P2	703.416	2.73266	0.047113	0.0258676	0.0205768	0.258902	0.0535287	0.141041	1.54465	1.7427	1.92652	0.056218	0.0549909	0.0288291	ug/g
NEG512	DGDG(43:12)-H	DGDG(43:12)-H	DGDG	Saccharolipid	(43:12)	(43:12)				C58 H85 O15	1021.59	6.6536	0.0764964	0.0709106	0.0819794	0.0447648	0.0428681	0.0442144	0.0524612	0.0928853	0.0354141	0.0684688	0.0660681	0.0582045	ug/g
NEG514	DGDG(47:13)+HCOO	DGDG(47:13)+HCOO	DGDG	Saccharolipid	(47:13)	(47:13)				C63 H93 O17	1121.64	8.041	0.0474057	0.0439441	0.0508035	1.133e-08	0.0518722	0.0535013	0.10471	0.105009	0.103347	0.064067	0.0618207	0.00208411	ug/g
NEG515	DGDG(53:3)-H	DGDG(53:3)-H	DGDG	Saccharolipid	(53:3)	(53:3)				C68 H123 O15	1179.89	3.09	0.0670685	0.0552975	0.0660231	0.00797376	0.00661651	0.00892462	0.00660179	0.0024502	0.0058663	0.0343236	0.0395494	0.0335843	ug/g
NEG516	DGDG(59:11)-H	DGDG(59:11)-H	DGDG	Saccharolipid	(59:11)	(59:11)				C74 H119 O15	1247.86	13.814	0.0611179	0.00150822	0.0654986	0.079022	0.0695365	0.0855118	0.0427031	0.0364818	0.0174907	0.0738667	0.0712768	0.0627932	ug/g
NEG517	DGMG(15:0)+HCOO	DGMG(15:0)+HCOO	DGMG	Saccharolipid	(15:0)	(15:0)				C31 H57 O16	685.365	1.49797	0.0185265	0.0358105	0.0174133	0.119613	0.118096	0.0601219	0.105034	0.127811	0.110245	0.058339	0.0562936	0.0495933	ug/g
NEG518	DGMG(16:0)+HCOO	DGMG(16:0)+HCOO	DGMG	Saccharolipid	(16:0)	(16:0)				C32 H59 O16	699.381	1.66804	0.380048	0.369313	0.389211	0.393028	0.445522	0.442073	0.315766	0.318007	0.326827	0.197335	0.155217	0.0391422	ug/g
NEG52	CL(70:14)-2H	CL(70:14)-2H	CL	Glycerophospholipid	(70:14)	(70:14)				C79 H124 O17 P2	703.416	3.53083	0.0170386	0.0105321	0.0118352	0.0281169	0.0953038	0.0294442	0.148872	0.258371	2.96685	0.0102319	0.0372458	0.0221839	ug/g
NEG520	DGMG(17:0)+HCOO	DGMG(17:0)+HCOO	DGMG	Saccharolipid	(17:0)	(17:0)				C33 H61 O16	713.397	2.07314	0.0913334	0.0831956	0.092446	0.0773011	0.0734791	0.076897	0.19138	0.189714	0.184234	0.0813936	0.0668826	0.0662009	ug/g
NEG522	DGMG(18:0)+HCOO	DGMG(18:0)+HCOO	DGMG	Saccharolipid	(18:0)	(18:0)				C34 H63 O16	727.412	2.45988	0.359739	0.338881	0.411809	0.351129	0.289552	0.294228	0.516	0.599665	0.434637	0.00904783	0.0442439	0.00967247	ug/g
NEG524	DGMG(18:1)+HCOO	DGMG(18:1)+HCOO	DGMG	Saccharolipid	(18:1)	(18:1)				C34 H61 O16	725.397	1.77621	0.0822972	0.0796779	0.0868641	0.253984	0.213048	0.227846	0.285584	0.299356	0.311938	0.0230986	0.0232183	0.0131325	ug/g
NEG526	DGMG(18:2)+HCOO	DGMG(18:2)+HCOO	DGMG	Saccharolipid	(18:2)	(18:2)				C34 H59 O16	723.381	1.44017	0.307633	0.292355	0.397289	6.52316	6.22289	6.7806	1.54284	1.267	1.66157	0.384523	0.0125004	0.0102206	ug/g
NEG528	DGMG(18:3)+HCOO	DGMG(18:3)+HCOO	DGMG	Saccharolipid	(18:3)	(18:3)				C34 H57 O16	721.365	1.27369	0.0826247	0.0567989	0.715383	2.27137	2.11037	2.21492	4.49917	4.61133	4.82327	0.454171	0.48286	0.409263	ug/g
NEG53	CL(70:14)-2H	CL(70:14)-2H	CL	Glycerophospholipid	(70:14)	(70:14)				C79 H124 O17 P2	703.416	4.161	0.00163124	0.0327816	0.00490471	0.0207154	0.020457	0.0198441	0.0839968	0.0999763	0.0724055	0.00545434	0.00283104	0.004685	ug/g
NEG530	DGMG(18:3)-H	DGMG(18:3)-H	DGMG	Saccharolipid	(18:3)	(18:3)				C33 H55 O14	675.36	6.64064	0.00495641	0.039722	0.035967	0.00551939	0.0109003	0.00542544	0.226294	0.269411	0.288996	0.0366655	0.0247404	0.00436672	ug/g
NEG531	DGMG(19:0)+HCOO	DGMG(19:0)+HCOO	DGMG	Saccharolipid	(19:0)	(19:0)				C35 H65 O16	741.428	2.95988	0.0597958	0.0550976	0.0526997	0.026311	0.0225803	0.0273077	0.161431	0.0448479	0.235928	0.0076908	0.00249361	0.0388438	ug/g
NEG532	DGMG(31:5)+HCOO	DGMG(31:5)+HCOO	DGMG	Saccharolipid	(31:5)	(31:5)				C47 H79 O16	899.537	10.7374	0.028536	0.0403048	0.0619902	0.0658151	0.0488961	0.0468716	0.252617	0.103195	0.329824	0.0572757	0.0516092	0.0285907	ug/g
NEG533	DGMG(35:7)+HCOO	DGMG(35:7)+HCOO	DGMG	Saccharolipid	(35:7)	(35:7)				C51 H83 O16	951.569	2.87675	0.00734112	0.00526228	0.00153212	0.0147789	0.0141527	0.0145972	0.0538131	0.0452148	0.0434443	0.00245352	9.20174e-09	0.00233706	ug/g
NEG534	FA(20:0)-H	FA(20:0)-H	FA	Fatty Acyls	(20:0)	(20:0)				O2 H39 C20	311.296	7.576	0.765016	0.792906	0.8224	0.343424	0.379479	0.418982	0.0366195	0.00369457	0.0213393	0.422689	0.385906	0.404455	ug/g
NEG535	FA(20:1)-H	FA(20:1)-H	FA	Fatty Acyls	(20:1)	(20:1)				O2 H37 C20	309.28	6.01576	0.0643661	0.0664397	0.0661054	0.00919078	0.0121414	0.0113036	0.0341044	0.0146398	0.0221076	1.23001	1.10113	1.18082	ug/g
NEG536	GD1a(d32:1)-2H	GD1a(d32:1)-2H	GD1a	Sphingolipid	(d32:1)	(d32:1)				C80 H138 O39 N4	889.447	8.815	0.0475615	0.0440885	0.0509705	0.00462387	0.00716126	0.0052783	0.0101918	0.00821466	0.0145403	0.00186193	0.00965407	0.00850501	ug/g
NEG537	GD1a(d45:5)-2H	GD1a(d45:5)-2H	GD1a	Sphingolipid	(d45:5)	(d45:5)				C93 H156 O39 N4	976.518	8.762	0.084886	0.0767557	0.0807077	0.0250024	0.0107168	0.0231077	0.0383415	0.03421	0.0363545	0.0480033	0.04599	0.0417812	ug/g
NEG539	GD2(d39:1)-2H	GD2(d39:1)-2H	GD2	Sphingolipid	(d39:1)	(d39:1)				C81 H142 O34 N4	857.476	9.03251	0.0392897	0.0415966	0.050952	0.0432798	0.0467321	0.0417527	0.276327	0.290583	0.319745	0.00557007	0.00367563	0.00358725	ug/g
NEG54	CL(70:14)-2H	CL(70:14)-2H	CL	Glycerophospholipid	(70:14)	(70:14)				C79 H124 O17 P2	703.416	4.81783	0.0151337	0.0140286	0.0162184	0.0022518	0.00235727	0.0201916	0.0050064	0.0766167	0.0716617	0.00397843	0.00383894	0.00338201	ug/g
NEG540	GD2(t34:4)-2H	GD2(t34:4)-2H	GD2	Sphingolipid	(t34:4)	(t34:4)				C76 H126 O35 N4	827.411	6.936	0.0618284	0.0014855	0.06626	0.0475547	0.0455398	0.04697	0.00223586	0.00230351	0.00274407	0.141489	0.0682529	0.0243176	ug/g
NEG542	GM2(d29:2)-2H	GM2(d29:2)-2H	GM2	Sphingolipid	(d29:2)	(d29:2)				C60 H103 O26 N3	640.842	7.28097	0.0112314	0.0161877	0.016812	0.00888841	0.00322653	0.000984698	0.00402448	0.00378128	0.00245047	0.00588345	3.33162e-08	0.00266585	ug/g
NEG546	GM3(d25:0)-H	GM3(d25:0)-H	GM3	Sphingolipid	(d25:0)	(d25:0)				C48 H87 O21 N2	1027.58	8.358	0.0698924	0.0607362	0.0738897	0.48899	0.422821	0.407886	1.83159	1.92712	1.89458	0.167743	0.155353	0.140053	ug/g
NEG547	GM3(d25:0)+HCOO	GM3(d25:0)+HCOO	GM3	Sphingolipid	(d25:0)	(d25:0)				C49 H89 O23 N2	1073.59	9.969	0.032326	0.0228041	0.0275559	0.0509333	0.0470457	0.0613049	0.0808696	0.0713463	0.081394	0.0114429	0.0106707	0.00973565	ug/g
NEG548	GM3(d29:2)+HCOO	GM3(d29:2)+HCOO	GM3	Sphingolipid	(d29:2)	(d29:2)				C53 H93 O23 N2	1125.62	10.345	0.146263	0.140303	0.150714	0.691732	0.611856	0.664673	0.294022	0.309675	0.313222	0.248204	0.012832	0.0116546	ug/g
NEG549	GM3(d40:3)-H	GM3(d40:3)-H	GM3	Sphingolipid	(d40:3)	(d40:3)				C63 H111 O21 N2	1231.77	11.556	0.0149386	0.0138478	0.0160094	0.00430181	0.012626	0.0143153	0.0057463	0.00806622	0.00785778	0.023254	0.0224387	0.019768	ug/g
NEG55	CL(70:3)-2H	CL(70:3)-2H	CL	Glycerophospholipid	(70:3)	(70:3)				C79 H146 O17 P2	714.502	7.03696	0.0869444	0.0685837	0.0942168	0.094474	0.0834886	0.0837697	0.288858	0.308455	0.266213	0.124682	0.105754	0.108983	ug/g
NEG550	GM3(d42:5)-2H	GM3(d42:5)-2H	GM3	Sphingolipid	(d42:5)	(d42:5)				C65 H110 O21 N2	627.381	13.101	0.0954512	0.0944319	0.107585	0.211267	0.211531	0.19804	0.0350417	0.0390174	0.0358876	0.0951186	0.0885785	0.0747357	ug/g
NEG551	GM3(t29:1)-H	GM3(t29:1)-H	GM3	Sphingolipid	(t29:1)	(t29:1)				C52 H93 O22 N2	1097.62	6.232	0.0542929	0.0503284	0.0581844	0.0576183	0.055177	0.0569099	0.0599847	0.0570342	0.0565512	0.0609458	0.0588089	0.0518093	ug/g
NEG552	GT3(d36:6)-2H	GT3(d36:6)-2H	GT3	Sphingolipid	(d36:6)	(d36:6)				C81 H130 O37 N4	875.421	9.591	0.2247	0.143867	0.172759	0.151684	0.167521	0.13856	0.233001	0.223281	0.243104	0.0528211	0.11256	0.079293	ug/g
NEG553	Hex1Cer(d30:2)+HCOO	Hex1Cer(d30:2)+HCOO	Hex1Cer	Sphingolipid	(d30:2)	(d30:2)				C37 H68 O10 N1	686.485	7.9707	0.412685	0.342948	0.177621	0.332235	0.333471	0.365846	12.7976	13.0867	0.00938786	0.17812	0.0859012	0.162801	ug/g
NEG554	Hex1Cer(d31:1)-H	Hex1Cer(d31:1)-H	Hex1Cer	Sphingolipid	(d31:1)	(d31:1)				C37 H70 O8 N1	656.511	12.359	0.0594005	0.0507062	0.146515	0.0393549	0.0416357	0.0407823	0.0841208	0.0794725	0.0756819	0.0954478	0.0938527	0.0823408	ug/g
NEG555	Hex1Cer(d31:2)+HCOO	Hex1Cer(d31:2)+HCOO	Hex1Cer	Sphingolipid	(d31:2)	(d31:2)				C38 H70 O10 N1	700.501	6.612	0.0383776	0.0321152	0.0371856	0.0109716	0.0180283	0.0196874	0.089968	0.0731962	0.0608375	0.0172567	0.0255532	0.022116	ug/g
NEG556	Hex1Cer(d31:2)-H	Hex1Cer(d31:2)-H	Hex1Cer	Sphingolipid	(d31:2)	(d31:2)				C37 H68 O8 N1	654.495	11.4644	0.299242	0.161104	0.184637	0.18273	0.193464	0.196565	0.195956	0.202017	0.193412	0.152632	0.165944	0.130651	ug/g
NEG557	Hex1Cer(d32:3)+HCOO	Hex1Cer(d32:3)+HCOO	Hex1Cer	Sphingolipid	(d32:3)	(d32:3)				C39 H70 O10 N1	712.501	9.212	0.0112605	0.0150579	0.0121878	0.00260719	0.00999545	0.00739495	0.107368	2.29962	2.37559	0.0576283	0.00550296	0.013152	ug/g
NEG558	Hex1Cer(d33:2)-H	Hex1Cer(d33:2)-H	Hex1Cer	Sphingolipid	(d33:2)	(d33:2)				C39 H72 O8 N1	682.526	12.5779	0.0779958	0.0777281	0.0779805	0.0748983	0.0740887	0.0754741	0.0644152	0.0654094	0.0625743	0.0756036	0.0733271	0.0641666	ug/g
NEG559	Hex1Cer(d16:0_18:0)-H	Hex1Cer(d34:0)-H	Hex1Cer	Sphingolipid	(d16:0_18:0)	(d16:0)	(18:0)			C40 H78 O8 N1	700.573	10.819	0.0557862	0.050064	0.0611975	0.00153523	0.00406345	0.00176525	0.00611795	0.00628546	0.0165559	1.78785e-07	0.00922964	1.11629e-07	ug/g
NEG56	CL(70:3)-2H	CL(70:3)-2H	CL	Glycerophospholipid	(70:3)	(70:3)				C79 H146 O17 P2	714.502	7.94147	0.000797176	0.00169474	0.00175848	0.0986247	0.0944459	0.0974122	0.332781	0.375038	0.414306	0.000852505	0.0181892	0.00241847	ug/g
NEG560	Hex1Cer(d34:1+O)+HCOO	Hex1Cer(d34:1+O)+HCOO	Hex1Cer	Sphingolipid	(d34:1+O)	(d34:1+O)				C41 H78 O11 N1	760.558	8.88408	0.33236	0.263377	0.297037	0.0192097	0.0570869	0.0428139	0.116785	0.117471	0.131065	0.268434	0.146002	0.155597	ug/g
NEG561	Hex1Cer(d34:2+O)+HCOO	Hex1Cer(d34:2+O)+HCOO	Hex1Cer	Sphingolipid	(d34:2+O)	(d34:2+O)				C41 H76 O11 N1	758.542	8.11468	2.75422	2.52379	2.68888	0.708302	0.659957	0.688947	1.63466	1.30066	1.67075	2.3093	2.08806	2.84402	ug/g
NEG562	Hex1Cer(d34:4)-H	Hex1Cer(d34:4)-H	Hex1Cer	Sphingolipid	(d34:4)	(d34:4)				C40 H70 O8 N1	692.511	10.1929	0.035739	0.0354479	0.0456146	0.0251079	0.0201007	0.0170594	0.0221555	0.0177557	0.0179909	0.336483	0.329308	0.279618	ug/g
NEG563	Hex1Cer(d35:1+O)+HCOO	Hex1Cer(d35:1+O)+HCOO	Hex1Cer	Sphingolipid	(d35:1+O)	(d35:1+O)				C42 H80 O11 N1	774.574	9.51648	0.561164	1.04463	1.07197	0.0859556	0.117714	0.072186	0.221853	0.26595	0.278318	0.349956	0.31327	0.311542	ug/g
NEG564	Hex1Cer(d35:2)-H	Hex1Cer(d35:2)-H	Hex1Cer	Sphingolipid	(d35:2)	(d35:2)				C41 H76 O8 N1	710.558	9.967	0.279254	0.267813	0.0327171	0.283263	0.25148	0.0102421	0.239975	0.252345	0.239005	0.259265	0.252527	0.247635	ug/g
NEG566	Hex1Cer(d16:0_20:0)-H	Hex1Cer(d36:0)-H	Hex1Cer	Sphingolipid	(d16:0_20:0)	(d16:0)	(20:0)			C42 H82 O8 N1	728.605	12.1338	0.0545687	0.0517108	0.0579934	0.00818468	0.00604874	0.00800485	0.0441185	0.0491852	0.0518201	0.210621	0.190655	0.16482	ug/g
NEG567	Hex1Cer(d36:1+2O)+HCOO	Hex1Cer(d36:1+2O)+HCOO	Hex1Cer	Sphingolipid	(d36:1+2O)	(d36:1+2O)				C43 H82 O12 N1	804.584	8.9136	0.0652223	0.035623	0.0434601	0.0248747	0.0211528	0.0327244	0.0124687	0.0104035	0.0196478	0.0904664	0.0811133	0.0767203	ug/g
NEG568	Hex1Cer(d36:1+O)+HCOO	Hex1Cer(d36:1+O)+HCOO	Hex1Cer	Sphingolipid	(d36:1+O)	(d36:1+O)				C43 H82 O11 N1	788.589	10.1078	0.800415	0.805764	0.902715	0.116603	0.123739	0.119313	0.272312	0.29871	0.287546	0.357195	0.326118	0.286371	ug/g
NEG569	Hex1Cer(d36:2)+HCOO	Hex1Cer(d36:2)+HCOO	Hex1Cer	Sphingolipid	(d36:2)	(d36:2)				C43 H80 O10 N1	770.579	9.82218	0.0444838	0.0420476	0.0364532	0.0580666	0.0549719	0.0655261	0.119225	0.107308	0.118892	0.110955	0.106576	0.107475	ug/g
NEG570	Hex1Cer(d18:2_18:0)+HCOO	Hex1Cer(d36:2)+HCOO	Hex1Cer	Sphingolipid	(d18:2_18:0)	(d18:2)	(18:0)			C43 H80 O10 N1	770.579	11.2279	0.273568	0.265609	0.297211	0.160552	0.137432	0.14658	0.0664204	0.0790579	0.0838944	0.174902	0.165097	0.156825	ug/g
NEG572	Hex1Cer(d36:3+O)+HCOO	Hex1Cer(d36:3+O)+HCOO	Hex1Cer	Sphingolipid	(d36:3+O)	(d36:3+O)				C43 H78 O11 N1	784.558	8.41344	0.411222	0.362022	0.43794	0.414017	0.395018	0.437107	0.492176	0.36424	0.534406	0.602057	0.575186	0.675541	ug/g
NEG573	Hex1Cer(d37:0)+HCOO	Hex1Cer(d37:0)+HCOO	Hex1Cer	Sphingolipid	(d37:0)	(d37:0)				C44 H86 O10 N1	788.626	10.801	0.0197313	0.0208858	0.0292719	0.0050377	0.0096236	0.0346362	0.0303722	0.0312852	0.0304382	0.0667064	0.0524579	0.0567551	ug/g
NEG574	Hex1Cer(d37:1)+HCOO	Hex1Cer(d37:1)+HCOO	Hex1Cer	Sphingolipid	(d37:1)	(d37:1)				C44 H84 O10 N1	786.61	10.124	0.0763455	0.0752089	0.0626918	0.085209	0.0904392	0.0781952	0.0553315	0.0497845	0.0636673	0.196541	0.155303	0.155337	ug/g
NEG575	Hex1Cer(d37:2)+HCOO	Hex1Cer(d37:2)+HCOO	Hex1Cer	Sphingolipid	(d37:2)	(d37:2)				C44 H82 O10 N1	784.594	11.812	0.464233	0.410387	0.481254	0.208691	0.208526	0.211894	0.111023	0.0955418	0.126527	0.239493	0.224055	0.200198	ug/g
NEG576	Hex1Cer(d37:2)-H	Hex1Cer(d37:2)-H	Hex1Cer	Sphingolipid	(d37:2)	(d37:2)				C43 H80 O8 N1	738.589	12.4728	0.0922798	0.0917577	0.0918917	0.0388275	0.0396158	0.00879683	0.119526	0.118331	0.122022	0.101889	0.0968446	0.0898071	ug/g
NEG577	Hex1Cer(d38:0)+HCOO	Hex1Cer(d38:0)+HCOO	Hex1Cer	Sphingolipid	(d38:0)	(d38:0)				C45 H88 O10 N1	802.641	11.3642	0.322202	0.283959	0.328656	0.136878	0.128914	0.128076	0.23515	0.230077	0.246904	0.45546	0.418491	0.404925	ug/g
NEG578	Hex1Cer(d38:1)+HCOO	Hex1Cer(d38:1)+HCOO	Hex1Cer	Sphingolipid	(d38:1)	(d38:1)				C45 H86 O10 N1	800.626	10.7317	0.606751	0.65283	0.697643	0.670797	0.680327	0.66367	0.922783	0.929392	0.950675	2.43355	2.09067	2.05747	ug/g
NEG579	Hex1Cer(d38:2)+HCOO	Hex1Cer(d38:2)+HCOO	Hex1Cer	Sphingolipid	(d38:2)	(d38:2)				C45 H84 O10 N1	798.61	12.3623	0.891129	0.90643	0.975317	0.467681	0.45647	0.477148	0.125193	0.141863	0.142383	0.435166	0.411531	0.357137	ug/g
NEG58	CL(70:5)-H	CL(70:5)-H	CL	Glycerophospholipid	(70:5)	(70:5)				C79 H143 O17 P2	1425.98	16.2593	0.0150019	0.0172926	0.0233057	0.0244722	0.0179002	0.028074	0.121179	0.134309	0.130624	0.0866445	0.079969	0.0821318	ug/g
NEG580	Hex1Cer(d38:2)-H	Hex1Cer(d38:2)-H	Hex1Cer	Sphingolipid	(d38:2)	(d38:2)				C44 H82 O8 N1	752.605	13.082	0.145965	0.140356	0.166516	0.0623425	0.0655275	0.0728297	0.13557	0.138606	0.134756	0.187881	0.182612	0.157863	ug/g
NEG581	Hex1Cer(d38:2)-H	Hex1Cer(d38:2)-H	Hex1Cer	Sphingolipid	(d38:2)	(d38:2)				C44 H82 O8 N1	752.605	15.0677	0.0280043	0.0246663	0.0241262	0.0188353	0.0222793	0.0221428	0.0218607	0.0156969	0.0230144	0.0188866	0.0162727	0.0159456	ug/g
NEG582	Hex1Cer(d38:2+O)+HCOO	Hex1Cer(d38:2+O)+HCOO	Hex1Cer	Sphingolipid	(d38:2+O)	(d38:2+O)				C45 H84 O11 N1	814.605	10.5777	0.709446	0.606311	0.674582	0.282888	0.176875	0.246632	0.596538	0.609189	0.595487	0.448438	0.421478	0.653176	ug/g
NEG583	Hex1Cer(d38:3)+HCOO	Hex1Cer(d38:3)+HCOO	Hex1Cer	Sphingolipid	(d38:3)	(d38:3)				C45 H82 O10 N1	796.594	10.487	0.00500814	0.00551164	0.00667486	0.00702474	0.00458515	0.00508595	0.320269	0.556073	0.104097	0.0047453	0.00877094	0.00867704	ug/g
NEG585	Hex1Cer(d39:1)+HCOO	Hex1Cer(d39:1)+HCOO	Hex1Cer	Sphingolipid	(d39:1)	(d39:1)				C46 H88 O10 N1	814.641	11.286	2.40751	2.01923	2.27163	1.50338	1.53616	1.53249	2.18499	2.25757	2.23502	4.31586	4.00051	3.88035	ug/g
NEG586	Hex1Cer(d39:2)+HCOO	Hex1Cer(d39:2)+HCOO	Hex1Cer	Sphingolipid	(d39:2)	(d39:2)				C46 H86 O10 N1	812.626	12.874	1.11205	0.964688	1.13489	0.310429	0.307257	0.303577	0.0530884	0.0792296	0.0765495	0.342071	0.338369	0.314071	ug/g
NEG587	Hex1Cer(d39:2)-H	Hex1Cer(d39:2)-H	Hex1Cer	Sphingolipid	(d39:2)	(d39:2)				C45 H84 O8 N1	766.62	13.5993	0.346114	0.342471	0.398007	0.131932	0.125644	0.136749	0.265749	0.252233	0.252151	0.448344	0.4168	0.363257	ug/g
NEG588	Hex1Cer(d40:0)+HCOO	Hex1Cer(d40:0)+HCOO	Hex1Cer	Sphingolipid	(d40:0)	(d40:0)				C47 H92 O10 N1	830.673	12.4691	0.279662	0.25782	0.244753	0.0913611	0.0818193	0.0813619	0.174631	0.178465	0.196305	0.407486	0.353162	0.399903	ug/g
NEG589	Hex1Cer(d16:0_24:0)-H	Hex1Cer(d40:0)-H	Hex1Cer	Sphingolipid	(d16:0_24:0)	(d16:0)	(24:0)			C46 H90 O8 N1	784.667	14.2156	0.0372631	0.036423	0.0681852	0.096159	0.0920847	0.00675223	0.0417963	0.0464719	0.0406159	0.187308	0.18244	0.166593	ug/g
NEG590	Hex1Cer(d40:1)+HCOO	Hex1Cer(d40:1)+HCOO	Hex1Cer	Sphingolipid	(d40:1)	(d40:1)				C47 H90 O10 N1	828.657	11.855	0.894386	0.823834	0.978534	0.692553	0.65552	0.662998	0.734861	0.785632	0.819556	2.38319	2.5444	2.04705	ug/g
NEG591	Hex1Cer(d40:2)-H	Hex1Cer(d40:2)-H	Hex1Cer	Sphingolipid	(d40:2)	(d40:2)				C46 H86 O8 N1	780.636	14.1027	0.331264	0.301007	0.36913	0.0975398	0.101176	0.10093	0.179175	0.179674	0.189062	0.385869	0.379143	0.333532	ug/g
NEG592	Hex1Cer(d41:0)+HCOO	Hex1Cer(d41:0)+HCOO	Hex1Cer	Sphingolipid	(d41:0)	(d41:0)				C48 H94 O10 N1	844.688	12.979	0.249585	0.213693	0.259276	0.0786525	0.0554073	0.0700887	0.0954727	0.0979524	0.11843	0.273926	0.196016	0.268244	ug/g
NEG593	Hex1Cer(d41:1)+HCOO	Hex1Cer(d41:1)+HCOO	Hex1Cer	Sphingolipid	(d41:1)	(d41:1)				C48 H92 O10 N1	842.673	12.3806	2.00719	1.8547	2.08573	1.148	1.21666	1.09843	1.32492	1.30483	1.44504	3.98935	4.18346	3.76331	ug/g
NEG594	Hex1Cer(d41:2)+HCOO	Hex1Cer(d41:2)+HCOO	Hex1Cer	Sphingolipid	(d41:2)	(d41:2)				C48 H90 O10 N1	840.657	13.911	0.196939	0.18451	0.225063	0.0471602	0.0475142	0.0523921	0.00335937	0.0048011	0.00534611	0.0667052	0.061676	0.0633829	ug/g
NEG595	Hex1Cer(d41:2)-H	Hex1Cer(d41:2)-H	Hex1Cer	Sphingolipid	(d41:2)	(d41:2)				C47 H88 O8 N1	794.652	14.5827	0.151298	0.138461	0.160375	0.0234995	0.0276456	0.0272	0.0832747	0.0840407	0.0916318	0.208705	0.206032	0.17799	ug/g
NEG596	Hex1Cer(d42:1)+HCOO	Hex1Cer(d42:1)+HCOO	Hex1Cer	Sphingolipid	(d42:1)	(d42:1)				C49 H94 O10 N1	856.688	12.901	0.157132	0.149907	0.164556	0.152654	0.145423	0.16608	0.114736	0.136255	0.142289	0.479619	0.505445	0.444787	ug/g
NEG597	Hex1Cer(d42:1+O)+HCOO	Hex1Cer(d42:1+O)+HCOO	Hex1Cer	Sphingolipid	(d42:1+O)	(d42:1+O)				C49 H94 O11 N1	872.683	13.4106	0.076509	0.060801	0.073656	0.0156626	0.0103425	0.0149329	0.0787016	0.0911229	0.0867371	0.0170909	0.00389965	0.00787741	ug/g
NEG598	Hex1Cer(d42:2)+HCOO	Hex1Cer(d42:2)+HCOO	Hex1Cer	Sphingolipid	(d42:2)	(d42:2)				C49 H92 O10 N1	854.673	13.1666	0.045044	0.00423504	8.45974e-09	0.0412302	0.0304743	0.0408003	0.0927984	0.101255	0.123132	0.0016413	0.00563772	0.0276607	ug/g
NEG599	Hex1Cer(d42:4+2O)+HCOO	Hex1Cer(d42:4+2O)+HCOO	Hex1Cer	Sphingolipid	(d42:4+2O)	(d42:4+2O)				C49 H88 O12 N1	882.631	11.2863	0.108515	0.0849394	0.0889053	0.0800217	0.0605255	0.0619747	0.080994	0.0811288	0.0864909	0.171585	0.154658	0.147447	ug/g
NEG6	CL(56:0)-2H	CL(56:0)-2H	CL	Glycerophospholipid	(56:0)	(56:0)				C65 H124 O17 P2	619.416	4.405	0.248609	0.249866	0.289321	0.0834308	0.0832893	0.07236	0.0226502	0.0210013	0.0261983	0.0640335	0.0550826	0.0508551	ug/g
NEG60	CL(18:2_18:2_18:2_16:0)-H	CL(70:6)-H	CL	Glycerophospholipid	(18:2_18:2_18:2_16:0)	(18:2)	(18:2)	(18:2)	(16:0)	C79 H141 O17 P2	1423.96	15.881	0.106886	0.0984082	0.108153	0.0949599	0.0801675	0.0882872	0.368136	0.403918	0.386859	0.291542	0.250017	0.255228	ug/g
NEG600	Hex1Cer(d42:7)+HCOO	Hex1Cer(d42:7)+HCOO	Hex1Cer	Sphingolipid	(d42:7)	(d42:7)				C49 H82 O10 N1	844.594	12.3599	0.180673	0.0979267	0.0966705	0.0470154	0.0311551	0.0471461	0.0524822	0.0440809	0.00230919	0.0475253	0.0270996	0.0719351	ug/g
NEG601	Hex1Cer(d43:1)+HCOO	Hex1Cer(d43:1)+HCOO	Hex1Cer	Sphingolipid	(d43:1)	(d43:1)				C50 H96 O10 N1	870.704	13.4107	0.0773168	0.0762677	0.0692054	0.0913657	0.0791077	0.0712688	0.0908981	0.0955716	0.0829386	0.339445	0.319165	0.269946	ug/g
NEG602	Hex1Cer(d43:1+O)+HCOO	Hex1Cer(d43:1+O)+HCOO	Hex1Cer	Sphingolipid	(d43:1+O)	(d43:1+O)				C50 H96 O11 N1	886.699	13.913	0.0220627	0.0210992	0.0266968	0.00433473	0.0243484	0.00702725	0.0528437	0.0542063	0.0819353	0.0189368	0.00901146	0.0115017	ug/g
NEG603	Hex1Cer(d43:7)+HCOO	Hex1Cer(d43:7)+HCOO	Hex1Cer	Sphingolipid	(d43:7)	(d43:7)				C50 H84 O10 N1	858.61	12.8768	0.216646	0.113648	0.0939233	0.0285242	0.0185197	0.0203621	0.00877685	0.00989696	0.0226825	0.0424299	0.0244598	0.0669957	ug/g
NEG604	Hex1Cer(d44:2)+HCOO	Hex1Cer(d44:2)+HCOO	Hex1Cer	Sphingolipid	(d44:2)	(d44:2)				C51 H96 O10 N1	882.704	14.1557	0.0346569	0.00249335	0.0029448	0.0267965	0.0400186	0.0181019	0.0662129	0.0957396	0.100071	0.0105256	0.0104106	0.0107194	ug/g
NEG605	Hex1Cer(d44:7)+HCOO	Hex1Cer(d44:7)+HCOO	Hex1Cer	Sphingolipid	(d44:7)	(d44:7)				C51 H86 O10 N1	872.626	13.413	0.11799	0.0685662	0.064324	0.0367137	0.0208294	0.0192517	0.0205515	0.0124794	0.0270776	0.0949658	0.0860503	0.10547	ug/g
NEG606	Hex1Cer(d45:8)-H	Hex1Cer(d45:8)-H	Hex1Cer	Sphingolipid	(d45:8)	(d45:8)				C51 H84 O8 N1	838.62	11.349	0.17035	0.149551	0.166034	0.0647041	0.0615638	0.0668267	0.081411	0.0782033	0.0808126	0.223405	0.20762	0.197791	ug/g
NEG607	Hex1Cer(d47:8)-H	Hex1Cer(d47:8)-H	Hex1Cer	Sphingolipid	(d47:8)	(d47:8)				C53 H88 O8 N1	866.652	12.4593	0.134708	0.1404	0.158327	0.0545244	0.0619529	0.0498566	0.0843416	0.0887823	0.0962309	0.224647	0.184568	0.179415	ug/g
NEG608	Hex1Cer(d48:8)-H	Hex1Cer(d48:8)-H	Hex1Cer	Sphingolipid	(d48:8)	(d48:8)				C54 H90 O8 N1	880.667	12.991	0.0956204	0.102249	0.121736	0.0210038	0.018908	0.0216662	0.00331571	0.000821583	0.00216117	0.10055	0.0983803	0.0945548	ug/g
NEG609	Hex1Cer(m33:1)+HCOO	Hex1Cer(m33:1)+HCOO	Hex1Cer	Sphingolipid	(m33:1)	(m33:1)				C40 H76 O9 N1	714.553	8.903	0.194356	0.182738	0.200985	0.0167863	0.0145497	0.0142749	0.0373232	0.0481005	0.0514928	0.108116	0.104595	0.126215	ug/g
NEG61	CL(18:3_18:2_16:0_18:2)-H	CL(70:7)-H	CL	Glycerophospholipid	(18:3_18:2_16:0_18:2)	(18:3)	(18:2)	(16:0)	(18:2)	C79 H139 O17 P2	1421.95	15.4601	0.016011	0.0210241	0.0166573	0.022763	0.010188	0.0128039	0.114881	0.113155	0.131577	0.127048	0.108281	0.10339	ug/g
NEG610	Hex1Cer(m33:1)-H	Hex1Cer(m33:1)-H	Hex1Cer	Sphingolipid	(m33:1)	(m33:1)				C39 H74 O7 N1	668.547	13.752	0.0165606	0.0153513	0.0177476	0.0125082	0.0119782	0.0123544	0.0276028	0.0300353	0.0228212	0.00242392	0.00390564	0.000854506	ug/g
NEG611	Hex1Cer(m34:0)-H	Hex1Cer(m34:0)-H	Hex1Cer	Sphingolipid	(m34:0)	(m34:0)				C40 H78 O7 N1	684.578	11.498	0.0476586	0.0302151	0.0384425	0.0292405	0.0335856	0.0272815	0.0433952	0.0443083	0.0501835	0.756758	0.74322	0.652411	ug/g
NEG612	Hex1Cer(m34:1)+HCOO	Hex1Cer(m34:1)+HCOO	Hex1Cer	Sphingolipid	(m34:1)	(m34:1)				C41 H78 O9 N1	728.568	9.50889	0.473796	0.4773	0.476343	0.040492	0.0465765	0.0841168	0.157448	0.183726	0.205748	0.360175	0.203356	0.190688	ug/g
NEG613	Hex1Cer(m18:1_16:1)+HCOO	Hex1Cer(m34:2)+HCOO	Hex1Cer	Sphingolipid	(m18:1_16:1)	(m18:1)	(16:1)			C41 H76 O9 N1	726.553	8.7774	4.80963	4.43637	4.95991	1.93669	1.24083	1.77467	3.61887	3.8135	4.2352	5.04262	4.73736	4.64778	ug/g
NEG614	Hex1Cer(m17:0_18:0)-H	Hex1Cer(m35:0)-H	Hex1Cer	Sphingolipid	(m17:0_18:0)	(m17:0)	(18:0)			C41 H80 O7 N1	698.594	12.051	0.0646461	0.0872296	0.105001	0.03196	0.0551091	0.0290716	0.0967013	0.10058	0.108395	1.53113	1.46939	1.2994	ug/g
NEG615	Hex1Cer(m17:0_18:2)+HCOO	Hex1Cer(m35:2)+HCOO	Hex1Cer	Sphingolipid	(m17:0_18:2)	(m17:0)	(18:2)			C42 H78 O9 N1	740.568	9.38737	11.2101	9.78499	10.5466	4.53603	4.15578	4.41705	9.4425	9.34526	10.1509	8.40762	7.88408	7.65426	ug/g
NEG616	Hex1Cer(m35:3)+HCOO	Hex1Cer(m35:3)+HCOO	Hex1Cer	Sphingolipid	(m35:3)	(m35:3)				C42 H76 O9 N1	738.553	8.43496	0.224101	0.184953	0.23866	0.284873	0.257365	0.249802	0.210122	0.257704	0.294418	0.448617	0.369983	0.390945	ug/g
NEG617	Hex1Cer(m35:3+2O)+HCOO	Hex1Cer(m35:3+2O)+HCOO	Hex1Cer	Sphingolipid	(m35:3+2O)	(m35:3+2O)				C42 H76 O11 N1	770.542	7.69327	0.0551421	0.0475586	0.0640495	0.0512701	0.0464298	0.0478338	0.0109744	0.0628435	0.0284213	0.0559304	0.046686	0.14557	ug/g
NEG618	Hex1Cer(m18:0_18:2)+HCOO	Hex1Cer(m36:2)+HCOO	Hex1Cer	Sphingolipid	(m18:0_18:2)	(m18:0)	(18:2)			C43 H80 O9 N1	754.584	9.99149	0.641965	0.640641	0.724144	0.253482	0.214249	0.253241	0.57228	0.621532	0.448948	0.511677	0.690966	0.486645	ug/g
NEG619	Hex1Cer(m36:2)+HCOO	Hex1Cer(m36:2)+HCOO	Hex1Cer	Sphingolipid	(m36:2)	(m36:2)				C43 H80 O9 N1	754.584	12.1336	0.691535	0.625982	0.688713	0.197999	0.187039	0.204715	0.53076	0.563458	0.55921	1.58835	1.4704	1.4161	ug/g
NEG620	Hex1Cer(m37:2)+HCOO	Hex1Cer(m37:2)+HCOO	Hex1Cer	Sphingolipid	(m37:2)	(m37:2)				C44 H82 O9 N1	768.6	10.578	0.452134	0.415684	0.485994	0.178344	0.190431	0.195527	0.46013	0.503516	0.49721	0.424408	0.408118	0.376763	ug/g
NEG621	Hex1Cer(m37:2)+HCOO	Hex1Cer(m37:2)+HCOO	Hex1Cer	Sphingolipid	(m37:2)	(m37:2)				C44 H82 O9 N1	768.6	12.683	1.15491	1.05949	1.18991	0.402583	0.377829	0.401549	0.899992	0.94401	0.963936	2.29726	2.16485	2.01648	ug/g
NEG622	Hex1Cer(m38:2)+HCOO	Hex1Cer(m38:2)+HCOO	Hex1Cer	Sphingolipid	(m38:2)	(m38:2)				C45 H84 O9 N1	782.615	11.1712	0.401185	0.371477	0.438616	0.221217	0.207023	0.204608	0.589778	0.613859	0.601098	0.263283	0.256229	0.235926	ug/g
NEG623	Hex1Cer(m38:2)+HCOO	Hex1Cer(m38:2)+HCOO	Hex1Cer	Sphingolipid	(m38:2)	(m38:2)				C45 H84 O9 N1	782.615	13.2206	1.97928	1.83503	2.09364	0.728541	0.625895	0.627062	1.52264	1.57535	1.57556	3.86898	3.37582	3.27693	ug/g
NEG624	Hex1Cer(m38:3)+HCOO	Hex1Cer(m38:3)+HCOO	Hex1Cer	Sphingolipid	(m38:3)	(m38:3)				C45 H82 O9 N1	780.6	12.121	0.0587719	0.0545992	0.0639571	0.00249491	0.00281485	0.0052819	0.122751	0.0810489	0.0312689	0.0838964	0.0615303	0.0744115	ug/g
NEG625	Hex1Cer(m21:0_18:2)+HCOO	Hex1Cer(m39:2)+HCOO	Hex1Cer	Sphingolipid	(m21:0_18:2)	(m21:0)	(18:2)			C46 H86 O9 N1	796.631	11.7209	0.914148	0.824689	0.944958	0.589405	0.533187	0.564201	1.4636	1.50045	1.5911	0.678523	0.63582	0.593193	ug/g
NEG626	Hex1Cer(m39:2)+HCOO	Hex1Cer(m39:2)+HCOO	Hex1Cer	Sphingolipid	(m39:2)	(m39:2)				C46 H86 O9 N1	796.631	13.7176	2.38231	2.15411	2.35512	0.493704	0.504714	0.518862	0.851028	0.947174	0.831496	3.72786	3.32029	3.09819	ug/g
NEG627	Hex1Cer(m39:3)+HCOO	Hex1Cer(m39:3)+HCOO	Hex1Cer	Sphingolipid	(m39:3)	(m39:3)				C46 H84 O9 N1	794.615	13.133	0.0106562	0.0210011	0.0160283	0.100713	0.00353405	0.00201212	0.00704193	0.0282215	0.0246352	0.240753	0.283302	0.229004	ug/g
NEG628	Hex1Cer(m40:2)+HCOO	Hex1Cer(m40:2)+HCOO	Hex1Cer	Sphingolipid	(m40:2)	(m40:2)				C47 H88 O9 N1	810.646	12.2839	0.706265	0.65158	0.748836	0.370997	0.370146	0.348243	1.07098	1.04638	1.06729	0.527024	0.500264	0.483923	ug/g
NEG629	Hex1Cer(m17:0_24:0)-H	Hex1Cer(m41:0)-H	Hex1Cer	Sphingolipid	(m17:0_24:0)	(m17:0)	(24:0)			C47 H92 O7 N1	782.688	14.5933	0.0115054	0.0114446	0.00864387	0.00179955	0.0012925	0.00189374	0.00164295	0.00536301	0.00433425	0.0585892	0.0628012	0.0623606	ug/g
NEG63	CL(12:1_22:4_22:5_16:0)-2H	CL(72:10)-2H	CL	Glycerophospholipid	(12:1_22:4_22:5_16:0)	(12:1)	(22:4)	(22:5)	(16:0)	C81 H136 O17 P2	721.463	2.44493	0.0270848	0.00421242	0.0269926	0.00313764	0.141916	0.00243709	0.00168191	0.00248726	0.085741	0.361624	0.3293	0.342772	ug/g
NEG630	Hex1Cer(m41:0+O)+HCOO	Hex1Cer(m41:0+O)+HCOO	Hex1Cer	Sphingolipid	(m41:0+O)	(m41:0+O)				C48 H94 O10 N1	844.688	12.986	0.196231	0.170052	0.180068	0.0546871	0.0602996	0.0458823	0.066715	0.0602314	0.0755455	0.184748	0.162754	0.175251	ug/g
NEG631	Hex1Cer(m41:2)+HCOO	Hex1Cer(m41:2)+HCOO	Hex1Cer	Sphingolipid	(m41:2)	(m41:2)				C48 H90 O9 N1	824.662	12.795	1.14897	1.05128	1.13331	0.740634	0.681362	0.684281	1.76718	1.80175	2.12287	0.888916	0.822113	0.809923	ug/g
NEG632	Hex1Cer(m42:2)+HCOO	Hex1Cer(m42:2)+HCOO	Hex1Cer	Sphingolipid	(m42:2)	(m42:2)				C49 H92 O9 N1	838.678	13.3188	0.237764	0.21012	0.218962	0.207302	0.182418	0.21325	0.625619	0.666851	0.668139	0.294877	0.255766	0.26468	ug/g
NEG633	Hex1Cer(m43:2)+HCOO	Hex1Cer(m43:2)+HCOO	Hex1Cer	Sphingolipid	(m43:2)	(m43:2)				C50 H94 O9 N1	852.693	13.7989	0.133986	0.138571	0.172665	0.263009	0.238796	0.24058	0.683046	0.742951	0.734227	0.248434	0.234152	0.215281	ug/g
NEG634	Hex1Cer(t33:1)+HCOO	Hex1Cer(t33:1)+HCOO	Hex1Cer	Sphingolipid	(t33:1)	(t33:1)				C40 H76 O11 N1	746.542	8.23347	0.149253	0.11683	0.137021	0.0788915	0.00415552	0.013556	0.100526	0.095765	0.0931854	0.0643208	0.0707674	0.0681891	ug/g
NEG635	Hex1Cer(t33:2)+HCOO	Hex1Cer(t33:2)+HCOO	Hex1Cer	Sphingolipid	(t33:2)	(t33:2)				C40 H74 O11 N1	744.527	7.42735	0.390054	0.331769	0.368375	0.0647516	0.0687435	0.0815813	0.236627	0.248611	0.259075	0.469183	0.425242	0.405715	ug/g
NEG636	Hex1Cer(t34:1)+HCOO	Hex1Cer(t34:1)+HCOO	Hex1Cer	Sphingolipid	(t34:1)	(t34:1)				C41 H78 O11 N1	760.558	8.4338	0.233744	0.209237	0.236276	0.066723	0.070843	0.0557903	0.160995	0.149121	0.194489	0.347604	0.364862	0.329844	ug/g
NEG637	Hex1Cer(t34:1)-H	Hex1Cer(t34:1)-H	Hex1Cer	Sphingolipid	(t34:1)	(t34:1)				C40 H76 O9 N1	714.553	8.87653	0.194356	0.182738	0.200985	0.0167863	0.0145497	0.0142749	0.0373232	0.0481005	0.0514928	0.108116	0.104595	0.126215	ug/g
NEG639	Hex1Cer(t16:0_18:2)-H	Hex1Cer(t34:2)-H	Hex1Cer	Sphingolipid	(t16:0_18:2)	(t16:0)	(18:2)			C40 H74 O9 N1	712.537	8.11282	4.40636	3.69923	3.98334	1.04843	1.0521	1.10558	2.67553	2.13482	2.77682	4.32518	3.40288	4.66755	ug/g
NEG64	CL(72:10)-2H	CL(72:10)-2H	CL	Glycerophospholipid	(72:10)	(72:10)				C81 H136 O17 P2	721.463	4.15804	0.0805964	0.0930627	0.10779	0.00248034	0.061476	0.00439612	0.00275135	0.00369142	0.00954378	0.122123	0.104235	0.0974649	ug/g
NEG641	Hex1Cer(t35:1)-H	Hex1Cer(t35:1)-H	Hex1Cer	Sphingolipid	(t35:1)	(t35:1)				C41 H78 O9 N1	728.568	9.50806	1.13598	1.21771	1.26764	0.126763	0.129635	0.156567	0.49764	0.523445	0.613755	0.724091	0.530519	0.503343	ug/g
NEG643	Hex1Cer(t17:1_18:1)-H	Hex1Cer(t35:2)-H	Hex1Cer	Sphingolipid	(t17:1_18:1)	(t17:1)	(18:1)			C41 H76 O9 N1	726.553	8.7765	9.33078	8.53725	9.4361	4.32672	3.49661	3.36051	8.26106	7.25901	9.21836	9.70114	9.3486	8.58714	ug/g
NEG644	Hex1Cer(t35:2)-H	Hex1Cer(t35:2)-H	Hex1Cer	Sphingolipid	(t35:2)	(t35:2)				C41 H76 O9 N1	726.553	10.9847	0.11835	0.0934856	0.115001	0.0193362	0.0209522	0.0262315	0.0718054	0.0670564	0.0814272	0.17623	0.168745	0.144417	ug/g
NEG645	Hex1Cer(t35:3)-H	Hex1Cer(t35:3)-H	Hex1Cer	Sphingolipid	(t35:3)	(t35:3)				C41 H74 O9 N1	724.537	7.67786	0.0294763	0.0253135	0.0109387	0.0290945	0.0277116	0.027329	0.254239	0.246111	0.324845	0.0237193	0.0306327	0.032896	ug/g
NEG648	Hex1Cer(t18:0_18:1)-H	Hex1Cer(t36:1)-H	Hex1Cer	Sphingolipid	(t18:0_18:1)	(t18:0)	(18:1)			C42 H80 O9 N1	742.584	10.1053	1.34646	1.2532	1.39591	0.198056	0.189865	0.19239	0.451081	0.464578	0.459493	0.557051	0.505755	0.490994	ug/g
NEG65	CL(18:3_18:2_16:1_20:4)-H	CL(72:10)-H	CL	Glycerophospholipid	(18:3_18:2_16:1_20:4)	(18:3)	(18:2)	(16:1)	(20:4)	C81 H137 O17 P2	1443.93	14.4611	0.00271619	0.00195068	0.00198047	0.0938871	0.00153106	0.00427341	0.169298	0.188666	0.184735	0.17233	0.153036	0.133062	ug/g
NEG652	Hex1Cer(t36:2)-H	Hex1Cer(t36:2)-H	Hex1Cer	Sphingolipid	(t36:2)	(t36:2)				C42 H78 O9 N1	740.568	11.5754	0.188385	0.17356	0.214735	0.0732547	0.0754406	0.0763955	0.197706	0.206234	0.204958	0.399355	0.41756	0.339126	ug/g
NEG653	Hex1Cer(t18:0_18:3)-H	Hex1Cer(t36:3)-H	Hex1Cer	Sphingolipid	(t18:0_18:3)	(t18:0)	(18:3)			C42 H76 O9 N1	738.553	8.39032	0.228377	0.210237	0.242541	0.289428	0.260346	0.260202	0.27247	0.344757	0.408089	0.455533	0.442498	0.140069	ug/g
NEG654	Hex1Cer(t37:2)+HCOO	Hex1Cer(t37:2)+HCOO	Hex1Cer	Sphingolipid	(t37:2)	(t37:2)				C44 H82 O11 N1	800.589	9.97675	0.924305	0.426074	0.928905	0.336208	0.315125	0.411564	0.927131	0.938663	0.952055	0.674654	0.654433	0.65941	ug/g
NEG655	Hex1Cer(t37:5)+HCOO	Hex1Cer(t37:5)+HCOO	Hex1Cer	Sphingolipid	(t37:5)	(t37:5)				C44 H76 O11 N1	794.542	8.803	0.0506018	0.052718	0.126964	0.0146677	0.0195454	0.00739976	0.0351861	0.0332885	0.0389109	0.0358761	0.0727416	0.0474854	ug/g
NEG656	Hex1Cer(t38:0+O)+HCOO	Hex1Cer(t38:0+O)+HCOO	Hex1Cer	Sphingolipid	(t38:0+O)	(t38:0+O)				C45 H88 O12 N1	834.631	10.7903	0.049049	0.0355146	0.0441495	0.00816673	0.00885453	0.0366098	0.0459695	0.0469804	0.0459424	0.0844923	0.0852623	0.0738832	ug/g
NEG657	Hex1Cer(t38:1+O)+HCOO	Hex1Cer(t38:1+O)+HCOO	Hex1Cer	Sphingolipid	(t38:1+O)	(t38:1+O)				C45 H86 O12 N1	832.616	10.1449	0.0942335	0.0976921	0.11843	0.111804	0.111302	0.110689	0.0818745	0.0979986	0.0766722	0.261529	0.212278	0.227707	ug/g
NEG659	Hex1Cer(t20:1_18:1)-H	Hex1Cer(t38:2)-H	Hex1Cer	Sphingolipid	(t20:1_18:1)	(t20:1)	(18:1)			C44 H82 O9 N1	768.6	10.5775	1.16158	1.02199	1.16058	0.461232	0.367306	0.442159	1.05667	1.11271	1.0927	0.872845	0.829596	1.02994	ug/g
NEG66	CL(72:11)-H	CL(72:11)-H	CL	Glycerophospholipid	(72:11)	(72:11)				C81 H135 O17 P2	1441.92	13.896	0.051308	0.0475614	0.0549855	0.0392465	4.07682e-09	0.038764	0.00545841	0.0108295	0.00974467	0.0644338	0.0545336	0.0584411	ug/g
NEG660	Hex1Cer(t38:2)-H	Hex1Cer(t38:2)-H	Hex1Cer	Sphingolipid	(t38:2)	(t38:2)				C44 H82 O9 N1	768.6	12.68	1.15761	1.06196	1.19119	0.403889	0.378715	0.402472	0.874836	0.946269	0.924027	2.25263	2.16966	2.02263	ug/g
NEG661	Hex1Cer(t38:5)+HCOO	Hex1Cer(t38:5)+HCOO	Hex1Cer	Sphingolipid	(t38:5)	(t38:5)				C45 H78 O11 N1	808.558	9.39529	0.212263	0.19002	0.244394	0.081573	0.0719367	0.0680279	0.160483	0.153682	0.166075	0.13641	0.115614	0.117865	ug/g
NEG662	Hex1Cer(t39:0+O)+HCOO	Hex1Cer(t39:0+O)+HCOO	Hex1Cer	Sphingolipid	(t39:0+O)	(t39:0+O)				C46 H90 O12 N1	848.647	11.3659	0.461028	0.378051	0.441206	0.194515	0.187086	0.180717	0.324243	0.350912	0.353229	0.664323	0.59812	0.600598	ug/g
NEG663	Hex1Cer(t39:1+O)+HCOO	Hex1Cer(t39:1+O)+HCOO	Hex1Cer	Sphingolipid	(t39:1+O)	(t39:1+O)				C46 H88 O12 N1	846.631	10.7324	0.997283	0.890575	1.09473	0.984561	0.92777	0.972865	1.34116	1.4319	1.44846	2.78534	2.7255	2.46724	ug/g
NEG664	Hex1Cer(t39:2)+HCOO	Hex1Cer(t39:2)+HCOO	Hex1Cer	Sphingolipid	(t39:2)	(t39:2)				C46 H86 O11 N1	828.621	11.1738	0.467	0.44819	0.506511	0.138697	0.213067	0.231797	0.438959	0.436748	0.400043	0.13813	0.133307	0.119687	ug/g
NEG665	Hex1Cer(t39:2)+HCOO	Hex1Cer(t39:2)+HCOO	Hex1Cer	Sphingolipid	(t39:2)	(t39:2)				C46 H86 O11 N1	828.621	11.945	0.0601699	0.0697908	0.0743377	0.0840598	0.0908683	0.104303	0.623472	0.684038	1.95665	0.113957	0.115401	0.0942088	ug/g
NEG666	Hex1Cer(t39:2)-H	Hex1Cer(t39:2)-H	Hex1Cer	Sphingolipid	(t39:2)	(t39:2)				C45 H84 O9 N1	782.615	13.223	1.97928	1.83503	2.09364	0.728541	0.625895	0.627062	1.52264	1.57535	1.57556	3.86898	3.37582	3.27693	ug/g
NEG667	Hex1Cer(t39:3)-H	Hex1Cer(t39:3)-H	Hex1Cer	Sphingolipid	(t39:3)	(t39:3)				C45 H82 O9 N1	780.6	12.686	0.0241834	0.0214547	0.0379823	0.152819	0.136513	0.131943	1.64625	1.68739	1.90646	0.518867	0.502835	0.489551	ug/g
NEG668	Hex1Cer(t40:0+O)+HCOO	Hex1Cer(t40:0+O)+HCOO	Hex1Cer	Sphingolipid	(t40:0+O)	(t40:0+O)				C47 H92 O12 N1	862.663	11.9193	0.390861	0.351351	0.436304	0.139627	0.131906	0.125592	0.200975	0.227883	0.245441	0.410542	0.406301	0.362749	ug/g
NEG669	Hex1Cer(t40:1+O)+HCOO	Hex1Cer(t40:1+O)+HCOO	Hex1Cer	Sphingolipid	(t40:1+O)	(t40:1+O)				C47 H90 O12 N1	860.647	11.2852	3.48761	2.6331	3.08886	2.24151	2.05105	2.08547	2.75822	2.89977	2.68349	6.19956	6.73608	6.44096	ug/g
NEG67	CL(72:12)-2H	CL(72:12)-2H	CL	Glycerophospholipid	(72:12)	(72:12)				C81 H132 O17 P2	719.448	2.415	0.0516229	0.0617985	0.0480832	0.154087	0.00171464	0.00394531	0.0145545	0.0128626	0.013715	0.232391	0.418811	0.444062	ug/g
NEG672	Hex1Cer(t40:2)-H	Hex1Cer(t40:2)-H	Hex1Cer	Sphingolipid	(t40:2)	(t40:2)				C46 H86 O9 N1	796.631	13.708	2.44864	2.25861	2.49258	0.500129	0.511286	0.525615	0.877386	0.919147	0.909638	3.63841	3.357	3.11489	ug/g
NEG673	Hex1Cer(t40:3)+HCOO	Hex1Cer(t40:3)+HCOO	Hex1Cer	Sphingolipid	(t40:3)	(t40:3)				C47 H86 O11 N1	840.621	10.8598	0.0104819	0.00901071	0.0211791	0.0408331	0.0279595	0.0289569	0.048801	0.0550111	0.0546973	0.051843	0.0150204	0.014441	ug/g
NEG674	Hex1Cer(t41:0)+HCOO	Hex1Cer(t41:0)+HCOO	Hex1Cer	Sphingolipid	(t41:0)	(t41:0)				C48 H94 O11 N1	860.683	12.658	0.0255501	0.0210415	0.0206703	0.0690964	0.0577021	0.0637531	0.10424	0.0990998	0.0786954	0.0656161	0.0598923	0.057018	ug/g
NEG675	Hex1Cer(t41:0+O)+HCOO	Hex1Cer(t41:0+O)+HCOO	Hex1Cer	Sphingolipid	(t41:0+O)	(t41:0+O)				C48 H94 O12 N1	876.678	12.4611	0.485609	0.411173	0.504214	0.169906	0.168024	0.150378	0.30325	0.310556	0.315157	0.687696	0.648881	0.611686	ug/g
NEG676	Hex1Cer(t41:1+O)+HCOO	Hex1Cer(t41:1+O)+HCOO	Hex1Cer	Sphingolipid	(t41:1+O)	(t41:1+O)				C48 H92 O12 N1	874.663	11.8534	1.35303	1.18739	1.50256	1.18584	1.06082	1.1259	1.36628	1.32437	1.31386	3.73694	4.04774	3.74782	ug/g
NEG677	Hex1Cer(t20:1_21:1)+HCOO	Hex1Cer(t41:2)+HCOO	Hex1Cer	Sphingolipid	(t20:1_21:1)	(t20:1)	(21:1)			C48 H90 O11 N1	856.652	12.2829	1.50743	1.36279	1.31298	0.807738	0.763454	0.744609	2.25498	2.14801	2.20067	1.12494	1.01194	0.987687	ug/g
NEG678	Hex1Cer(t42:0)+HCOO	Hex1Cer(t42:0)+HCOO	Hex1Cer	Sphingolipid	(t42:0)	(t42:0)				C49 H96 O11 N1	874.699	13.177	0.0168421	0.0156988	0.0204319	0.0629084	0.0554353	0.0532358	0.0629645	0.0646958	0.0682878	0.062417	0.0511552	0.0529629	ug/g
NEG679	Hex1Cer(t42:0+O)+HCOO	Hex1Cer(t42:0+O)+HCOO	Hex1Cer	Sphingolipid	(t42:0+O)	(t42:0+O)				C49 H96 O12 N1	890.694	12.9741	0.319586	0.29531	0.340096	0.1015	0.093286	0.10017	0.11052	0.0972492	0.117069	0.285007	0.311744	0.274303	ug/g
NEG68	CL(72:14)-2H	CL(72:14)-2H	CL	Glycerophospholipid	(72:14)	(72:14)				C81 H128 O17 P2	717.432	2.37573	0.00796759	0.00602769	0.0106851	0.04192	0.0401439	0.0414047	0.0415281	0.0519219	0.0622474	0.00164237	0.0817916	0.0823844	ug/g
NEG680	Hex1Cer(t42:1+O)+HCOO	Hex1Cer(t42:1+O)+HCOO	Hex1Cer	Sphingolipid	(t42:1+O)	(t42:1+O)				C49 H94 O12 N1	888.678	12.3796	3.06981	3.15178	3.2574	1.90844	1.83835	1.80939	2.02908	2.17719	2.24538	6.49471	6.34545	5.7469	ug/g
NEG683	Hex1Cer(t42:3)+HCOO	Hex1Cer(t42:3)+HCOO	Hex1Cer	Sphingolipid	(t42:3)	(t42:3)				C49 H90 O11 N1	868.652	11.9751	0.0238028	0.02229	0.038033	0.0600967	0.0481446	0.0544933	0.139219	0.142435	0.151215	0.0464316	0.0460929	0.0449403	ug/g
NEG684	Hex1Cer(t43:0+O)+HCOO	Hex1Cer(t43:0+O)+HCOO	Hex1Cer	Sphingolipid	(t43:0+O)	(t43:0+O)				C50 H98 O12 N1	904.709	13.4776	0.0685808	0.0521863	0.110741	0.0218049	0.0170223	0.0152675	0.0478002	0.0599524	0.0597185	0.0966107	0.0944339	0.0970444	ug/g
NEG685	Hex1Cer(t43:1+O)+HCOO	Hex1Cer(t43:1+O)+HCOO	Hex1Cer	Sphingolipid	(t43:1+O)	(t43:1+O)				C50 H96 O12 N1	902.694	12.9055	0.277531	0.243385	0.270189	0.274967	0.249562	0.249271	0.215055	0.230463	0.220236	0.910889	0.817994	0.846603	ug/g
NEG687	Hex1Cer(t43:2)-H	Hex1Cer(t43:2)-H	Hex1Cer	Sphingolipid	(t43:2)	(t43:2)				C49 H92 O9 N1	838.678	13.3177	0.743311	0.651162	0.702531	0.665121	0.552188	0.667507	1.82202	1.87469	1.94556	0.900669	0.821072	0.756429	ug/g
NEG688	Hex1Cer(t44:1+O)+HCOO	Hex1Cer(t44:1+O)+HCOO	Hex1Cer	Sphingolipid	(t44:1+O)	(t44:1+O)				C51 H98 O12 N1	916.709	13.4101	0.167975	0.145387	0.165851	0.137608	0.13444	0.129845	0.171334	0.167537	0.173102	0.498037	0.490987	0.451892	ug/g
NEG69	CL(72:14)-2H	CL(72:14)-2H	CL	Glycerophospholipid	(72:14)	(72:14)				C81 H128 O17 P2	717.432	3.11907	0.148744	0.13552	0.166419	0.0647355	0.0601439	0.0622549	0.112422	0.123804	0.152232	0.119387	0.18826	0.108053	ug/g
NEG690	Hex1Cer(t44:2)-H	Hex1Cer(t44:2)-H	Hex1Cer	Sphingolipid	(t44:2)	(t44:2)				C50 H94 O9 N1	852.693	13.7976	0.56338	0.533312	0.55702	0.878349	0.789701	0.918412	2.37443	2.79257	2.60014	0.892127	0.822409	0.800529	ug/g
NEG691	Hex1Cer(t45:2)+HCOO	Hex1Cer(t45:2)+HCOO	Hex1Cer	Sphingolipid	(t45:2)	(t45:2)				C52 H98 O11 N1	912.715	14.2885	0.00830435	0.00838015	0.00727598	0.0174619	0.028466	0.0350125	0.187309	0.185853	0.198435	0.0599442	0.0621148	0.0475547	ug/g
NEG692	Hex1Cer(t46:2)+HCOO	Hex1Cer(t46:2)+HCOO	Hex1Cer	Sphingolipid	(t46:2)	(t46:2)				C53 H100 O11 N1	926.73	14.7372	0.00326842	0.00612858	0.00321083	0.0647061	0.0647392	0.0615775	0.193724	0.191599	0.208254	0.0437916	0.0553137	0.0466251	ug/g
NEG693	Hex2Cer(d30:3)-H	Hex2Cer(d30:3)-H	Hex2Cer	Sphingolipid	(d30:3)	(d30:3)				C42 H74 O13 N1	800.517	8.64378	0.010809	0.00981421	0.0146271	0.0125461	0.00536126	0.000549575	0.14011	0.180466	0.17867	0.0325819	0.0301939	0.0324859	ug/g
NEG694	Hex2Cer(d31:2)-H	Hex2Cer(d31:2)-H	Hex2Cer	Sphingolipid	(d31:2)	(d31:2)				C43 H78 O13 N1	816.548	10.0487	0.165919	0.150645	0.167818	0.234459	0.22814	0.225164	0.351488	0.365408	0.326659	0.232766	0.221265	0.206607	ug/g
NEG695	Hex2Cer(d32:4)-H	Hex2Cer(d32:4)-H	Hex2Cer	Sphingolipid	(d32:4)	(d32:4)				C44 H76 O13 N1	826.532	8.127	0.408598	0.393625	0.425841	0.0954598	0.100254	0.0889851	0.19532	0.195272	0.254649	0.337132	0.322962	0.364682	ug/g
NEG696	Hex2Cer(d33:2)-H	Hex2Cer(d33:2)-H	Hex2Cer	Sphingolipid	(d33:2)	(d33:2)				C45 H82 O13 N1	844.579	11.179	0.061872	0.0577751	0.0743387	0.0683219	0.0654902	0.07168	0.0756288	0.0890111	0.0785117	0.110774	0.111968	0.102787	ug/g
NEG697	Hex2Cer(d33:4)-H	Hex2Cer(d33:4)-H	Hex2Cer	Sphingolipid	(d33:4)	(d33:4)				C45 H78 O13 N1	840.548	8.78535	0.74942	1.04113	0.805972	0.575463	0.526015	0.506927	0.875076	0.890431	0.941256	1.06419	1.01884	0.616793	ug/g
NEG698	Hex2Cer(d34:4)-H	Hex2Cer(d34:4)-H	Hex2Cer	Sphingolipid	(d34:4)	(d34:4)				C46 H80 O13 N1	854.564	9.38572	3.00603	2.74185	2.47918	1.2283	1.14744	1.21978	1.82737	2.04345	1.91866	1.4937	1.45985	1.80986	ug/g
NEG699	Hex2Cer(d35:2)+HCOO	Hex2Cer(d35:2)+HCOO	Hex2Cer	Sphingolipid	(d35:2)	(d35:2)				C48 H88 O15 N1	918.616	8.846	0.303971	0.279127	0.308599	0.19926	0.191407	0.201769	0.117232	0.110786	0.12052	0.144429	0.146433	0.126996	ug/g
NEG7	CL(56:0)-2H	CL(56:0)-2H	CL	Glycerophospholipid	(56:0)	(56:0)				C65 H124 O17 P2	619.416	6.364	1.98662	1.91659	2.23651	1.03176	1.03222	1.02688	0.599391	0.626255	0.650339	0.492386	0.44421	0.396251	ug/g
NEG70	CL(72:14)-2H	CL(72:14)-2H	CL	Glycerophospholipid	(72:14)	(72:14)				C81 H128 O17 P2	717.432	3.73779	0.00224715	0.00774672	0.00246101	0.0267917	0.0230544	0.0266487	0.0457186	0.0531883	0.0577091	0.00157753	0.0375736	0.0309387	ug/g
NEG700	Hex2Cer(d37:4)-H	Hex2Cer(d37:4)-H	Hex2Cer	Sphingolipid	(d37:4)	(d37:4)				C49 H86 O13 N1	896.61	11.18	0.0846136	0.105561	0.0634981	0.0346844	0.0458286	0.0262323	0.0725782	0.0798185	0.136847	0.0635508	0.0191317	0.0230484	ug/g
NEG702	Hex2Cer(d38:4)-H	Hex2Cer(d38:4)-H	Hex2Cer	Sphingolipid	(d38:4)	(d38:4)				C50 H88 O13 N1	910.626	11.728	0.300439	0.316603	0.323637	0.191762	0.191507	0.228045	0.489999	0.480278	0.572681	0.224845	0.194932	0.195841	ug/g
NEG703	Hex2Cer(d39:4)-H	Hex2Cer(d39:4)-H	Hex2Cer	Sphingolipid	(d39:4)	(d39:4)				C51 H90 O13 N1	924.642	12.2794	0.297821	0.258721	0.303042	0.166069	0.148254	0.157721	0.437335	0.451788	0.477208	0.203347	0.191353	0.182352	ug/g
NEG704	Hex2Cer(d40:4)-H	Hex2Cer(d40:4)-H	Hex2Cer	Sphingolipid	(d40:4)	(d40:4)				C52 H92 O13 N1	938.657	12.7858	0.49905	0.457222	0.500758	0.335888	0.313455	0.309555	0.734003	0.785453	0.804563	0.351208	0.32619	0.306835	ug/g
NEG705	Hex2Cer(d41:4)-H	Hex2Cer(d41:4)-H	Hex2Cer	Sphingolipid	(d41:4)	(d41:4)				C53 H94 O13 N1	952.673	13.328	0.0939682	0.0876861	0.0996487	0.0874039	0.088141	0.0851528	0.2087	0.223739	0.233591	0.115256	0.084798	0.103543	ug/g
NEG706	Hex2Cer(d42:4)-H	Hex2Cer(d42:4)-H	Hex2Cer	Sphingolipid	(d42:4)	(d42:4)				C54 H96 O13 N1	966.689	13.8209	0.0672028	0.0742742	0.0716614	0.132371	0.129215	0.123102	0.210104	0.215203	0.217845	0.113165	0.106718	0.105428	ug/g
NEG707	Hex2Cer(m33:0)-H	Hex2Cer(m33:0)-H	Hex2Cer	Sphingolipid	(m33:0)	(m33:0)				C45 H86 O12 N1	832.616	10.144	0.0901641	0.0905406	0.115321	0.111874	0.111621	0.108894	0.0818823	0.952707	0.94026	0.222784	0.214969	0.191582	ug/g
NEG708	Hex2Cer(m39:3)+HCOO	Hex2Cer(m39:3)+HCOO	Hex2Cer	Sphingolipid	(m39:3)	(m39:3)				C52 H94 O14 N1	956.668	12.381	0.729532	0.650657	0.747865	0.470012	0.414774	0.413028	0.476947	0.473657	0.462606	1.3893	1.29194	1.30809	ug/g
NEG709	Hex2Cer(t38:3)-H	Hex2Cer(t38:3)-H	Hex2Cer	Sphingolipid	(t38:3)	(t38:3)				C50 H90 O14 N1	928.637	11.2827	0.850515	0.759278	0.813876	0.667966	0.602094	0.623684	0.694755	0.753186	0.752858	1.54105	1.41471	1.33844	ug/g
NEG710	Hex2Cer(t40:2)-H	Hex2Cer(t40:2)-H	Hex2Cer	Sphingolipid	(t40:2)	(t40:2)				C52 H96 O14 N1	958.684	12.979	0.0707028	0.0585818	0.0791138	0.0146808	0.0147922	0.0167662	0.0040406	0.0154124	0.00464762	0.0684072	0.0564527	0.0622002	ug/g
NEG711	Hex2Cer(t40:3)-H	Hex2Cer(t40:3)-H	Hex2Cer	Sphingolipid	(t40:3)	(t40:3)				C52 H94 O14 N1	956.668	12.371	0.729532	0.650657	0.747865	0.470012	0.414774	0.413028	0.476947	0.473657	0.462606	1.3893	1.29194	1.30809	ug/g
NEG712	Hex2Cer(t42:3)-H	Hex2Cer(t42:3)-H	Hex2Cer	Sphingolipid	(t42:3)	(t42:3)				C54 H98 O14 N1	984.699	13.393	0.0298731	0.0272192	0.0344595	0.028791	0.0279127	0.0260858	0.0295033	0.0329253	0.0281606	0.0977827	0.0915975	0.0948866	ug/g
NEG717	Hex3Cer(m47:6)-2H	Hex3Cer(m47:6)-2H	Hex3Cer	Sphingolipid	(m47:6)	(m47:6)				C65 H111 O17 N1	588.893	14.336	0.107235	0.0254848	0.0671549	0.304317	0.0491894	0.135481	0.0528321	0.0687727	0.0619342	0.0934199	2.41918	0.307333	ug/g
NEG718	Hex3Cer(m47:6)-2H	Hex3Cer(m47:6)-2H	Hex3Cer	Sphingolipid	(m47:6)	(m47:6)				C65 H111 O17 N1	588.893	15.242	0.0174712	0.0634859	0.0978541	0.0514777	0.037007	1.46009	0.0182405	1.68971	0.0151465	0.057312	0.0244897	0.0282354	ug/g
NEG719	Hex3Cer(m47:6)-2H	Hex3Cer(m47:6)-2H	Hex3Cer	Sphingolipid	(m47:6)	(m47:6)				C65 H111 O17 N1	588.893	16.503	0.16404	0.0219756	0.106149	0.00789076	0.0214331	0.0122463	0.239939	0.127539	0.127452	0.012632	0.0244699	0.0480153	ug/g
NEG72	CL(72:2)-2H	CL(72:2)-2H	CL	Glycerophospholipid	(72:2)	(72:2)				C81 H152 O17 P2	729.526	7.4	0.0991827	0.0919403	0.106292	0.177296	0.169784	0.175116	0.186914	0.20393	0.241079	0.0662899	0.000558233	0.0563523	ug/g
NEG721	LPA(15:0)-H	LPA(15:0)-H	LPA	Glycerophospholipid	(15:0)	(15:0)				C18 H36 O7 N0 P1	395.22	1.67198	0.165025	0.278624	0.172533	0.391359	0.0574964	0.386497	0.53258	0.352059	0.574931	0.131875	0.148811	0.295483	ug/g
NEG722	LPA(16:0)-H	LPA(16:0)-H	LPA	Glycerophospholipid	(16:0)	(16:0)				C19 H38 O7 N0 P1	409.236	1.94078	0.470489	0.435464	0.545375	0.503242	0.511454	0.524402	1.12752	1.23794	1.29248	1.57438	0.570908	0.53803	ug/g
NEG723	LPA(16:0)-H	LPA(16:0)-H	LPA	Glycerophospholipid	(16:0)	(16:0)				C19 H38 O7 N0 P1	409.236	2.23394	0.496326	0.329537	0.498093	1.23102	1.20358	1.24665	0.558678	0.673548	0.496113	0.229436	1.34811	1.2355	ug/g
NEG724	LPA(16:0)-H	LPA(16:0)-H	LPA	Glycerophospholipid	(16:0)	(16:0)				C19 H38 O7 N0 P1	409.236	2.72146	0.154456	0.0287985	0.00125826	0.0246281	0.0317947	0.00828232	0.0255153	0.023013	0.0201603	0.0248324	0.0510524	0.00222178	ug/g
NEG725	LPA(16:0)-H	LPA(16:0)-H	LPA	Glycerophospholipid	(16:0)	(16:0)				C19 H38 O7 N0 P1	409.236	3.00867	0.264489	0.2194	0.233091	0.153719	0.13631	0.194108	0.091905	0.0885145	0.606094	0.132595	0.198019	0.111634	ug/g
NEG726	LPA(16:0)-H	LPA(16:0)-H	LPA	Glycerophospholipid	(16:0)	(16:0)				C19 H38 O7 N0 P1	409.236	3.89106	0.0993586	0.054118	0.297925	0.0602092	0.0298271	0.0723252	0.186755	0.0318955	0.0670633	0.0806227	0.0427676	0.0123248	ug/g
NEG728	LPA(16:0)-H	LPA(16:0)-H	LPA	Glycerophospholipid	(16:0)	(16:0)				C19 H38 O7 N0 P1	409.236	6.231	0.0199091	0.013995	0.0224632	0.00620098	0.00860404	0.0123396	0.00808488	0.014919	0.00723344	0.0142293	0.0122021	0.0213872	ug/g
NEG729	LPA(18:0)-H	LPA(18:0)-H	LPA	Glycerophospholipid	(18:0)	(18:0)				C21 H42 O7 N0 P1	437.267	3.11228	0.0465215	0.155541	0.151996	0.0235429	0.0115248	0.0195537	0.0844829	0.0703984	0.0334184	0.0815105	0.0517885	0.0591087	ug/g
NEG73	CL(72:2)-2H	CL(72:2)-2H	CL	Glycerophospholipid	(72:2)	(72:2)				C81 H152 O17 P2	729.526	7.859	0.00254337	0.000611466	0.00145098	0.0219734	0.0210424	0.0217033	0.0407002	0.0749753	0.0633471	0.0262825	0.025361	0.0223424	ug/g
NEG730	LPA(18:0)-H	LPA(18:0)-H	LPA	Glycerophospholipid	(18:0)	(18:0)				C21 H42 O7 N0 P1	437.267	3.798	0.0412778	0.0038799	0.0284431	0.00894224	0.0041862	0.011052	0.0190557	0.00243954	0.0201859	0.0991762	0.0256395	0.00766093	ug/g
NEG731	LPA(18:1)-H	LPA(18:1)-H	LPA	Glycerophospholipid	(18:1)	(18:1)				C21 H40 O7 N0 P1	435.252	2.06596	0.0676594	0.0710168	0.014825	0.103296	0.386569	0.238482	0.279499	0.0961112	0.138484	1.10154	1.86069	1.78991	ug/g
NEG732	LPA(18:1)-H	LPA(18:1)-H	LPA	Glycerophospholipid	(18:1)	(18:1)				C21 H40 O7 N0 P1	435.252	2.86655	0.0292729	0.0391754	0.0166619	0.0250429	0.0270568	0.103944	0.0758572	0.0105739	0.0329544	0.0331091	0.0160684	0.176298	ug/g
NEG733	LPA(18:1)-H	LPA(18:1)-H	LPA	Glycerophospholipid	(18:1)	(18:1)				C21 H40 O7 N0 P1	435.252	3.915	0.00318165	0.0181336	0.00239824	0.00452012	0.00861468	0.00405464	0.00486914	0.00991065	0.00145862	0.0647022	0.0187143	0.0151118	ug/g
NEG735	LPA(18:2)-H	LPA(18:2)-H	LPA	Glycerophospholipid	(18:2)	(18:2)				C21 H38 O7 N0 P1	433.236	2.20104	0.0979172	0.118664	0.124242	0.462001	0.395523	0.485543	0.0219089	0.00934231	0.00934833	0.378436	1.65425	1.69291	ug/g
NEG736	LPA(18:2)-H	LPA(18:2)-H	LPA	Glycerophospholipid	(18:2)	(18:2)				C21 H38 O7 N0 P1	433.236	2.77617	0.0858439	0.0303873	0.0611434	0.170625	0.241928	0.247822	0.0561161	0.166347	0.901732	0.113695	0.122958	0.182089	ug/g
NEG737	LPA(18:2)-H	LPA(18:2)-H	LPA	Glycerophospholipid	(18:2)	(18:2)				C21 H38 O7 N0 P1	433.236	2.98226	0.235817	0.0907469	0.0645569	0.24669	0.303733	0.273347	0.216396	0.285936	0.202636	0.153262	0.276558	0.108221	ug/g
NEG738	LPA(18:2)-H	LPA(18:2)-H	LPA	Glycerophospholipid	(18:2)	(18:2)				C21 H38 O7 N0 P1	433.236	3.90286	0.0287653	0.0105901	0.0367573	0.0381283	0.0200244	0.0148679	0.0172116	0.0192506	0.0111843	0.026509	0.0052396	0.0211456	ug/g
NEG739	LPA(18:2)-H	LPA(18:2)-H	LPA	Glycerophospholipid	(18:2)	(18:2)				C21 H38 O7 N0 P1	433.236	4.627	0.021186	0.0235887	0.0163867	0.0414537	0.0345731	0.0878047	0.0433654	0.0488231	0.0477265	0.151435	0.145388	0.0419713	ug/g
NEG740	LPA(18:2)-H	LPA(18:2)-H	LPA	Glycerophospholipid	(18:2)	(18:2)				C21 H38 O7 N0 P1	433.236	5.12636	0.00240131	0.00226225	0.0079263	0.0242592	0.0423389	0.0147298	0.0420403	0.0398852	0.00823593	0.0121886	0.0126799	0.00448727	ug/g
NEG741	LPA(18:3)-H	LPA(18:3)-H	LPA	Glycerophospholipid	(18:3)	(18:3)				C21 H36 O7 N0 P1	431.22	1.38195	0.0134762	0.00816484	0.33682	0.0333186	0.0252838	0.0337672	0.349881	0.230937	0.32812	0.529138	0.321649	0.43689	ug/g
NEG742	LPA(18:3)-H	LPA(18:3)-H	LPA	Glycerophospholipid	(18:3)	(18:3)				C21 H36 O7 N0 P1	431.22	2.364	0.0151072	0.00958466	0.00838135	0.00477693	0.00573558	0.00538675	0.0149419	0.0180215	0.00843877	0.0652184	0.0159365	0.0643795	ug/g
NEG743	LPA(28:0)-H	LPA(28:0)-H	LPA	Glycerophospholipid	(28:0)	(28:0)				C31 H62 O7 N0 P1	577.424	2.417	0.0119621	0.0186631	0.00621224	0.0341322	0.0414179	0.0389567	0.0549403	0.0649949	0.065186	0.161264	0.141548	0.113842	ug/g
NEG745	LPC(15:0)+HCOO	LPC(15:0)+HCOO	LPC	Glycerophospholipid	(15:0)	(15:0)				C24 H49 O9 N1 P1	526.315	1.53378	0.0417434	0.038231	0.0561689	0.144513	0.133691	0.121678	0.532501	0.446341	0.576243	0.0774424	0.0756787	0.0835811	ug/g
NEG747	LPC(16:0)+HCOO	LPC(16:0)+HCOO	LPC	Glycerophospholipid	(16:0)	(16:0)				C25 H51 O9 N1 P1	540.331	1.77388	0.131373	0.113829	0.132359	0.0646574	0.0654308	0.0679603	0.788432	0.642653	0.743031	0.0201078	0.0180508	0.0126119	ug/g
NEG749	LPC(17:0)+HCOO	LPC(17:0)+HCOO	LPC	Glycerophospholipid	(17:0)	(17:0)				C26 H53 O9 N1 P1	554.346	2.08069	0.00186006	0.00127411	0.00195441	0.00173013	0.00193659	0.0199892	0.0995635	0.0910117	0.0987756	0.00231054	0.00159672	0.00597936	ug/g
NEG75	CL(72:5)-2H	CL(72:5)-2H	CL	Glycerophospholipid	(72:5)	(72:5)				C81 H146 O17 P2	726.502	9.29373	0.106367	0.00825045	0.00632684	0.0715877	0.00620286	0.0707076	0.253604	0.242386	0.264435	0.00640471	0.0162323	0.00386812	ug/g
NEG750	LPC(18:0)+HCOO	LPC(18:0)+HCOO	LPC	Glycerophospholipid	(18:0)	(18:0)				C27 H55 O9 N1 P1	568.362	2.46974	0.0305859	0.0327682	0.0311263	0.0216603	0.0228157	0.0205281	0.269353	0.251797	0.274225	0.0236392	0.0188536	0.0201341	ug/g
NEG752	LPC(18:1)+HCOO	LPC(18:1)+HCOO	LPC	Glycerophospholipid	(18:1)	(18:1)				C27 H53 O9 N1 P1	566.346	1.75349	0.0153201	0.0151974	0.0342347	0.00785441	0.00643774	0.0171397	0.0387374	0.0685633	0.0385796	0.0118687	0.00272001	0.00224866	ug/g
NEG755	LPC(18:2)+HCOO	LPC(18:2)+HCOO	LPC	Glycerophospholipid	(18:2)	(18:2)				C27 H51 O9 N1 P1	564.331	1.44733	0.0544896	0.0842699	0.0224383	0.0832193	0.0645663	0.0806361	2.33458	2.02555	2.34987	0.0638219	0.0669227	0.0612019	ug/g
NEG757	LPC(18:3)+HCOO	LPC(18:3)+HCOO	LPC	Glycerophospholipid	(18:3)	(18:3)				C27 H49 O9 N1 P1	562.315	1.28088	0.00164668	0.00154944	0.254148	0.896411	0.881569	0.104909	0.272943	0.226468	0.345411	0.0357095	0.0518991	0.0527591	ug/g
NEG758	LPC(21:1)+HCOO	LPC(21:1)+HCOO	LPC	Glycerophospholipid	(21:1)	(21:1)				C30 H59 O9 N1 P1	608.393	6.2	0.0586388	0.0265473	0.0269989	0.00346316	0.00140711	0.0021003	0.000368285	0.000762507	0.000516876	0.0105729	0.000544147	0.0057309	ug/g
NEG759	LPE(14:0)-H	LPE(14:0)-H	LPE	Glycerophospholipid	(14:0)	(14:0)				C19 H39 O7 N1 P1	424.247	1.40457	0.433849	0.451667	0.443822	0.016147	0.435973	0.463111	0.769506	0.793565	0.645187	0.344078	0.265776	0.286635	ug/g
NEG76	CL(72:6)-2H	CL(72:6)-2H	CL	Glycerophospholipid	(72:6)	(72:6)				C81 H144 O17 P2	725.494	5.87982	0.0965628	0.0946647	0.121194	0.0487325	0.0477709	0.0508683	0.0390019	0.0406044	0.047415	0.0944616	0.088232	0.0715071	ug/g
NEG760	LPE(15:0)-H	LPE(15:0)-H	LPE	Glycerophospholipid	(15:0)	(15:0)				C20 H41 O7 N1 P1	438.263	1.59665	0.325491	0.157604	0.33409	0.0721101	0.065083	0.0619463	1.42512	1.51833	1.34144	0.0761089	0.0405843	0.0700699	ug/g
NEG761	LPE(16:0)-H	LPE(16:0)-H	LPE	Glycerophospholipid	(16:0)	(16:0)				C21 H43 O7 N1 P1	452.278	1.86242	0.300915	0.234686	0.281063	0.124997	0.128484	0.108542	2.16967	2.47874	2.1589	0.203816	0.18731	0.205436	ug/g
NEG762	LPE(17:0)-H	LPE(17:0)-H	LPE	Glycerophospholipid	(17:0)	(17:0)				C22 H45 O7 N1 P1	466.294	2.19102	0.0285276	0.0390983	0.0374307	0.0232211	0.0545762	0.0332224	0.49537	0.456678	0.399524	0.11536	0.114912	0.124303	ug/g
NEG763	LPE(18:0)-H	LPE(18:0)-H	LPE	Glycerophospholipid	(18:0)	(18:0)				C23 H47 O7 N1 P1	480.31	2.61992	0.112769	0.0618369	0.0638713	0.0257343	0.0210263	0.0353416	0.629034	0.461895	0.42075	0.0916682	0.0803452	0.093485	ug/g
NEG764	LPE(18:1)-H	LPE(18:1)-H	LPE	Glycerophospholipid	(18:1)	(18:1)				C23 H45 O7 N1 P1	478.294	1.85017	0.224143	0.201383	0.261236	0.0240748	0.00614042	0.0241542	0.02308	0.0217974	0.088659	0.0758201	0.00955062	0.0103428	ug/g
NEG766	LPE(18:2)-H	LPE(18:2)-H	LPE	Glycerophospholipid	(18:2)	(18:2)				C23 H43 O7 N1 P1	476.278	1.40907	0.247026	0.246326	0.238257	0.391453	0.35262	0.377752	5.61953	5.62543	5.38112	0.236063	0.173891	0.120705	ug/g
NEG767	LPE(18:3)-H	LPE(18:3)-H	LPE	Glycerophospholipid	(18:3)	(18:3)				C23 H41 O7 N1 P1	474.263	1.33648	0.191076	0.198924	0.195468	0.00299492	0.155695	5.78871e-08	0.351714	0.397585	0.376105	0.077979	0.0393503	0.0684935	ug/g
NEG768	LPE(22:0)-H	LPE(22:0)-H	LPE	Glycerophospholipid	(22:0)	(22:0)				C27 H55 O7 N1 P1	536.372	5.65413	0.0627538	0.0624904	0.0273541	0.0863887	0.00606616	0.092229	0.0616044	0.0456877	0.0680299	0.154936	0.138211	0.111799	ug/g
NEG769	LPE(23:0)-H	LPE(23:0)-H	LPE	Glycerophospholipid	(23:0)	(23:0)				C28 H57 O7 N1 P1	550.388	6.57163	0.0950476	0.0915057	0.0706685	0.0330578	0.0111204	0.0715234	0.0762501	0.0994481	0.0938898	0.0450601	0.0786393	0.0585801	ug/g
NEG77	CL(72:6)-H	CL(72:6)-H	CL	Glycerophospholipid	(72:6)	(72:6)				C81 H145 O17 P2	1452	9.51446	0.0808104	0.0749095	4.88349e-09	3.3352e-08	0.0580381	0.0493667	0.116216	0.120784	0.131477	0.0344674	0.0332589	0.0293003	ug/g
NEG770	LPE(24:0)-H	LPE(24:0)-H	LPE	Glycerophospholipid	(24:0)	(24:0)				C29 H59 O7 N1 P1	564.403	7.33854	0.421958	0.395987	0.391625	0.0998678	0.0749786	0.0753775	0.306518	0.298346	0.296792	0.556872	0.446243	0.451141	ug/g
NEG771	LPG(15:0)-H	LPG(15:0)-H	LPG	Glycerophospholipid	(15:0)	(15:0)				C21 H42 O9 N0 P1	469.257	1.323	0.00291634	0.00500862	0.0214328	0.0191704	0.00954173	0.0198907	0.0476118	0.0446749	0.0647645	0.00443948	0.00326579	0.00740014	ug/g
NEG772	LPG(16:0)-H	LPG(16:0)-H	LPG	Glycerophospholipid	(16:0)	(16:0)				C22 H44 O9 N0 P1	483.273	1.43621	0.0474034	0.0720853	0.0431924	0.0660792	0.0434179	0.0610308	2.14782	2.04375	2.08584	0.0241543	0.0267141	0.0118469	ug/g
NEG773	LPG(18:1)-H	LPG(18:1)-H	LPG	Glycerophospholipid	(18:1)	(18:1)				C24 H46 O9 N0 P1	509.288	1.58495	0.0328719	0.0370918	0.0404839	0.00174096	0.0110234	0.21161	0.979684	0.843635	0.941941	0.0447569	0.0333814	0.0108049	ug/g
NEG774	LPG(18:2)-H	LPG(18:2)-H	LPG	Glycerophospholipid	(18:2)	(18:2)				C24 H44 O9 N0 P1	507.273	1.31477	0.00720286	0.00124297	0.0538777	0.0495152	0.052019	0.00321803	0.158343	0.145248	0.144394	0.0332361	0.0186887	0.0271886	ug/g
NEG775	LPG(22:2)-H	LPG(22:2)-H	LPG	Glycerophospholipid	(22:2)	(22:2)				C28 H52 O9 N0 P1	563.335	2.196	0.156789	0.170818	0.188976	0.0527666	0.0626833	0.0567822	0.0791642	0.073485	0.0704819	0.300983	0.297548	0.244196	ug/g
NEG776	LPG(24:2)-H	LPG(24:2)-H	LPG	Glycerophospholipid	(24:2)	(24:2)				C30 H56 O9 N0 P1	591.367	2.94167	0.0452517	0.0482896	0.0306784	0.040959	0.0156604	0.0107714	0.130986	0.120732	0.109845	0.0349313	0.0346079	0.0283866	ug/g
NEG778	LPI(16:0)-H	LPI(16:0)-H	LPI	Glycerophospholipid	(16:0)	(16:0)				C25 H48 O12 N0 P1	571.289	1.43586	0.717313	0.743745	0.682275	0.263413	0.28536	0.269257	1.28419	1.21442	1.11234	0.201297	0.230584	0.198101	ug/g
NEG779	LPI(17:0)-H	LPI(17:0)-H	LPI	Glycerophospholipid	(17:0)	(17:0)				C26 H50 O12 N0 P1	585.305	1.64788	0.116391	0.121027	0.0981311	0.00749121	0.00924065	0.0622057	0.0964796	0.092725	0.0788431	0.0303009	0.0217031	0.0255703	ug/g
NEG78	CL(72:6)-H	CL(72:6)-H	CL	Glycerophospholipid	(72:6)	(72:6)				C81 H145 O17 P2	1452	16.2917	0.025698	0.0117465	0.0403201	0.00366156	0.00458103	0.00834177	0.0570543	0.0552657	0.0611879	0.061766	0.0727259	0.0634004	ug/g
NEG780	LPI(18:0)-H	LPI(18:0)-H	LPI	Glycerophospholipid	(18:0)	(18:0)				C27 H52 O12 N0 P1	599.32	1.91247	0.0899527	0.0794627	0.0699778	0.0105571	0.0449559	0.00265455	0.0336105	0.0423799	0.032388	0.0213328	0.025646	0.0270878	ug/g
NEG781	LPI(18:2)-H	LPI(18:2)-H	LPI	Glycerophospholipid	(18:2)	(18:2)				C27 H48 O12 N0 P1	595.289	1.21419	0.0523093	0.0476356	0.0695754	0.299803	0.266706	0.271718	1.82753	1.75579	1.46824	0.0523475	0.0724574	0.0267161	ug/g
NEG785	MGDG(26:2)-H	MGDG(26:2)-H	MGDG	Saccharolipid	(26:2)	(26:2)				C35 H61 O10	641.427	3.21899	0.0327646	0.0296457	0.0181915	0.00305277	0.0142729	0.00285057	0.0368013	0.0378656	0.0326461	0.01713	0.0168749	0.00622179	ug/g
NEG787	MGDG(27:2)-H	MGDG(27:2)-H	MGDG	Saccharolipid	(27:2)	(27:2)				C36 H63 O10	655.443	4.26252	0.0194911	0.0158691	0.0260623	0.010003	0.00386324	0.0182803	0.0265306	0.0226848	0.0354742	0.0156922	0.0155589	0.0168254	ug/g
NEG79	CL(18:2_18:2_18:2_18:1)-H	CL(72:7)-H	CL	Glycerophospholipid	(18:2_18:2_18:2_18:1)	(18:2)	(18:2)	(18:2)	(18:1)	C81 H143 O17 P2	1449.98	15.9167	0.112251	0.116732	0.113748	0.108833	0.112243	0.0985966	0.5236	0.544469	0.472921	0.275379	0.213561	0.249392	ug/g
NEG792	MGDG(28:2)-H	MGDG(28:2)-H	MGDG	Saccharolipid	(28:2)	(28:2)				C37 H65 O10	669.458	4.69772	0.0376685	0.033512	0.0462911	0.0183011	0.016516	0.0221383	0.0462007	0.0588489	0.0575234	0.0121018	0.00895278	0.00609559	ug/g
NEG793	MGDG(28:2)-H	MGDG(28:2)-H	MGDG	Saccharolipid	(28:2)	(28:2)				C37 H65 O10	669.458	5.679	0.00529034	0.00245526	0.0599491	0.0132322	0.0126716	0.0130695	0.00364392	0.068143	0.00288865	0.0206233	0.00835737	0.0110696	ug/g
NEG794	MGDG(28:3e)-H	MGDG(28:3e)-H	MGDG	Saccharolipid	(28:3e)	(28:3e)				C37 H65 O9	653.463	10.8769	0.116754	0.1267	0.107342	0.0990328	0.094754	0.0926894	0.0984889	0.101886	0.0963722	0.122672	0.103523	0.0906599	ug/g
NEG795	MGDG(28:5)+HCOO	MGDG(28:5)+HCOO	MGDG	Saccharolipid	(28:5)	(28:5)				C38 H61 O12	709.417	1.793	0.0198502	0.00247822	0.021273	0.0174654	0.0167254	0.0172507	0.0350408	0.0376103	0.0535153	0.00329837	0.00254388	0.00403166	ug/g
NEG796	MGDG(29:0)-H	MGDG(29:0)-H	MGDG	Saccharolipid	(29:0)	(29:0)				C38 H71 O10	687.505	4.333	0.0511191	0.0514367	0.0567157	0.0254713	0.0102931	0.0273987	0.00180404	0.00553969	0.00192508	0.0466698	0.0546558	0.0452082	ug/g
NEG799	MGDG(29:1)-H	MGDG(29:1)-H	MGDG	Saccharolipid	(29:1)	(29:1)				C38 H69 O10	685.49	6.01637	0.0892091	0.0861545	0.111481	0.0459606	0.0440132	0.0453956	0.0204292	0.0212762	0.0225467	0.0043131	0.0156133	0.0186392	ug/g
NEG8	CL(56:2)-2H	CL(56:2)-2H	CL	Glycerophospholipid	(56:2)	(56:2)				C65 H120 O17 P2	617.401	1.476	0.343876	0.252839	0.347402	0.54215	0.519178	0.535484	0.341403	0.354843	0.362601	0.796969	0.706959	0.539996	ug/g
NEG80	CL(18:2_18:2_18:2_18:2)-H	CL(72:8)-H	CL	Glycerophospholipid	(18:2_18:2_18:2_18:2)	(18:2)	(18:2)	(18:2)	(18:2)	C81 H141 O17 P2	1447.96	15.4552	1.28703	1.17866	1.26365	1.24921	1.14439	1.02569	3.57334	3.71459	3.80565	1.30066	1.17534	1.21985	ug/g
NEG801	MGDG(29:2)-H	MGDG(29:2)-H	MGDG	Saccharolipid	(29:2)	(29:2)				C38 H67 O10	683.474	5.22369	0.0154771	0.0193263	0.0190154	0.0142459	0.0136423	0.0140708	0.144023	0.149686	0.151914	0.0107898	0.0109801	0.0124573	ug/g
NEG802	MGDG(29:2)-H	MGDG(29:2)-H	MGDG	Saccharolipid	(29:2)	(29:2)				C38 H67 O10	683.474	6.08835	0.0139459	0.0463865	0.0123894	0.0418036	0.0400323	0.0412896	0.120612	0.00242696	0.124872	0.0594193	0.0642713	0.0330211	ug/g
NEG804	MGDG(29:2)-H	MGDG(29:2)-H	MGDG	Saccharolipid	(29:2)	(29:2)				C38 H67 O10	683.474	8.034	0.00902472	0.00941948	0.00802103	0.0334459	0.0260711	0.0272219	0.198682	0.186519	0.201505	0.159985	0.144198	0.159597	ug/g
NEG806	MGDG(29:5)+HCOO	MGDG(29:5)+HCOO	MGDG	Saccharolipid	(29:5)	(29:5)				C39 H63 O12	723.433	1.96784	0.00576946	0.00666965	0.0063121	0.0167783	0.01158	0.0152536	0.0580183	0.0567011	0.0670019	0.0310188	0.0234424	0.0331108	ug/g
NEG807	MGDG(29:5)-H	MGDG(29:5)-H	MGDG	Saccharolipid	(29:5)	(29:5)				C38 H61 O10	677.427	3.99561	0.010798	0.00916868	0.0042938	0.00537783	0.00996236	0.00859253	0.142279	0.127531	0.136956	0.00172931	0.00916568	0.00752063	ug/g
NEG813	MGDG(30:3)+HCOO	MGDG(30:3)+HCOO	MGDG	Saccharolipid	(30:3)	(30:3)				C40 H69 O12	741.479	8.45368	0.509823	0.400811	0.559417	0.735723	0.698785	0.710141	1.05752	0.951325	1.08045	1.27016	1.16798	1.06704	ug/g
NEG815	MGDG(30:6e)-H	MGDG(30:6e)-H	MGDG	Saccharolipid	(30:6e)	(30:6e)				C39 H63 O9	675.448	5.753	0.0521483	0.0532011	0.0456487	0.0147678	0.00870902	0.00579892	0.0266681	0.0283505	0.0307335	0.00672853	0.00895441	0.00945077	ug/g
NEG816	MGDG(10:1e_20:8)+HCOO	MGDG(30:9e)+HCOO	MGDG	Saccharolipid	(10:1e_20:8)	(10:1e)	(20:8)			C40 H59 O11	715.406	8.67896	0.366722	0.348072	0.364964	0.635903	0.57945	0.582565	0.296641	0.285485	0.295773	0.387336	0.350148	0.318088	ug/g
NEG818	MGDG(31:1)-H	MGDG(31:1)-H	MGDG	Saccharolipid	(31:1)	(31:1)				C40 H73 O10	713.521	11.431	2.35742	2.08055	0.554037	1.5907	1.49915	1.48953	1.20311	1.10981	1.75456	0.239441	0.255373	0.241149	ug/g
NEG82	CL(18:2_18:2_18:2_18:2)-H	CL(72:8)-H	CL	Glycerophospholipid	(18:2_18:2_18:2_18:2)	(18:2)	(18:2)	(18:2)	(18:2)	C81 H141 O17 P2	1447.96	15.8681	0.469025	0.42018	0.519606	0.510541	0.777229	0.498316	2.83102	1.28793	1.78186	0.557027	0.500014	0.0375096	ug/g
NEG820	MGDG(31:2)-H	MGDG(31:2)-H	MGDG	Saccharolipid	(31:2)	(31:2)				C40 H71 O10	711.505	6.194	0.08869	0.0803826	0.0912785	0.0468155	0.00211992	0.04624	0.00206563	0.0319329	0.0309553	0.0504937	0.0329213	0.0482506	ug/g
NEG821	MGDG(31:2)-H	MGDG(31:2)-H	MGDG	Saccharolipid	(31:2)	(31:2)				C40 H71 O10	711.505	6.85602	0.00766791	0.00636413	0.00437122	0.00445138	0.00426277	0.00439665	0.00760652	0.0640427	4.15046e-08	0.00233032	0.00245881	0.0052611	ug/g
NEG824	MGDG(31:3)-H	MGDG(31:3)-H	MGDG	Saccharolipid	(31:3)	(31:3)				C40 H69 O10	709.49	5.41	0.0515356	0.0576998	0.0625919	0.0303395	0.029054	0.0299665	0.00271889	0.00426057	0.00513733	0.025529	0.0311989	0.0232628	ug/g
NEG825	MGDG(31:4e)-H	MGDG(31:4e)-H	MGDG	Saccharolipid	(31:4e)	(31:4e)				C40 H69 O9	693.495	5.876	0.0381418	0.0428158	0.077966	0.0770648	0.00286182	0.0761173	0.04458	0.0465121	2.60071e-08	0.130209	0.131539	0.132361	ug/g
NEG827	MGDG(10:1e_21:7)+HCOO	MGDG(31:8e)+HCOO	MGDG	Saccharolipid	(10:1e_21:7)	(10:1e)	(21:7)			C41 H63 O11	731.438	10.345	0.00520573	0.00406098	0.00963614	0.0265645	0.0114736	0.0005561	0.0164461	0.0686792	0.015014	0.0214503	0.0160921	0.0166204	ug/g
NEG83	CL(72:9)-2H	CL(72:9)-2H	CL	Glycerophospholipid	(72:9)	(72:9)				C81 H138 O17 P2	722.471	2.45226	0.0468296	0.0058572	0.00167192	0.0329228	0.0315278	0.032518	0.00617381	0.00632245	0.00675168	0.0741182	0.0637141	0.0347655	ug/g
NEG830	MGDG(32:2)-H	MGDG(32:2)-H	MGDG	Saccharolipid	(32:2)	(32:2)				C41 H73 O10	725.521	7.251	0.0093069	0.0148744	0.0232207	0.00921569	0.00981965	0.00824328	0.00383285	0.00675231	0.0356754	0.0173044	0.0166977	0.00227034	ug/g
NEG831	MGDG(32:2)-H	MGDG(32:2)-H	MGDG	Saccharolipid	(32:2)	(32:2)				C41 H73 O10	725.521	8.311	0.0621275	0.0773778	0.102864	0.00392763	0.00453244	2.72343e-08	0.00340844	0.0149864	0.00463473	0.023657	0.0228275	0.0201105	ug/g
NEG832	MGDG(18:2_14:0)+HCOO	MGDG(32:2)+HCOO	MGDG	Saccharolipid	(18:2_14:0)	(18:2)	(14:0)			C42 H75 O12	771.526	8.87211	0.0773869	0.0701425	0.0960272	0.169307	0.151931	0.151751	1.16912	1.23684	1.28256	0.216107	0.206078	0.20794	ug/g
NEG833	MGDG(14:0_18:3)+HCOO	MGDG(32:3)+HCOO	MGDG	Saccharolipid	(14:0_18:3)	(14:0)	(18:3)			C42 H73 O12	769.511	8.00249	0.042361	0.413124	0.47761	0.0615809	0.0439037	0.0446609	0.769731	0.794216	0.77631	0.376942	0.38482	0.344916	ug/g
NEG834	MGDG(32:5)-H	MGDG(32:5)-H	MGDG	Saccharolipid	(32:5)	(32:5)				C41 H67 O10	719.474	5.87603	0.0880803	0.0967479	0.0913609	0.0418058	0.0394457	0.0455407	0.0463297	0.043325	0.0618325	0.0847551	0.0936448	0.0716752	ug/g
NEG835	MGDG(32:5)+HCOO	MGDG(32:5)+HCOO	MGDG	Saccharolipid	(32:5)	(32:5)				C42 H69 O12	765.479	7.31915	0.10119	0.110914	0.112302	0.247807	0.246763	0.256281	1.44637	1.52539	1.60043	0.106404	0.0954941	0.086254	ug/g
NEG836	MGDG(32:6)+HCOO	MGDG(32:6)+HCOO	MGDG	Saccharolipid	(32:6)	(32:6)				C42 H67 O12	763.464	2.51536	0.0289252	0.0268131	0.0309985	0.00996789	0.00333325	0.0103151	0.023385	0.02916	0.0310304	0.0105234	0.0139138	0.00401348	ug/g
NEG837	MGDG(32:6)+HCOO	MGDG(32:6)+HCOO	MGDG	Saccharolipid	(32:6)	(32:6)				C42 H67 O12	763.464	5.09727	0.0052284	0.0016016	0.00203505	0.00191228	0.00186861	0.00189276	0.0170971	0.0033666	0.0021137	0.00131906	0.00158316	0.00222203	ug/g
NEG838	MGDG(32:7)-H	MGDG(32:7)-H	MGDG	Saccharolipid	(32:7)	(32:7)				C41 H63 O10	715.443	3.80593	0.00759855	0.00503158	0.00933205	0.00299297	0.00281983	0.0300816	0.119813	0.113663	0.119607	0.00884344	0.0112138	0.00609786	ug/g
NEG84	CL(18:3_18:2_18:2_18:2)-H	CL(72:9)-H	CL	Glycerophospholipid	(18:3_18:2_18:2_18:2)	(18:3)	(18:2)	(18:2)	(18:2)	C81 H139 O17 P2	1445.95	14.9768	0.122879	0.112097	0.118933	0.190564	0.172771	0.176298	1.43638	1.44676	1.46947	0.419962	0.390831	0.391995	ug/g
NEG841	MGDG(15:0_18:2)+HCOO	MGDG(33:2)+HCOO	MGDG	Saccharolipid	(15:0_18:2)	(15:0)	(18:2)			C43 H77 O12	785.542	9.4651	0.455097	0.418001	0.494845	0.542553	0.512104	0.495105	2.30031	2.52072	2.53711	0.772994	0.72576	0.684418	ug/g
NEG85	CL(72:9)-H	CL(72:9)-H	CL	Glycerophospholipid	(72:9)	(72:9)				C81 H139 O17 P2	1445.95	15.8863	0.0194987	0.0178792	0.0180415	0.0198283	0.0155857	0.013732	0.0716208	0.0801396	0.0784608	0.0682122	0.0580214	0.056298	ug/g
NEG852	MGDG(34:4e)+HCOO	MGDG(34:4e)+HCOO	MGDG	Saccharolipid	(34:4e)	(34:4e)				C44 H77 O11	781.547	9.6	0.0469319	0.0410975	0.0490548	0.102526	0.102571	0.102155	0.0224825	0.0317004	0.0157573	0.0855542	0.0831031	0.0779574	ug/g
NEG855	MGDG(34:6)+HCOO	MGDG(34:6)+HCOO	MGDG	Saccharolipid	(34:6)	(34:6)				C44 H71 O12	791.495	7.493	0.00615736	0.0140093	0.00634792	0.00401734	0.00879957	0.0035309	0.0581444	0.0653156	0.0565169	0.0164682	0.0114909	0.0135196	ug/g
NEG857	MGDG(17:0_18:2)+HCOO	MGDG(35:2)+HCOO	MGDG	Saccharolipid	(17:0_18:2)	(17:0)	(18:2)			C45 H81 O12	813.573	10.6181	0.617888	0.586163	0.645524	0.616949	0.607119	0.608331	3.04606	3.1455	3.32506	0.654127	0.649157	0.624355	ug/g
NEG86	CL(19:0_16:0_22:0_16:0)-2H	CL(73:0)-2H	CL	Glycerophospholipid	(19:0_16:0_22:0_16:0)	(19:0)	(16:0)	(22:0)	(16:0)	C82 H158 O17 P2	738.549	8.4141	0.224101	0.184953	0.23866	0.284873	0.257365	0.249802	0.210122	0.257704	0.294418	0.448617	0.369983	0.390945	ug/g
NEG861	MGDG(17:1_18:3)+HCOO	MGDG(35:4)+HCOO	MGDG	Saccharolipid	(17:1_18:3)	(17:1)	(18:3)			C45 H77 O12	809.542	8.70497	0.396859	0.287647	0.866267	0.259958	0.663618	0.689121	0.510719	0.482152	0.472593	0.429693	0.996665	0.452454	ug/g
NEG863	MGDG(18:3_17:2)+HCOO	MGDG(35:5)+HCOO	MGDG	Saccharolipid	(18:3_17:2)	(18:3)	(17:2)			C45 H75 O12	807.526	7.85516	0.0241686	0.0194817	0.0316347	0.063248	0.0644778	0.0708071	0.475253	0.507827	0.557793	0.173783	0.147858	0.165208	ug/g
NEG865	MGDG(35:6)+HCOO	MGDG(35:6)+HCOO	MGDG	Saccharolipid	(35:6)	(35:6)				C45 H73 O12	805.511	2.74369	0.169647	0.15726	0.181807	0.0961869	0.0921115	0.0950044	0.0789011	0.0822703	0.0746838	0.0887464	0.0845435	0.087216	ug/g
NEG866	MGDG(35:6)+HCOO	MGDG(35:6)+HCOO	MGDG	Saccharolipid	(35:6)	(35:6)				C45 H73 O12	805.511	3.57124	0.037345	0.0252802	0.0334376	0.00506161	0.00234915	0.00831743	0.216251	0.220347	0.226168	0.171974	0.151802	0.153318	ug/g
NEG868	MGDG(35:7)+HCOO	MGDG(35:7)+HCOO	MGDG	Saccharolipid	(35:7)	(35:7)				C45 H71 O12	803.495	2.76962	0.0532458	0.0493577	0.0570623	0.018692	0.0179001	0.0184622	0.0339128	0.00724842	0.0385887	0.0127783	0.00336366	0.00567466	ug/g
NEG87	CL(73:15)-2H	CL(73:15)-2H	CL	Glycerophospholipid	(73:15)	(73:15)				C82 H128 O17 P2	723.432	1.96974	0.00576946	0.00666965	0.0063121	0.0167783	0.01158	0.0152536	0.0580183	0.0567011	0.0670019	0.0310188	0.0234424	0.0331108	ug/g
NEG870	MGDG(35:7e)+HCOO	MGDG(35:7e)+HCOO	MGDG	Saccharolipid	(35:7e)	(35:7e)				C45 H73 O11	789.516	2.54832	0.0295819	0.0240171	0.0303667	0.0471034	0.0451076	0.0465243	0.0343339	0.0407476	0.0357848	0.0511123	0.0787709	0.0624123	ug/g
NEG872	MGDG(36:1)-H	MGDG(36:1)-H	MGDG	Saccharolipid	(36:1)	(36:1)				C45 H83 O10	783.599	16.087	0.206434	0.19966	0.400325	0.174844	0.2723	0.274328	0.351675	0.342681	0.428434	0.580393	0.530866	0.56669	ug/g
NEG887	MGDG(18:3_18:3)+HCOO	MGDG(36:6)+HCOO	MGDG	Saccharolipid	(18:3_18:3)	(18:3)	(18:3)			C46 H75 O12	819.526	8.65396	0.142667	0.14275	0.16252	0.381135	0.328337	0.294275	6.59851	6.9766	7.08315	0.178714	0.184325	0.190761	ug/g
NEG89	CL(23:0_16:0_16:0_18:2)-2H	CL(73:2)-2H	CL	Glycerophospholipid	(23:0_16:0_16:0_18:2)	(23:0)	(16:0)	(16:0)	(18:2)	C82 H154 O17 P2	736.534	12.722	0.150963	0.141225	0.154984	0.0641636	0.0678837	0.0641859	0.0724289	0.0750981	0.0654233	0.212925	0.178788	0.175409	ug/g
NEG890	MGDG(19:0_18:3)+HCOO	MGDG(37:3)+HCOO	MGDG	Saccharolipid	(19:0_18:3)	(19:0)	(18:3)			C47 H83 O12	839.589	10.9614	0.0221027	0.015227	0.0208318	0.0207539	0.025949	0.025718	0.25657	0.25698	0.274805	0.0460798	0.0516092	0.053065	ug/g
NEG894	MGDG(37:7)+HCOO	MGDG(37:7)+HCOO	MGDG	Saccharolipid	(37:7)	(37:7)				C47 H75 O12	831.526	8.371	0.0343538	0.0304123	0.031257	0.146484	0.157935	0.173753	0.55745	0.550447	0.582767	0.0108065	0.0198535	0.0112364	ug/g
NEG895	MGDG(37:7e)-H	MGDG(37:7e)-H	MGDG	Saccharolipid	(37:7e)	(37:7e)				C46 H75 O9	771.542	3.743	0.184305	0.170847	0.197516	0.236774	0.226741	0.233863	0.205836	0.257814	0.492064	0.094341	0.0024094	0.0801981	ug/g
NEG896	MGDG(38:1)-H	MGDG(38:1)-H	MGDG	Saccharolipid	(38:1)	(38:1)				C47 H87 O10	811.63	13.361	0.00320246	0.00273403	0.00355111	0.0485881	0.0363249	0.0390871	0.987419	1.03273	1.04271	0.0141587	0.00738351	0.0035158	ug/g
NEG897	MGDG(18:1_20:9)+HCOO	MGDG(38:10)+HCOO	MGDG	Saccharolipid	(18:1_20:9)	(18:1)	(20:9)			C48 H71 O12	839.495	6.04867	0.020374	0.0177501	0.0173763	0.161145	0.166792	0.161128	2.13416	2.25418	2.24457	0.11366	0.108092	0.105273	ug/g
NEG9	CL(56:2)-2H	CL(56:2)-2H	CL	Glycerophospholipid	(56:2)	(56:2)				C65 H120 O17 P2	617.401	1.903	0.648316	0.296002	0.293677	0.478638	0.458358	0.472754	0.0170784	0.016884	0.0161813	0.821465	0.710652	0.739669	ug/g
NEG904	MGDG(18:0_20:8)+HCOO	MGDG(38:8)+HCOO	MGDG	Saccharolipid	(18:0_20:8)	(18:0)	(20:8)			C48 H75 O12	843.526	7.90775	0.0108963	0.0206823	0.0346897	0.138404	0.117065	0.125846	0.482003	0.535744	0.526187	0.074708	0.0655431	0.0708239	ug/g
NEG907	MGDG(41:10)+HCOO	MGDG(41:10)+HCOO	MGDG	Saccharolipid	(41:10)	(41:10)				C51 H77 O12	881.542	9.144	8.17699e-07	0.00944361	0.0116095	0.0245615	0.0163437	0.0117406	0.0974159	0.100556	0.123402	0.00976692	0.00771635	0.00826011	ug/g
NEG908	MGDG(41:4e)+HCOO	MGDG(41:4e)+HCOO	MGDG	Saccharolipid	(41:4e)	(41:4e)				C51 H91 O11	879.657	3.956	0.0954312	0.0878578	0.113635	0.0319372	0.0348488	0.0343276	0.0363878	0.0369225	0.0321727	0.0657784	0.0583545	0.0541287	ug/g
NEG909	MGDG(42:14)-H	MGDG(42:14)-H	MGDG	Saccharolipid	(42:14)	(42:14)				C51 H69 O10	841.49	3.599	0.00930879	0.0160913	0.0114989	0.00481635	0.00428137	0.00961413	0.146215	0.146527	0.167117	0.129517	0.134578	0.114385	ug/g
NEG911	MGDG(42:5)-H	MGDG(42:5)-H	MGDG	Saccharolipid	(42:5)	(42:5)				C51 H87 O10	859.63	11.6794	0.394167	0.362302	0.392368	0.0874054	0.0795136	0.081093	0.179205	0.171311	0.184631	0.0942164	0.0848591	0.0825879	ug/g
NEG913	MGDG(43:5)-H	MGDG(43:5)-H	MGDG	Saccharolipid	(43:5)	(43:5)				C52 H89 O10	873.646	3.95818	0.0812991	0.0777056	0.087146	0.0236825	0.0203428	0.0239931	0.0239729	0.0207243	0.0342186	0.0566485	0.0459258	0.0500868	ug/g
NEG916	MGDG(44:14)-H	MGDG(44:14)-H	MGDG	Saccharolipid	(44:14)	(44:14)				C53 H73 O10	869.521	1.7577	0.00226844	0.00249099	0.00668381	0.00500326	0.0060923	0.0149686	0.121011	0.113654	0.115809	0.184412	0.174174	0.164694	ug/g
NEG92	CL(20:5_18:2_18:1_18:2)-H	CL(74:10)-H	CL	Glycerophospholipid	(20:5_18:2_18:1_18:2)	(20:5)	(18:2)	(18:1)	(18:2)	C83 H141 O17 P2	1471.96	15.9092	0.0155337	0.0212097	0.0171355	0.0270299	0.0181204	0.0227389	0.0917391	0.0868189	0.0883696	0.0576972	0.0488412	0.0466622	ug/g
NEG923	MGDG(44:8e)+HCOO	MGDG(44:8e)+HCOO	MGDG	Saccharolipid	(44:8e)	(44:8e)				C54 H89 O11	913.641	14.261	0.0989576	0.0916529	0.0935981	0.0139833	0.0430479	0.0307103	0.110471	0.109618	0.100005	0.0858095	0.0633768	0.0857064	ug/g
NEG924	MGDG(45:11)-H	MGDG(45:11)-H	MGDG	Saccharolipid	(45:11)	(45:11)				C54 H81 O10	889.584	6.556	0.00760147	0.0104975	0.00523676	0.0220273	0.021094	0.00246722	0.0310879	0.00945341	0.0413271	0.0396846	0.0262221	0.0190474	ug/g
NEG925	MGDG(45:11)-H	MGDG(45:11)-H	MGDG	Saccharolipid	(45:11)	(45:11)				C54 H81 O10	889.584	7.185	0.00223037	0.0069632	0.00218496	0.0186579	0.0178674	0.0184285	0.0237245	0.046488	0.0376815	0.0229661	0.0149519	0.0184541	ug/g
NEG926	MGDG(45:12)+HCOO	MGDG(45:12)+HCOO	MGDG	Saccharolipid	(45:12)	(45:12)				C55 H81 O12	933.573	7.086	0.075508	0.0699943	0.0809201	0.00431593	0.0131259	0.00712551	0.191919	0.194152	0.225676	0.0134967	0.00465806	0.00980689	ug/g
NEG94	CL(74:11)-2H	CL(74:11)-2H	CL	Glycerophospholipid	(74:11)	(74:11)				C83 H138 O17 P2	734.471	6.918	0.162212	0.150367	0.173839	0.0857874	0.0821525	0.0847327	0.178916	0.181715	0.196993	0.0103774	0.0103065	0.0117869	ug/g
NEG941	MGDG(46:5e)-H	MGDG(46:5e)-H	MGDG	Saccharolipid	(46:5e)	(46:5e)				C55 H97 O9	901.714	13.253	0.064094	0.0957138	0.083232	0.0498015	0.0524518	0.0528087	1.83395e-08	0.000939585	0.00223433	0.00790675	0.00446326	0.00337602	ug/g
NEG942	MGDG(46:8e)-H	MGDG(46:8e)-H	MGDG	Saccharolipid	(46:8e)	(46:8e)				C55 H91 O9	895.667	12.5517	0.124691	0.114552	0.125691	0.348842	0.35131	0.336741	0.00542387	0.00532742	0.00786036	0.0571826	0.0862629	0.0523587	ug/g
NEG945	MGDG(47:12)-H	MGDG(47:12)-H	MGDG	Saccharolipid	(47:12)	(47:12)				C56 H83 O10	915.599	8.71143	0.075847	0.0838514	0.0959573	0.0580428	0.0591937	0.0527045	0.0492884	0.0516179	0.0571328	0.0393612	0.0431994	0.0412376	ug/g
NEG948	MGDG(49:11)-H	MGDG(49:11)-H	MGDG	Saccharolipid	(49:11)	(49:11)				C58 H89 O10	945.646	3.08537	0.100061	0.0851537	0.0947305	0.027537	0.0232612	0.0217256	0.0165061	0.0147971	0.0137716	0.0580843	0.0575468	0.0465324	ug/g
NEG949	MGDG(49:2)+HCOO	MGDG(49:2)+HCOO	MGDG	Saccharolipid	(49:2)	(49:2)				C59 H109 O12	1009.79	14.225	0.244884	0.227002	0.262436	0.163543	0.156613	0.00411086	0.295312	0.30959	0.340535	0.110144	0.106282	0.00126928	ug/g
NEG95	CL(20:5_18:2_18:2_18:2)-H	CL(74:11)-H	CL	Glycerophospholipid	(20:5_18:2_18:2_18:2)	(20:5)	(18:2)	(18:2)	(18:2)	C83 H139 O17 P2	1469.95	15.4551	0.244625	0.221087	0.257984	0.209635	0.209811	0.229203	0.681812	0.658388	0.713133	0.243589	0.197002	0.223815	ug/g
NEG950	MGDG(49:5)-H	MGDG(49:5)-H	MGDG	Saccharolipid	(49:5)	(49:5)				C58 H101 O10	957.74	5.872	0.0246288	0.0348289	0.029063	0.0108449	0.00899969	0.00664445	0.00659889	0.00690385	0.00665864	0.0392615	0.0361976	0.0311001	ug/g
NEG954	MGMG(14:0)+HCOO	MGMG(14:0)+HCOO	MGMG	Saccharolipid	(14:0)	(14:0)				C24 H45 O11	509.297	1.548	0.0511876	0.0519314	0.0599188	0.00210501	0.0121494	0.240216	1.05266	1.03075	1.10985	0.054925	0.0367721	0.0117641	ug/g
NEG955	MGMG(15:0)+HCOO	MGMG(15:0)+HCOO	MGMG	Saccharolipid	(15:0)	(15:0)				C25 H47 O11	523.312	1.68715	0.0695361	0.0651272	0.0829633	0.0437229	0.0298712	0.0437965	0.00531208	0.0249671	0.0117757	0.160177	0.159039	0.097047	ug/g
NEG956	MGMG(16:0)+HCOO	MGMG(16:0)+HCOO	MGMG	Saccharolipid	(16:0)	(16:0)				C26 H49 O11	537.328	1.9726	0.318713	0.297766	0.328804	0.0961358	0.0993651	0.0980067	0.0593333	0.0629747	0.063287	0.341627	0.351943	0.322564	ug/g
NEG958	MGMG(16:1)+HCOO	MGMG(16:1)+HCOO	MGMG	Saccharolipid	(16:1)	(16:1)				C26 H47 O11	535.312	1.55742	0.0551078	0.0691391	0.0573749	0.00292656	0.00361547	0.00485686	0.0508772	0.0528128	0.0527826	0.112707	0.103556	0.10309	ug/g
NEG959	MGMG(17:0)+HCOO	MGMG(17:0)+HCOO	MGMG	Saccharolipid	(17:0)	(17:0)				C27 H51 O11	551.344	2.5002	0.281684	0.267341	0.31165	0.0367535	0.0289357	0.0330829	0.0571689	0.0648923	0.0563758	0.0398886	0.0365903	0.0316317	ug/g
NEG96	CL(74:11)-H	CL(74:11)-H	CL	Glycerophospholipid	(74:11)	(74:11)				C83 H139 O17 P2	1469.95	15.88	0.112613	0.00266308	0.184949	0.336497	0.300902	0.00476422	0.0112732	0.970706	0.0294197	0.156953	0.294477	0.00167457	ug/g
NEG961	MGMG(18:0)+HCOO	MGMG(18:0)+HCOO	MGMG	Saccharolipid	(18:0)	(18:0)				C28 H53 O11	565.359	3.00857	1.21708	1.158	1.30483	0.0918598	0.107963	0.123031	0.154309	0.175515	0.175239	0.162763	0.161139	0.136699	ug/g
NEG963	MGMG(18:1)+HCOO	MGMG(18:1)+HCOO	MGMG	Saccharolipid	(18:1)	(18:1)				C28 H51 O11	563.344	2.08389	0.0665056	0.0608102	0.0914505	0.0988749	0.0871525	0.0977336	0.0147399	0.0381397	0.0437451	0.569899	0.522173	0.482124	ug/g
NEG965	MGMG(18:2)+HCOO	MGMG(18:2)+HCOO	MGMG	Saccharolipid	(18:2)	(18:2)				C28 H49 O11	561.328	1.65832	2.44885	2.26143	2.65791	7.65192	7.36559	7.41483	1.32797	1.44851	1.35582	1.85098	1.58002	1.65544	ug/g
NEG969	MGMG(18:3)-H	MGMG(18:3)-H	MGMG	Saccharolipid	(18:3)	(18:3)				C27 H45 O9	513.307	7.56023	0.0665068	0.00146932	0.00440278	0.0546707	0.0099903	0.0204002	0.130661	0.147026	0.17195	0.0774089	0.0288788	0.0163158	ug/g
NEG97	CL(18:4_20:4_18:2_18:2)-H	CL(74:12)-H	CL	Glycerophospholipid	(18:4_20:4_18:2_18:2)	(18:4)	(20:4)	(18:2)	(18:2)	C83 H137 O17 P2	1467.93	14.9743	0.0164504	0.0198042	0.0214512	0.0400907	0.0399594	0.0350214	0.254669	0.290594	0.317785	0.0874921	0.080787	0.081309	ug/g
NEG972	MGMG(20:1)+HCOO	MGMG(20:1)+HCOO	MGMG	Saccharolipid	(20:1)	(20:1)				C30 H55 O11	591.375	3.06468	0.103511	0.0568826	0.0216245	0.0225534	0.0664486	0.0298118	0.0963424	0.0707801	0.21233	0.139919	0.13309	0.119032	ug/g
NEG973	MGMG(20:2)+HCOO	MGMG(20:2)+HCOO	MGMG	Saccharolipid	(20:2)	(20:2)				C30 H53 O11	589.359	2.365	0.0302611	0.0360084	0.0329098	0.00145825	0.00211359	0.00561984	0.0211405	0.0219529	0.0220565	0.0658385	0.0108352	0.00210002	ug/g
NEG974	MGMG(20:3)+HCOO	MGMG(20:3)+HCOO	MGMG	Saccharolipid	(20:3)	(20:3)				C30 H51 O11	587.344	1.89243	0.0206267	0.0175318	0.0178297	0.00203139	0.0133738	0.00198379	0.00303102	0.00564583	0.00749061	0.0210512	0.0215975	0.0219311	ug/g
NEG975	MGMG(32:4)+HCOO	MGMG(32:4)+HCOO	MGMG	Saccharolipid	(32:4)	(32:4)				C42 H73 O11	753.516	7.67868	0.171214	0.156035	0.182976	0.0579172	0.0563606	0.0633069	0.0261316	0.0271206	0.0269688	0.0284669	0.018608	0.022381	ug/g
NEG977	OAHFA(30:0)-H	OAHFA(30:0)-H	OAHFA	Fatty Acyls	(30:0)	(30:0)				C30 H57 O4	481.426	9.285	0.0520497	0.0455398	0.0391114	0.278527	0.284824	0.288752	0.0532657	0.0321404	0.0425013	0.0110773	4.73482e-08	0.0132529	ug/g
NEG978	OAHFA(16:0_16:0)-H	OAHFA(32:0)-H	OAHFA	Fatty Acyls	(16:0_16:0)	(16:0)	(16:0)			C32 H61 O4	509.458	10.7662	6.51783e-09	0.0682171	1.67144e-08	0.0500641	0.0539517	0.0425344	0.0365123	0.0198292	0.00115429	0.155437	0.145604	0.165196	ug/g
NEG979	OAHFA(32:4)-H	OAHFA(32:4)-H	OAHFA	Fatty Acyls	(32:4)	(32:4)				C32 H53 O4	501.395	10.866	0.648968	0.320532	5.6687	0.372623	0.385461	0.365786	0.0630381	0.0355386	0.0498925	0.189346	0.146884	0.194329	ug/g
NEG98	CL(74:13)-H	CL(74:13)-H	CL	Glycerophospholipid	(74:13)	(74:13)				C83 H135 O17 P2	1465.92	14.431	0.0449099	0.0416305	0.0481288	0.0327494	0.0313617	0.0323467	0.0298408	0.0320034	0.0367934	0.0294172	0.0268533	0.0206137	ug/g
NEG980	OAHFA(16:0_17:0)-H	OAHFA(33:0)-H	OAHFA	Fatty Acyls	(16:0_17:0)	(16:0)	(17:0)			C33 H63 O4	523.473	11.29	0.0234976	0.0241458	0.0215017	1.71965e-08	0.0010922	0.00485697	0.0086811	0.00470514	0.0100133	0.0561667	0.0526825	0.0547093	ug/g
NEG981	OAHFA(18:0_16:0)-H	OAHFA(34:0)-H	OAHFA	Fatty Acyls	(18:0_16:0)	(18:0)	(16:0)			C34 H65 O4	537.489	11.9201	0.00183323	0.00080883	0.0299443	0.0174251	0.00172593	0.0130759	0.0177549	0.00870208	0.0149928	0.0892606	0.0757053	0.0998872	ug/g
NEG984	OAHFA(35:3)-H	OAHFA(35:3)-H	OAHFA	Fatty Acyls	(35:3)	(35:3)				C35 H61 O4	545.458	13.278	0.037939	0.288452	0.0337381	0.0252772	0.0258286	0.0198236	0.222237	0.118479	0.150741	0.814122	0.695454	0.80875	ug/g
NEG985	OAHFA(16:0_20:0)-H	OAHFA(36:0)-H	OAHFA	Fatty Acyls	(16:0_20:0)	(16:0)	(20:0)			C36 H69 O4	565.52	12.933	0.0205928	0.0276423	0.0199343	0.0216107	0.0195236	0.0207804	0.0508394	0.00214246	0.00114079	0.0698203	0.0491667	0.0647851	ug/g
NEG986	OAHFA(36:1)-H	OAHFA(36:1)-H	OAHFA	Fatty Acyls	(36:1)	(36:1)				C36 H67 O4	563.504	4.14659	0.0217319	0.0216392	0.018696	0.0658476	0.0671932	0.06741	0.0680696	0.0383527	0.0440078	0.115842	0.0822515	0.111383	ug/g
NEG987	OAHFA(36:3)-H	OAHFA(36:3)-H	OAHFA	Fatty Acyls	(36:3)	(36:3)				C36 H63 O4	559.473	3.09104	0.203149	0.217282	0.193601	0.0465961	0.0455811	0.0471105	0.0579912	0.0283684	0.0378095	0.205684	0.161413	0.21511	ug/g
NEG989	OAHFA(18:2_18:2)-H	OAHFA(36:4)-H	OAHFA	Fatty Acyls	(18:2_18:2)	(18:2)	(18:2)			C36 H61 O4	557.458	9.56871	0.289144	0.29305	0.233709	0.319565	0.287557	0.338325	0.126712	0.0715209	0.0849533	0.210772	0.160077	0.227324	ug/g
NEG99	CL(74:14)-2H	CL(74:14)-2H	CL	Glycerophospholipid	(74:14)	(74:14)				C83 H132 O17 P2	731.448	3.111	0.0256582	0.0237846	0.0274973	0.00843912	0.00808155	0.00833536	0.00529444	0.0123943	0.0146096	0.00293423	0.009088	0.00682632	ug/g
NEG990	OAHFA(16:0_22:0)-H	OAHFA(38:0)-H	OAHFA	Fatty Acyls	(16:0_22:0)	(16:0)	(22:0)			C38 H73 O4	593.551	13.9566	0.0525691	0.0529914	0.043735	0.0530427	0.049177	0.0547051	0.00166163	0.00082039	0.0339679	0.12176	0.0889734	0.122926	ug/g
NEG991	OAHFA(38:4)-H	OAHFA(38:4)-H	OAHFA	Fatty Acyls	(38:4)	(38:4)				C38 H65 O4	585.489	4.159	0.123191	0.148093	0.119576	0.0019176	0.183729	0.00150752	0.0227366	0.0102972	0.0163433	0.447866	0.408884	0.404896	ug/g
NEG992	OAHFA(38:6)-H	OAHFA(38:6)-H	OAHFA	Fatty Acyls	(38:6)	(38:6)				C38 H61 O4	581.458	3.082	0.498435	0.581119	0.533155	0.137819	0.161845	0.142057	0.172165	0.0884045	0.116904	0.493132	0.439798	0.46724	ug/g
NEG993	OAHFA(19:0_20:0)-H	OAHFA(39:0)-H	OAHFA	Fatty Acyls	(19:0_20:0)	(19:0)	(20:0)			C39 H75 O4	607.567	14.4351	0.15786	0.165144	0.142933	0.0564209	0.0651609	0.065679	0.00173774	0.00120823	0.00206421	0.0480277	0.0384517	0.0516162	ug/g
NEG994	OAHFA(39:4)-H	OAHFA(39:4)-H	OAHFA	Fatty Acyls	(39:4)	(39:4)				C39 H67 O4	599.504	11.126	0.00123799	0.00235533	0.81264	3.00378	3.13642	3.01415	0.0553385	0.032534	0.0370334	0.0170085	0.0195767	0.0204502	ug/g
NEG995	OAHFA(39:4)-H	OAHFA(39:4)-H	OAHFA	Fatty Acyls	(39:4)	(39:4)				C39 H67 O4	599.504	14.597	0.0746263	0.0703931	0.0623934	0.316576	0.358106	0.326876	0.0559724	0.030689	0.0405633	0.0157947	0.01296	0.0118464	ug/g
NEG996	OAHFA(20:0_20:0)-H	OAHFA(40:0)-H	OAHFA	Fatty Acyls	(20:0_20:0)	(20:0)	(20:0)			C40 H77 O4	621.583	14.8986	1.94826	1.92183	1.76668	0.867203	0.902203	0.90782	0.0756368	0.043607	0.048561	0.103554	0.117325	0.11241	ug/g
NEG997	OAHFA(18:1_22:0)-H	OAHFA(40:1)-H	OAHFA	Fatty Acyls	(18:1_22:0)	(18:1)	(22:0)			C40 H75 O4	619.567	13.9598	0.023613	0.0196785	0.020386	0.0187715	0.0206116	0.0173662	0.0390378	0.0220433	0.0263309	0.0604217	0.0520037	0.064911	ug/g
NEG998	OAHFA(18:2_22:0)-H	OAHFA(40:2)-H	OAHFA	Fatty Acyls	(18:2_22:0)	(18:2)	(22:0)			C40 H73 O4	617.551	13.1394	0.0123953	0.0192388	0.017041	0.0130703	0.014787	0.0140272	0.118924	0.0670375	0.0775545	0.268216	0.218873	0.299587	ug/g
NEG999	OAHFA(20:0_21:0)-H	OAHFA(41:0)-H	OAHFA	Fatty Acyls	(20:0_21:0)	(20:0)	(21:0)			C41 H79 O4	635.598	15.3295	0.369958	0.343147	0.299507	0.239265	0.250295	0.239747	0.0268099	0.0175697	0.0209639	0.0621666	0.0511676	0.0653701	ug/g
POS1	AcCa(16:0)+H	AcCa(16:0)+H	AcCa	Fatty Acyls	(16:0)	(16:0)				C23 H46 O4 N1	400.342	1.73049	0.0286024	0.0199177	0.0448696	0.00111754	0.00107892	0.000727136	0.00234193	0.00184693	0.000729028	0.00522371	0.0185531	0.00706579	ug/g
POS100	Cer(d15:0_21:4)+H	Cer(d36:4)+H	Cer	Sphingolipid	(d15:0_21:4)	(d15:0)	(21:4)			C36 H66 O3 N1	560.504	8.42933	0.0280338	0.0281087	0.0363248	0.0421238	0.0462719	0.0321538	0.0175976	0.0284966	0.0384689	0.0744032	0.0751011	0.0749855	ug/g
POS1001	DG(31:2e)+H	DG(31:2e)+H	DG	Glycerolipid	(16:2e_15:0)	(16:2e)	(15:0)			C34 H65 O4	537.488	9.99781	0.040946	0.0680577	0.0664627	0.600174	0.656902	0.843058	0.558436	0.869036	1.13749	0.457225	0.489081	0.509883	ug/g
POS1002	DG(31:2e)+H	DG(31:2e)+H	DG	Glycerolipid	(31:2e)	(31:2e)				C34 H65 O4	537.488	10.5525	0.117455	0.0839118	0.0675699	0.165619	0.222739	0.254273	0.595609	0.203985	0.273186	0.258881	0.297317	0.0123919	ug/g
POS1003	DG(31:2e)+H	DG(31:2e)+H	DG	Glycerolipid	(31:2e)	(31:2e)				C34 H65 O4	537.488	11.6975	0.032995	0.0555921	0.0686733	0.0630511	0.110779	0.0481582	0.166397	0.123697	0.158766	0.10174	0.114778	0.0635406	ug/g
POS1004	DG(31:2e)+Na	DG(31:2e)+Na	DG	Glycerolipid	(31:2e)	(31:2e)				C34 H64 O4 Na1	559.47	15.6544	0.0150187	0.0212604	0.0263913	0.0116284	0.0111922	0.0132924	0.172722	0.159484	0.182873	0.0507049	0.0515021	0.0467215	ug/g
POS1005	DG(31:2e)+Na	DG(31:2e)+Na	DG	Glycerolipid	(31:2e)	(31:2e)				C34 H64 O4 Na1	559.47	16.1409	0.145966	0.227857	0.281119	0.0846315	0.0789556	0.0900461	0.368715	0.36168	0.355122	0.0936515	0.0853043	0.0699731	ug/g
POS1007	DG(31:2e)+H	DG(31:2e)+H	DG	Glycerolipid	(31:2e)	(31:2e)				C34 H65 O4	537.488	16.9368	0.716607	0.822765	1.08151	0.197783	0.199896	0.230268	0.116467	0.196992	0.127013	0.167041	0.156051	0.131081	ug/g
POS1008	DG(31:2e)+Na	DG(31:2e)+Na	DG	Glycerolipid	(31:2e)	(31:2e)				C34 H64 O4 Na1	559.47	17.4954	0.055987	0.0581016	0.0839976	0.00259138	0.00297468	0.000697843	0.0235149	0.0395193	0.0395566	0.104545	0.063281	0.0847749	ug/g
POS101	Cer(d18:2_18:2)+H	Cer(d36:4)+H	Cer	Sphingolipid	(d18:2_18:2)	(d18:2)	(18:2)			C36 H66 O3 N1	560.504	9.22	0.00509781	0.00173806	0.0914719	0.0465596	0.073585	0.0709959	0.0146842	0.0225523	0.0139514	0.0748925	0.0842667	0.0866099	ug/g
POS1010	DG(31:3)+Na	DG(31:3)+Na	DG	Glycerolipid	(31:3)	(31:3)				C34 H60 O5 Na1	571.433	4.611	0.0145233	0.0161103	0.0253083	0.00688783	0.0127915	0.00779703	0.0216029	0.0109124	0.0470401	0.0478678	0.045286	0.0433326	ug/g
POS1011	DG(20:1_11:2)+H	DG(31:3)+H	DG	Glycerolipid	(20:1_11:2)	(20:1)	(11:2)			C34 H61 O5	549.451	6.45272	0.0119103	0.0116627	0.0150151	0.0182927	0.017086	0.0202309	0.000314359	0.000676069	0.00344636	0.0237564	0.0221644	0.0177598	ug/g
POS1012	DG(18:3_13:0)+Na	DG(31:3)+Na	DG	Glycerolipid	(18:3_13:0)	(18:3)	(13:0)			C34 H60 O5 Na1	571.433	7.6522	0.0309479	0.22917	0.0367371	0.00203086	0.0584185	0.00058766	0.0577272	0.039072	0.027942	0.0320062	0.0281456	0.0197459	ug/g
POS1013	DG(20:1_11:2)+NH4	DG(31:3)+NH4	DG	Glycerolipid	(20:1_11:2)	(20:1)	(11:2)			C34 H64 O5 N1	566.478	8.32111	0.407301	0.924357	0.444003	0.053894	0.0300526	0.037139	0.00592596	0.00511819	0.00829469	0.247319	0.224494	0.17151	ug/g
POS1014	DG(31:3e)+Na	DG(31:3e)+Na	DG	Glycerolipid	(31:3e)	(31:3e)				C34 H62 O4 Na1	557.454	7.89365	0.0733205	0.0742165	0.0796171	0.00665014	0.00710557	0.00957026	0.0385765	0.0344535	0.0345283	0.190518	0.185212	0.142505	ug/g
POS1015	DG(31:3e)+H	DG(31:3e)+H	DG	Glycerolipid	(31:3e)	(31:3e)				C34 H63 O4	535.472	8.35147	0.0434866	0.0465459	0.0644437	9.06599e-09	0.0024143	0.00380112	0.00199237	0.0473265	0.0525999	0.231362	0.219018	0.125146	ug/g
POS1016	DG(31:3e)+H	DG(31:3e)+H	DG	Glycerolipid	(31:3e)	(31:3e)				C34 H63 O4	535.472	11.4985	0.0471582	0.0417941	0.0677753	0.0618919	0.0578091	0.0684497	0.00427191	0.00414212	0.00513118	0.0615599	0.0684012	0.0694233	ug/g
POS1017	DG(31:3e)+H	DG(31:3e)+H	DG	Glycerolipid	(31:3e)	(31:3e)				C34 H63 O4	535.472	16.6583	0.0772043	0.0151079	0.113276	0.00132194	0.000650348	0.00112346	0.000966747	0.00293634	0.00152166	0.0150907	0.0108767	0.0129017	ug/g
POS1018	DG(20:1_11:3)+Na	DG(31:4)+Na	DG	Glycerolipid	(20:1_11:3)	(20:1)	(11:3)			C34 H58 O5 Na1	569.418	2.78	0.00322776	0.00675257	0.000188744	0.0381957	0.0862269	0.0634441	0.0157519	0.0208752	0.0173306	0.0804213	0.0891645	0.0638394	ug/g
POS1019	DG(31:4)+H	DG(31:4)+H	DG	Glycerolipid	(31:4)	(31:4)				C34 H59 O5	547.436	7.30496	0.034683	0.0415892	0.047723	0.00916214	0.0203856	0.0226651	0.0457565	0.0011809	0.0280465	0.0554658	0.0367267	0.0350032	ug/g
POS102	Cer(d18:2_18:2)+NH4	Cer(d36:4)+NH4	Cer	Sphingolipid	(d18:2_18:2)	(d18:2)	(18:2)			C36 H69 O3 N2	577.53	10.649	0.0149306	0.0407664	0.0228757	0.108333	0.0984821	0.298628	0.276978	0.219843	0.155747	0.0163729	0.0252175	0.035618	ug/g
POS1020	DG(31:4e)+Na	DG(31:4e)+Na	DG	Glycerolipid	(31:4e)	(31:4e)				C34 H60 O4 Na1	555.438	3.97007	0.0248567	0.0285904	0.0397358	0.000455876	0.000981011	0.000735283	0.00196137	0.00295705	0.00311488	0.0143464	0.0132244	0.00738257	ug/g
POS1021	DG(31:4e)+Na	DG(31:4e)+Na	DG	Glycerolipid	(31:4e)	(31:4e)				C34 H60 O4 Na1	555.438	7.07145	0.0944125	0.0826869	0.151938	0.00754312	0.00620955	0.00931142	0.00340116	0.00458678	0.00683812	0.018254	0.0231323	0.0172553	ug/g
POS1022	DG(31:4e)+Na	DG(31:4e)+Na	DG	Glycerolipid	(31:4e)	(31:4e)				C34 H60 O4 Na1	555.438	7.5458	0.0471232	0.0165343	0.0231996	0.00551826	0.00541627	0.00768905	0.00901608	0.00892075	0.00962036	0.0678531	0.0401354	0.0473392	ug/g
POS1023	DG(31:4e)+H	DG(31:4e)+H	DG	Glycerolipid	(31:4e)	(31:4e)				C34 H61 O4	533.456	10.7693	0.00367946	0.0025668	0.00243301	0.0366468	0.000717772	0.0405298	0.0771963	0.0628708	0.0674964	0.0630457	0.0568655	0.0571939	ug/g
POS1024	DG(20:1_11:4)+Na	DG(31:5)+Na	DG	Glycerolipid	(20:1_11:4)	(20:1)	(11:4)			C34 H56 O5 Na1	567.402	6.48854	0.0361	0.033348	0.0462016	0.00350063	0.00474738	0.00858397	0.00297258	0.0174893	0.0250707	0.000256949	0.000233482	0.00039329	ug/g
POS1025	DG(31:5)+H	DG(31:5)+H	DG	Glycerolipid	(31:5)	(31:5)				C34 H57 O5	545.42	7.8019	0.180015	0.216968	0.195966	0.0168707	0.01377	0.0165411	0.141042	0.117393	0.00362208	0.259534	0.205305	0.164706	ug/g
POS1026	DG(31:5)+H	DG(31:5)+H	DG	Glycerolipid	(31:5)	(31:5)				C34 H57 O5	545.42	8.41043	0.00540779	0.00712412	0.00889063	0.0764044	0.0582778	0.0617101	0.368558	0.439142	0.514855	0.029915	0.0245722	0.0192489	ug/g
POS1027	DG(31:5)+H	DG(31:5)+H	DG	Glycerolipid	(31:5)	(31:5)				C34 H57 O5	545.42	9.819	0.00167024	0.00537105	0.00671749	0.00781046	0.0130296	0.0067159	0.10825	0.100806	0.111489	0.0206887	0.020989	0.013902	ug/g
POS1028	DG(31:5e)+Na	DG(31:5e)+Na	DG	Glycerolipid	(31:5e)	(31:5e)				C34 H58 O4 Na1	553.423	6.56374	0.712349	0.671785	0.96726	0.0111577	0.000146855	0.00925571	0.0321638	0.000209623	0.000303722	0.056859	0.0477055	0.0442404	ug/g
POS1029	DG(31:5e)+Na	DG(31:5e)+Na	DG	Glycerolipid	(31:5e)	(31:5e)				C34 H58 O4 Na1	553.423	7.11889	0.739532	0.644482	0.967951	0.0191672	0.0163631	0.0186656	0.0515224	0.0500778	0.0509794	0.00734419	0.00585793	0.00880966	ug/g
POS103	Cer(d36:5)+H	Cer(d36:5)+H	Cer	Sphingolipid	(d36:5)	(d36:5)				C36 H64 O3 N1	558.488	10.8561	0.0500252	0.0505136	0.0567011	0.00147482	0.00134859	0.00205209	0.00212492	0.00152324	0.00207338	0.107359	0.102829	0.102065	ug/g
POS1030	DG(31:6)+H	DG(31:6)+H	DG	Glycerolipid	(31:6)	(31:6)				C34 H55 O5	543.404	2.746	0.00194677	0.00164034	0.000885267	0.000527908	0.00320247	0.00379193	0.023449	0.0069137	0.00209785	0.00365581	0.00602056	0.00163867	ug/g
POS1031	DG(31:6)+H	DG(31:6)+H	DG	Glycerolipid	(31:6)	(31:6)				C34 H55 O5	543.404	6.62603	0.00376578	0.00736431	0.000883717	0.00491097	0.00415872	0.00815621	0.296772	0.255957	0.284149	0.0104246	0.00362611	0.00233713	ug/g
POS1032	DG(31:6)+H	DG(31:6)+H	DG	Glycerolipid	(31:6)	(31:6)				C34 H55 O5	543.404	7.54574	0.00381178	0.00615561	0.00244648	0.104908	0.0950411	0.121682	2.1876	1.8673	2.04491	0.22482	0.190577	0.148479	ug/g
POS1033	DG(31:7)+H	DG(31:7)+H	DG	Glycerolipid	(31:7)	(31:7)				C34 H53 O5	541.389	2.16721	0.000181038	0.000618178	0.028577	0.0115222	0.0243748	0.00236332	0.102465	0.107997	0.107959	0.0161691	0.0147383	0.0165335	ug/g
POS1036	DG(16:0_16:0)+Na	DG(32:0)+Na	DG	Glycerolipid	(16:0_16:0)	(16:0)	(16:0)			C35 H68 O5 Na1	591.496	6.601	0.0528413	0.0520256	0.0282337	0.0155592	0.00841854	0.0178917	0.131567	0.126245	0.156002	0.147806	0.0350058	0.0987602	ug/g
POS1037	DG(16:0_16:0)+Na	DG(32:0)+Na	DG	Glycerolipid	(16:0_16:0)	(16:0)	(16:0)			C35 H68 O5 Na1	591.496	8.379	0.0477957	0.070696	0.0454987	0.632296	0.605018	0.678294	26.0032	8.35672	9.06806	0.20098	0.190212	0.164263	ug/g
POS1039	DG(15:0_17:0)+NH4	DG(32:0)+NH4	DG	Glycerolipid	(15:0_17:0)	(15:0)	(17:0)			C35 H72 O5 N1	586.541	9.74532	0.585987	0.679934	0.893161	0.404351	0.388947	0.472035	1.386	1.38376	1.43446	4.06302	3.88371	3.11328	ug/g
POS105	Cer(d36:6)+H	Cer(d36:6)+H	Cer	Sphingolipid	(d36:6)	(d36:6)				C36 H62 O3 N1	556.472	9.92258	0.145155	0.159782	0.158264	0.0263028	0.0244363	0.0199733	0.0282682	0.0274751	0.0253501	0.162892	0.165303	0.162933	ug/g
POS106	Cer(d36:7)+H	Cer(d36:7)+H	Cer	Sphingolipid	(d36:7)	(d36:7)				C36 H60 O3 N1	554.457	9.04332	0.0122115	0.0120214	0.015887	0.00628015	0.00522723	0.00323583	0.0021983	0.0015455	0.00182849	0.0440004	0.0428386	0.0380747	ug/g
POS107	Cer(d36:8)+H	Cer(d36:8)+H	Cer	Sphingolipid	(d36:8)	(d36:8)				C36 H58 O3 N1	552.441	8.23773	0.00262506	0.00446611	0.000902317	0.0020418	0.00238044	0.00205394	0.00664068	0.00240547	0.0062293	0.0430922	0.0391276	0.0321739	ug/g
POS1070	DG(32:0e)+Na	DG(32:0e)+Na	DG	Glycerolipid	(32:0e)	(32:0e)				C35 H70 O4 Na1	577.517	17.3655	6.47073	6.0556	8.53912	4.54417	3.76037	3.67501	4.9762	5.64852	22.0093	2.39933	2.54935	2.06441	ug/g
POS108	Cer(d17:1_20:0+O)+H	Cer(d37:1+O)+H	Cer	Sphingolipid	(d17:1_20:0+O)	(d17:1)	(20:0+O)			C37 H74 O4 N1	596.561	10.985	0.0197037	0.0196904	0.0253799	0.00344586	0.010318	0.0147773	0.017403	0.0185504	0.0147455	0.041219	0.0387606	0.041722	ug/g
POS1082	DG(16:0_16:1)+Na	DG(32:1)+Na	DG	Glycerolipid	(16:0_16:1)	(16:0)	(16:1)			C35 H66 O5 Na1	589.48	8.14381	0.503626	0.178296	0.201505	0.0452443	0.043137	0.0493619	0.32916	0.383548	0.365334	0.530842	0.476487	0.357895	ug/g
POS1083	DG(18:1_14:0)+NH4	DG(32:1)+NH4	DG	Glycerolipid	(18:1_14:0)	(18:1)	(14:0)			C35 H70 O5 N1	584.525	11.2322	0.300451	0.305007	0.325368	0.258594	0.241459	0.267368	0.164998	0.123538	0.142027	1.3008	1.27366	1.40591	ug/g
POS110	Cer(d37:3+2O)+H	Cer(d37:3+2O)+H	Cer	Sphingolipid	(d37:3+2O)	(d37:3+2O)				C37 H70 O5 N1	608.525	9.74928	0.126536	0.113101	0.131571	0.0611384	0.066928	0.0572293	0.115135	0.0935531	0.0990218	0.270419	0.269838	0.352362	ug/g
POS111	Cer(d37:4+2O)+NH4	Cer(d37:4+2O)+NH4	Cer	Sphingolipid	(d37:4+2O)	(d37:4+2O)				C37 H71 O5 N2	623.536	12.724	0.0185032	0.0388113	0.0461494	0.0352574	0.0193938	0.0283503	0.0239708	0.0271183	0.0276107	0.0085265	0.0076068	0.00907058	ug/g
POS1131	DG(18:1_14:1)+H	DG(32:2)+H	DG	Glycerolipid	(18:1_14:1)	(18:1)	(14:1)			C35 H65 O5	565.483	6.868	0.0029018	0.000808695	0.00106829	0.00784244	0.00241859	0.0058252	0.0107614	0.0101543	0.0040083	0.00427204	0.0030957	0.0020272	ug/g
POS1132	DG(32:2)+NH4	DG(32:2)+NH4	DG	Glycerolipid	(32:2)	(32:2)				C35 H68 O5 N1	582.509	8.47397	0.0751001	0.100669	0.208693	0.0990619	0.0113546	0.0186069	1.37042e-09	0.00482404	0.00797734	0.0794569	0.156353	0.104762	ug/g
POS1133	DG(32:2)+Na	DG(32:2)+Na	DG	Glycerolipid	(32:2)	(32:2)				C35 H64 O5 Na1	587.465	9.69424	0.304714	0.301835	0.400501	0.0702427	0.0793692	0.0922062	0.00165357	1.25834e-05	0.00145543	0.277309	0.249051	0.283659	ug/g
POS1134	DG(14:0_18:2)+NH4	DG(32:2)+NH4	DG	Glycerolipid	(14:0_18:2)	(14:0)	(18:2)			C35 H68 O5 N1	582.509	10.2949	2.00049	2.08177	2.24235	5.86523	5.82212	5.99064	3.51502	3.08084	3.37477	2.56798	3.11917	3.02295	ug/g
POS114	Cer(d20:0_18:0)+H	Cer(d38:0)+H	Cer	Sphingolipid	(d20:0_18:0)	(d20:0)	(18:0)			C38 H78 O3 N1	596.598	12.943	0.0428666	0.0428408	0.00988666	0.0173658	0.0152599	0.00618973	0.0220188	0.0174602	0.013469	0.0237231	0.00951887	0.0190778	ug/g
POS115	Cer(d38:1)+H	Cer(d38:1)+H	Cer	Sphingolipid	(d38:1)	(d38:1)				C38 H76 O3 N1	594.582	10.9145	0.0134746	0.0115568	0.0166788	0.041095	0.038457	0.0336881	0.0467146	0.0365543	0.0368783	0.0285414	0.0280868	0.034609	ug/g
POS1150	DG(32:2e)+H	DG(32:2e)+H	DG	Glycerolipid	(32:2e)	(32:2e)				C35 H67 O4	551.503	9.01222	0.270626	0.23449	0.384545	0.484728	0.559409	0.632953	14.1131	34.718	15.2488	0.279479	0.296067	0.333195	ug/g
POS116	Cer(d17:1_21:0+O)+H	Cer(d38:1+O)+H	Cer	Sphingolipid	(d17:1_21:0+O)	(d17:1)	(21:0+O)			C38 H76 O4 N1	610.577	11.5619	0.0543661	0.0445862	0.057187	0.0270696	0.0231804	0.0222455	0.0423722	0.0442606	0.039377	0.109705	0.114796	0.112226	ug/g
POS117	Cer(d18:2_20:1)+H	Cer(d38:3)+H	Cer	Sphingolipid	(d18:2_20:1)	(d18:2)	(20:1)			C38 H72 O3 N1	590.551	10.5593	0.0485294	0.0621355	0.0702462	0.0875212	0.0878151	0.0714317	0.176464	0.157239	0.189818	0.0773154	0.0686661	0.0907905	ug/g
POS119	Cer(d18:2_20:1)+H	Cer(d38:3)+H	Cer	Sphingolipid	(d18:2_20:1)	(d18:2)	(20:1)			C38 H72 O3 N1	590.551	11.392	0.00255481	0.00109544	0.00487077	0.00109068	0.00217071	0.000995483	0.00195804	0.000880469	0.00158517	0.0376674	0.0404114	0.038246	ug/g
POS1192	DG(14:0_18:3)+H	DG(32:3)+H	DG	Glycerolipid	(14:0_18:3)	(14:0)	(18:3)			C35 H63 O5	563.467	6.88302	0.00608014	0.011307	0.000809406	0.00233241	0.00152828	0.00388887	0.0139528	0.0170886	0.00695988	0.00239512	0.00549683	0.00647665	ug/g
POS1193	DG(14:0_18:3)+H	DG(32:3)+H	DG	Glycerolipid	(14:0_18:3)	(14:0)	(18:3)			C35 H63 O5	563.467	7.98277	0.00826251	0.00634992	0.0085718	0.00784787	0.0115369	0.0100386	0.177757	0.185583	0.209872	0.0627028	0.0582038	0.0446317	ug/g
POS1194	DG(32:3)+Na	DG(32:3)+Na	DG	Glycerolipid	(32:3)	(32:3)				C35 H62 O5 Na1	585.449	8.637	0.112925	0.151057	0.126292	0.089378	0.0834821	0.000517374	0.0139748	0.010451	0.0177485	0.0726644	0.0637194	0.0578975	ug/g
POS1195	DG(14:0_18:3)+NH4	DG(32:3)+NH4	DG	Glycerolipid	(14:0_18:3)	(14:0)	(18:3)			C35 H66 O5 N1	580.494	9.45638	0.0841265	0.0568886	0.0639811	0.234957	0.229539	0.216571	1.27079	1.11984	1.224	0.896255	0.940591	1.01227	ug/g
POS1199	DG(32:3e)+H	DG(32:3e)+H	DG	Glycerolipid	(32:3e)	(32:3e)				C35 H65 O4	549.488	1.515	0.00308995	0.00128253	0.00124494	0.0037645	0.00507995	0.00358574	0.0042781	0.0107797	0.00820364	0.00136233	0.00472079	0.0311986	ug/g
POS120	Cer(d20:1_18:2+2O)+H	Cer(d38:3+2O)+H	Cer	Sphingolipid	(d20:1_18:2+2O)	(d20:1)	(18:2+2O)			C38 H72 O5 N1	622.541	9.051	0.181363	0.0271178	0.040274	0.00692497	0.0203655	0.0241007	0.00560468	0.00309943	0.0029521	0.0193083	0.0337794	0.0240113	ug/g
POS1200	DG(32:3e)+H	DG(32:3e)+H	DG	Glycerolipid	(32:3e)	(32:3e)				C35 H65 O4	549.488	3.97811	0.00325522	0.000299972	0.00159093	0.00743675	0.00208577	0.00207098	0.00420617	0.00885936	0.00561215	0.00320156	0.000588452	0.001945	ug/g
POS1201	DG(32:3e)+H	DG(32:3e)+H	DG	Glycerolipid	(32:3e)	(32:3e)				C35 H65 O4	549.488	5.23447	0.0136679	0.00749231	0.00840907	0.0103806	0.00456163	0.00961459	0.00482864	0.0263032	0.00779601	0.00234551	0.0126263	0.0163469	ug/g
POS1202	DG(32:3e)+H	DG(32:3e)+H	DG	Glycerolipid	(32:3e)	(32:3e)				C35 H65 O4	549.488	6.599	0.0602783	0.0247561	0.0142788	0.00526495	0.00760448	0.00378425	0.0246301	0.0117306	0.0113618	0.00416094	0.00409717	0.0159917	ug/g
POS1203	DG(32:3e)+H	DG(32:3e)+H	DG	Glycerolipid	(32:3e)	(32:3e)				C35 H65 O4	549.488	7.64206	0.0296174	0.0369159	0.0561786	0.0129677	0.0297653	0.0138186	0.110724	0.0170088	0.0676939	0.043753	0.0260637	0.0388294	ug/g
POS1204	DG(32:3e)+Na	DG(32:3e)+Na	DG	Glycerolipid	(32:3e)	(32:3e)				C35 H64 O4 Na1	571.47	8.14692	0.00728954	0.00174385	0.00152903	0.0136512	0.00653724	0.0181212	0.0883743	0.114541	0.0298395	0.14604	0.154658	0.06893	ug/g
POS1205	DG(32:3e)+H	DG(32:3e)+H	DG	Glycerolipid	(32:3e)	(32:3e)				C35 H65 O4	549.488	8.99986	0.16848	0.179172	0.223783	0.17493	0.197473	0.184	0.280941	0.420844	0.147202	1.80462	1.71276	1.42376	ug/g
POS1206	DG(32:3e)+H	DG(32:3e)+H	DG	Glycerolipid	(32:3e)	(32:3e)				C35 H65 O4	549.488	9.73479	0.088283	0.142354	0.142579	0.155209	0.112602	0.109746	0.250027	0.199057	0.109679	0.632051	0.604158	3.17595	ug/g
POS1207	DG(32:3e)+H	DG(32:3e)+H	DG	Glycerolipid	(32:3e)	(32:3e)				C35 H65 O4	549.488	11.2273	0.059292	0.0369508	0.153859	0.0982589	0.046343	0.049559	0.0980706	0.0765382	0.108715	0.570287	0.487377	0.20973	ug/g
POS1208	DG(32:3e)+H	DG(32:3e)+H	DG	Glycerolipid	(32:3e)	(32:3e)				C35 H65 O4	549.488	12.082	0.00410267	0.00231925	0.00623231	0.00473859	0.00493368	0.0207816	0.00115989	0.00750679	0.0270979	0.0293549	0.0352392	0.0160808	ug/g
POS1209	DG(32:3e)+H	DG(32:3e)+H	DG	Glycerolipid	(32:3e)	(32:3e)				C35 H65 O4	549.488	17.0055	1.13342	1.05176	1.34699	0.478098	0.336241	0.369634	0.501533	0.678673	0.68457	0.39731	0.398458	0.3194	ug/g
POS121	Cer(d20:2_18:2+2O)+H	Cer(d38:4+2O)+H	Cer	Sphingolipid	(d20:2_18:2+2O)	(d20:2)	(18:2+2O)			C38 H70 O5 N1	620.525	8.071	0.00391506	0.00395268	0.0100214	3.64873e-08	0.00472889	0.00463289	0.00531663	0.00437128	0.00398382	0.00185518	0.00247151	0.00169753	ug/g
POS122	Cer(d17:1_22:0)+H	Cer(d39:1)+H	Cer	Sphingolipid	(d17:1_22:0)	(d17:1)	(22:0)			C39 H78 O3 N1	608.598	12.5386	0.0242763	0.0255339	0.0247757	0.0175131	0.0159061	0.0160729	0.0392405	0.0409379	0.0406258	0.0345327	0.0390985	0.0373	ug/g
POS1220	DG(32:4)+NH4	DG(32:4)+NH4	DG	Glycerolipid	(32:4)	(32:4)				C35 H64 O5 N1	578.478	2.25284	0.00165172	0.00336546	0.00446886	0.0130956	0.00866523	0.0100258	0.0028266	0.00488108	0.0253085	0.0111096	0.00774013	0.00602805	ug/g
POS1221	DG(18:4_14:0)+H	DG(32:4)+H	DG	Glycerolipid	(18:4_14:0)	(18:4)	(14:0)			C35 H61 O5	561.451	6.04865	0.00407161	0.00262889	0.00427321	0.0474735	0.00036846	0.0525036	1.09331e-08	0.0499112	0.000329445	0.0938795	0.0828111	0.0563298	ug/g
POS1223	DG(22:2_10:2)+H	DG(32:4)+H	DG	Glycerolipid	(22:2_10:2)	(22:2)	(10:2)			C35 H61 O5	561.451	9.13608	0.000729217	0.000687959	0.00111829	0.00184987	0.000817875	0.000990032	0.00537165	0.0123218	0.00150804	0.0774553	0.0685223	0.052672	ug/g
POS123	Cer(d23:0_16:1+2O)+H	Cer(d39:1+2O)+H	Cer	Sphingolipid	(d23:0_16:1+2O)	(d23:0)	(16:1+2O)			C39 H78 O5 N1	640.587	11.2076	0.0294945	0.029293	0.0333742	0.0278176	0.0239109	0.0273308	0.00242809	0.00323651	0.00424815	0.0232152	0.0197546	0.0341845	ug/g
POS1237	DG(32:5)+H	DG(32:5)+H	DG	Glycerolipid	(32:5)	(32:5)				C35 H59 O5	559.436	8.32706	0.114196	0.148437	0.140505	0.149823	0.0867738	0.0945878	0.132727	0.071175	0.164347	0.0903776	0.0740302	0.0505142	ug/g
POS1238	DG(32:5)+H	DG(32:5)+H	DG	Glycerolipid	(32:5)	(32:5)				C35 H59 O5	559.436	8.979	0.0214566	0.0326011	0.0176048	0.0221741	0.00908121	0.0156043	0.00387806	0.00143031	0.0452998	0.0668516	0.0600004	0.0898039	ug/g
POS1239	DG(32:5e)+H	DG(32:5e)+H	DG	Glycerolipid	(32:5e)	(32:5e)				C35 H61 O4	545.456	5.502	0.00208639	0.00190164	0.00222742	0.00774282	0.000569764	0.00856322	0.0176594	0.018276	0.0186663	0.0112011	0.0122543	0.00762163	ug/g
POS124	Cer(d17:1_22:0+O)+H	Cer(d39:1+O)+H	Cer	Sphingolipid	(d17:1_22:0+O)	(d17:1)	(22:0+O)			C39 H78 O4 N1	624.593	10.0514	0.0111142	0.0114904	0.0149351	0.00434458	0.00581847	0.00575527	0.0251059	0.000138023	0.000128453	0.0638492	0.0640673	0.0627645	ug/g
POS1240	DG(32:5e)+H	DG(32:5e)+H	DG	Glycerolipid	(32:5e)	(32:5e)				C35 H61 O4	545.456	6.83258	0.00273257	0.00729634	0.00164338	0.00628581	0.00541979	0.00878163	0.07081	0.0740146	0.0753418	0.123582	0.153731	0.0621206	ug/g
POS1241	DG(32:5e)+H	DG(32:5e)+H	DG	Glycerolipid	(32:5e)	(32:5e)				C35 H61 O4	545.456	7.43596	0.00327965	0.00674901	0.00828201	0.0241038	0.0406776	0.0446796	0.197904	0.103157	0.118856	0.298974	0.342795	0.318873	ug/g
POS1242	DG(32:5e)+H	DG(32:5e)+H	DG	Glycerolipid	(32:5e)	(32:5e)				C35 H61 O4	545.456	7.97508	0.00298451	0.000657654	0.00117012	0.0369736	0.0334694	0.0382323	0.149686	0.0988884	0.113239	0.0953705	0.0417313	0.0374622	ug/g
POS1243	DG(32:5e)+H	DG(32:5e)+H	DG	Glycerolipid	(32:5e)	(32:5e)				C35 H61 O4	545.456	9.441	0.00189313	0.00123891	0.418649	0.0212154	0.0151922	0.0208754	0.245409	0.254989	0.246075	1.11778	0.142362	0.931671	ug/g
POS1244	DG(32:5e)+H	DG(32:5e)+H	DG	Glycerolipid	(32:5e)	(32:5e)				C35 H61 O4	545.456	15.8372	0.0557432	0.0626325	0.0887649	0.0417174	0.03669	0.0425636	0.132399	0.133518	0.1318	0.0259177	0.0289549	0.0225252	ug/g
POS1245	DG(32:5e)+H	DG(32:5e)+H	DG	Glycerolipid	(32:5e)	(32:5e)				C35 H61 O4	545.456	16.34	0.0289318	0.0256766	0.0391053	0.0131782	0.0098271	0.0110654	0.0111044	0.0088489	0.0159763	0.0271087	0.0203114	0.0286158	ug/g
POS1246	DG(32:6)+H	DG(32:6)+H	DG	Glycerolipid	(32:6)	(32:6)				C35 H57 O5	557.42	2.39339	0.0204087	0.0180873	0.0293312	0.0267851	0.0250181	0.0296231	0.0225268	0.0354517	0.0251081	0.0188303	0.0142382	0.0113334	ug/g
POS1247	DG(18:3_14:3)+H	DG(32:6)+H	DG	Glycerolipid	(18:3_14:3)	(18:3)	(14:3)			C35 H57 O5	557.42	6.62495	0.00105064	0.00475426	2.71222e-10	0.0018175	0.00126342	0.00778645	0.0123394	0.0543043	0.0343724	0.00030107	0.000374426	0.00507243	ug/g
POS1248	DG(18:3_14:3)+H	DG(32:6)+H	DG	Glycerolipid	(18:3_14:3)	(18:3)	(14:3)			C35 H57 O5	557.42	7.56538	0.0551184	0.0486584	0.0680904	0.0131406	0.0228328	0.0138074	0.719066	0.69102	0.774794	0.325994	0.263551	0.107914	ug/g
POS1249	DG(32:8)+Na	DG(32:8)+Na	DG	Glycerolipid	(32:8)	(32:8)				C35 H52 O5 Na1	575.371	4.154	0.0171893	0.0154479	0.0137836	0.00396255	0.00485544	0.0038477	0.0457031	0.0441726	0.0376417	0.000277843	0.00095423	0.00111059	ug/g
POS125	Cer(d17:1_22:0+O)+H	Cer(d39:1+O)+H	Cer	Sphingolipid	(d17:1_22:0+O)	(d17:1)	(22:0+O)			C39 H78 O4 N1	624.593	11.3566	0.0166914	0.0186478	0.0225545	0.0123845	0.0116056	0.00880136	0.0172617	0.0221849	0.0202994	0.0372791	0.0312359	0.0351194	ug/g
POS1250	DG(32:8)+H	DG(32:8)+H	DG	Glycerolipid	(32:8)	(32:8)				C35 H53 O5	553.389	7.91559	0.0340565	0.0327181	0.0333357	0.00777252	0.00443477	0.00464588	0.0117404	0.00982455	0.0128465	0.00277758	0.00358418	0.00554468	ug/g
POS1252	DG(32:9)+H	DG(32:9)+H	DG	Glycerolipid	(32:9)	(32:9)				C35 H51 O5	551.373	5.334	0.00763659	0.00861838	0.00698701	0.0122133	0.00568578	0.00991562	0.0506143	0.0628139	0.0485576	0.00700883	0.00481443	0.00438951	ug/g
POS1253	DG(33:0)+NH4	DG(33:0)+NH4	DG	Glycerolipid	(33:0)	(33:0)				C36 H74 O5 N1	600.556	6.948	0.00117751	0.00189004	0.00237091	0.000916351	0.000910631	0.00448895	0.00327604	0.0078391	0.00539895	0.00182685	0.00448408	0.00238118	ug/g
POS1254	DG(16:0_17:0)+NH4	DG(33:0)+NH4	DG	Glycerolipid	(16:0_17:0)	(16:0)	(17:0)			C36 H74 O5 N1	600.556	7.37998	0.0104518	0.010595	0.0152227	0.0195472	0.0235883	0.0256778	0.00989527	0.0144635	0.0121122	0.0275822	0.0297796	0.0231447	ug/g
POS1255	DG(33:0)+NH4	DG(33:0)+NH4	DG	Glycerolipid	(33:0)	(33:0)				C36 H74 O5 N1	600.556	12.8054	0.00208926	0.00489133	0.00514677	0.00158358	0.00286513	0.00338594	0.0150411	0.0117772	0.012127	0.0165344	0.0118263	0.0101814	ug/g
POS1256	DG(33:0)+NH4	DG(33:0)+NH4	DG	Glycerolipid	(33:0)	(33:0)				C36 H74 O5 N1	600.556	13.4659	0.00285702	0.0065682	0.00675152	0.00143763	0.000345746	0.00153145	0.262613	0.280893	0.262488	0.00269502	0.00166313	0.00417415	ug/g
POS1257	DG(33:0)+NH4	DG(33:0)+NH4	DG	Glycerolipid	(33:0)	(33:0)				C36 H74 O5 N1	600.556	15.2309	0.0146565	0.0240909	0.033144	0.0564171	0.0515757	0.0669647	0.0691331	0.0664955	0.0728362	0.0442591	0.0408359	0.0215108	ug/g
POS1258	DG(33:0)+NH4	DG(33:0)+NH4	DG	Glycerolipid	(33:0)	(33:0)				C36 H74 O5 N1	600.556	17.7168	0.0035065	0.00310765	0.00503951	0.00460204	0.00429846	0.00508966	0.0301008	0.0235255	0.0185434	0.00265361	0.00305631	0.00331563	ug/g
POS126	Cer(d17:1_22:0+O)+H	Cer(d39:1+O)+H	Cer	Sphingolipid	(d17:1_22:0+O)	(d17:1)	(22:0+O)			C39 H78 O4 N1	624.593	12.1254	0.133265	0.140877	0.157708	0.0594145	0.0682255	0.0596809	0.136199	0.132313	0.124902	0.405749	0.456339	0.434534	ug/g
POS1260	DG(12:0e_21:0)+Na	DG(33:0e)+Na	DG	Glycerolipid	(12:0e_21:0)	(12:0e)	(21:0)			C36 H72 O4 Na1	591.532	9.67386	0.0665322	0.0505492	0.07176	0.20926	0.177414	0.384181	1.16796	1.53595	0.81239	0.234044	0.228008	0.153734	ug/g
POS1261	DG(33:0e)+Na	DG(33:0e)+Na	DG	Glycerolipid	(33:0e)	(33:0e)				C36 H72 O4 Na1	591.532	11.1064	0.0663628	0.017675	0.0500781	0.162719	0.0703032	0.100855	0.194474	0.119685	0.0429532	0.168491	0.247694	0.229871	ug/g
POS1262	DG(33:0e)+Na	DG(33:0e)+Na	DG	Glycerolipid	(33:0e)	(33:0e)				C36 H72 O4 Na1	591.532	12.8786	0.0282288	0.030482	0.0320974	0.0419613	0.0293285	0.0320087	0.0573022	0.0274534	0.0698095	0.31726	0.247166	2.08782	ug/g
POS1263	DG(33:0e)+Na	DG(33:0e)+Na	DG	Glycerolipid	(33:0e)	(33:0e)				C36 H72 O4 Na1	591.532	17.505	0.314611	0.320262	0.472922	0.0470223	0.0404267	0.0324367	0.0541261	0.0362073	0.0505301	0.102245	0.106667	0.119309	ug/g
POS1264	DG(19:1_14:0)+Na	DG(33:1)+Na	DG	Glycerolipid	(19:1_14:0)	(19:1)	(14:0)			C36 H68 O5 Na1	603.496	6.704	0.00151904	0.0029755	0.00466827	0.000558151	0.000602652	0.0198235	0.0404001	0.0678171	0.0870836	0.0140249	0.0199629	0.0183822	ug/g
POS1265	DG(33:1)+Na	DG(33:1)+Na	DG	Glycerolipid	(33:1)	(33:1)				C36 H68 O5 Na1	603.496	8.85278	0.00362944	0.000419606	0.00530911	0.000569914	0.000634542	0.00323206	0.00443392	0.0077057	0.00297474	0.000258101	0.000491396	0.000210778	ug/g
POS1266	DG(15:0_18:1)+NH4	DG(33:1)+NH4	DG	Glycerolipid	(15:0_18:1)	(15:0)	(18:1)			C36 H72 O5 N1	598.541	11.7952	0.642528	0.754549	0.75732	0.837153	0.792927	0.879789	0.618089	0.596552	0.61445	2.5969	2.3685	2.35591	ug/g
POS1268	DG(33:1)+NH4	DG(33:1)+NH4	DG	Glycerolipid	(33:1)	(33:1)				C36 H72 O5 N1	598.541	17.052	0.00402775	0.00356961	0.00578864	0.00528615	0.000779031	0.00584625	0.021984	0.00269648	0.0206278	0.00304808	0.00351064	0.0038085	ug/g
POS1273	DG(33:1e)+NH4	DG(33:1e)+NH4	DG	Glycerolipid	(33:1e)	(33:1e)				C36 H74 O4 N1	584.561	9.30099	1.78291e-07	0.164928	0.00185168	0.460489	0.00365489	0.00342603	4.19302e-07	9.66432e-07	0.00340367	0.43508	0.420377	0.367529	ug/g
POS1275	DG(33:1e)+Na	DG(33:1e)+Na	DG	Glycerolipid	(33:1e)	(33:1e)				C36 H70 O4 Na1	589.517	9.78393	0.431263	0.62417	0.693773	2.41551	2.61374	3.11399	9.54635	10.3419	10.386	3.44951	5.03552	4.17603	ug/g
POS128	Cer(d17:1_22:1)+H	Cer(d39:2)+H	Cer	Sphingolipid	(d17:1_22:1)	(d17:1)	(22:1)			C39 H76 O3 N1	606.582	12.1223	0.0165615	0.0168307	0.0211048	0.00848388	0.00755416	0.00813815	0.0146756	0.0156909	0.0131132	0.0621296	0.0609321	0.0630885	ug/g
POS1284	DG(33:2)+Na	DG(33:2)+Na	DG	Glycerolipid	(33:2)	(33:2)				C36 H66 O5 Na1	601.48	8.22383	0.0331201	0.0715567	0.0206423	0.0257921	0.00785545	0.01256	0.096651	0.132353	0.080672	0.563906	0.489487	0.223134	ug/g
POS1285	DG(22:1_11:1)+Na	DG(33:2)+Na	DG	Glycerolipid	(22:1_11:1)	(22:1)	(11:1)			C36 H66 O5 Na1	601.48	8.6395	0.0257298	0.0308834	0.0266235	0.013397	0.0119981	0.00888615	2.3253e-06	0.0327002	0.0118902	0.0968217	0.109662	0.118146	ug/g
POS1286	DG(17:1_16:1)+NH4	DG(33:2)+NH4	DG	Glycerolipid	(17:1_16:1)	(17:1)	(16:1)			C36 H70 O5 N1	596.525	9.10059	0.221051	0.257145	0.510407	0.0416163	0.0663012	0.0953743	0.0157233	0.00455483	0.00555997	0.305906	0.561354	0.367488	ug/g
POS1287	DG(33:2)+NH4	DG(33:2)+NH4	DG	Glycerolipid	(33:2)	(33:2)				C36 H70 O5 N1	596.525	9.57523	0.00342851	0.00658401	0.0274678	0.0275273	0.0257114	0.00100911	0.0090471	0.0111837	0.00337756	0.0308435	0.0575571	0.0453645	ug/g
POS1289	DG(11:0_22:2)+NH4	DG(33:2)+NH4	DG	Glycerolipid	(11:0_22:2)	(11:0)	(22:2)			C36 H70 O5 N1	596.525	10.1754	0.108703	0.123458	0.150187	0.0143634	0.0156369	0.0359227	0.00651055	0.044619	0.00435545	0.191829	0.141644	0.153506	ug/g
POS129	Cer(d39:2+2O)+H	Cer(d39:2+2O)+H	Cer	Sphingolipid	(d39:2+2O)	(d39:2+2O)				C39 H76 O5 N1	638.572	11.44	0.206926	0.200551	0.27656	0.230467	0.320484	0.358258	0.207454	0.178325	0.207986	0.14679	0.221965	0.204003	ug/g
POS1290	DG(15:0_18:2)+NH4	DG(33:2)+NH4	DG	Glycerolipid	(15:0_18:2)	(15:0)	(18:2)			C36 H70 O5 N1	596.525	10.8828	8.0606	8.54725	9.39419	20.4664	19.2758	20.7216	36.437	33.0814	34.9141	8.57057	8.71712	8.87818	ug/g
POS1294	DG(16:2e_17:0)+Na	DG(33:2e)+Na	DG	Glycerolipid	(16:2e_17:0)	(16:2e)	(17:0)			C36 H68 O4 Na1	587.501	7.71075	0.00939237	0.0108233	0.0143162	0.0174629	0.0156258	0.0187095	0.270328	0.255248	0.280988	0.0962865	0.101219	0.0847334	ug/g
POS1295	DG(16:2e_17:0)+Na	DG(33:2e)+Na	DG	Glycerolipid	(16:2e_17:0)	(16:2e)	(17:0)			C36 H68 O4 Na1	587.501	9.04443	0.0423445	0.0328441	0.0706236	0.179425	0.186823	0.222527	1.79068	2.16482	2.11406	0.202014	0.119098	0.182174	ug/g
POS1298	DG(33:2e)+H	DG(33:2e)+H	DG	Glycerolipid	(16:2e_17:0)	(16:2e)	(17:0)			C36 H69 O4	565.519	9.68762	0.0599984	0.0687131	0.0925727	0.125848	0.11612	0.126795	2.03036	2.22439	2.3533	0.670388	0.688695	0.478698	ug/g
POS1299	DG(33:2e)+H	DG(33:2e)+H	DG	Glycerolipid	(33:2e)	(33:2e)				C36 H69 O4	565.519	10.524	0.00342936	0.00950436	0.00924407	0.0183684	0.0286769	0.0300198	0.31769	0.297924	0.346755	0.144557	0.0938698	0.0836274	ug/g
POS130	Cer(d39:2+O)+Na	Cer(d39:2+O)+Na	Cer	Sphingolipid	(d39:2+O)	(d39:2+O)				C39 H75 O4 N1 Na1	644.559	11.966	0.00425582	0.00545774	0.00519913	0.00399629	0.00432323	0.00542246	0.0404209	0.0561857	0.0540296	0.0231891	0.0255635	0.0326609	ug/g
POS1301	DG(33:2e)+H	DG(33:2e)+H	DG	Glycerolipid	(16:2e_17:0)	(16:2e)	(17:0)			C36 H69 O4	565.519	11.1444	0.0621242	0.0760261	0.0805843	0.0469187	0.0607529	0.0548881	0.33241	0.299623	0.326289	0.40656	0.296881	0.275773	ug/g
POS1302	DG(33:2e)+H	DG(33:2e)+H	DG	Glycerolipid	(33:2e)	(33:2e)				C36 H69 O4	565.519	11.621	0.0179054	0.00367777	0.0168919	0.0027842	0.0298278	0.0398513	0.00957449	0.00503851	0.00101287	0.0140877	0.00429396	0.00474539	ug/g
POS1303	DG(33:2e)+H	DG(33:2e)+H	DG	Glycerolipid	(33:2e)	(33:2e)				C36 H69 O4	565.519	12.8343	0.0249155	0.0322325	0.0310175	0.0715247	0.0606101	0.00876372	0.0504926	0.0583451	0.0705142	0.156718	0.0963788	0.175548	ug/g
POS1304	DG(16:2e_17:0)+Na	DG(33:2e)+Na	DG	Glycerolipid	(16:2e_17:0)	(16:2e)	(17:0)			C36 H68 O4 Na1	587.501	16.6099	0.341481	0.383151	0.71907	0.0294689	0.0276681	0.0325037	0.132528	0.142951	0.147022	0.057429	0.0965805	0.047418	ug/g
POS1305	DG(33:2e)+H	DG(33:2e)+H	DG	Glycerolipid	(33:2e)	(33:2e)				C36 H69 O4	565.519	17.303	0.383556	0.44401	0.606415	0.110023	0.119873	0.120847	0.0753231	0.0656552	0.0649914	0.110792	0.0938209	0.0557919	ug/g
POS1306	DG(33:2e)+H	DG(33:2e)+H	DG	Glycerolipid	(33:2e)	(33:2e)				C36 H69 O4	565.519	17.7529	0.0155158	0.0203378	0.0211929	0.00765837	0.00891822	0.0130342	0.011439	0.0112989	0.00889705	0.0706572	0.073391	0.0622886	ug/g
POS1307	DG(15:0_18:3)+Na	DG(33:3)+Na	DG	Glycerolipid	(15:0_18:3)	(15:0)	(18:3)			C36 H64 O5 Na1	599.465	6.92971	0.0019288	0.00322334	0.00860249	0.00318178	0.010634	0.0110476	0.171301	0.192702	0.182253	0.0215908	0.0243322	0.0140191	ug/g
POS1309	DG(15:0_18:3)+NH4	DG(33:3)+NH4	DG	Glycerolipid	(15:0_18:3)	(15:0)	(18:3)			C36 H68 O5 N1	594.509	7.69706	0.00755697	0.0102352	0.016058	0.0529617	0.0463074	0.0497489	0.806979	0.890266	0.89043	0.0569061	0.0688743	0.0593382	ug/g
POS131	Cer(d22:0_18:0)+H	Cer(d40:0)+H	Cer	Sphingolipid	(d22:0_18:0)	(d22:0)	(18:0)			C40 H82 O3 N1	624.629	13.3365	0.220371	0.176748	0.231369	0.210637	0.220616	0.191441	0.12284	0.0925373	0.0994012	0.0577646	0.113488	0.155048	ug/g
POS1311	DG(15:0_18:3)+NH4	DG(33:3)+NH4	DG	Glycerolipid	(15:0_18:3)	(15:0)	(18:3)			C36 H68 O5 N1	594.509	8.89068	0.192265	0.204526	0.194912	0.0309075	0.0177471	0.0112502	0.0616968	0.0504968	0.0444074	0.43519	0.250324	0.199126	ug/g
POS1315	DG(33:3)+H	DG(33:3)+H	DG	Glycerolipid	(33:3)	(33:3)				C36 H65 O5	577.483	11.7024	0.818408	0.870471	0.908919	0.806761	0.76422	0.818924	1.44041	1.33311	1.35388	0.781129	0.741967	0.798854	ug/g
POS1317	DG(33:3e)+NH4	DG(33:3e)+NH4	DG	Glycerolipid	(33:3e)	(33:3e)				C36 H70 O4 N1	580.53	9.71509	0.147518	0.156564	0.266629	0.659781	0.661952	0.785953	1.43807	1.44762	0.817707	2.71874	2.48844	3.308	ug/g
POS1318	DG(33:3e)+H	DG(33:3e)+H	DG	Glycerolipid	(33:3e)	(33:3e)				C36 H67 O4	563.503	10.3688	0.0439041	0.0460955	0.121218	0.236582	0.159643	0.173953	0.0732758	0.0796581	0.144897	0.312386	0.367229	0.310438	ug/g
POS1319	DG(33:3e)+H	DG(33:3e)+H	DG	Glycerolipid	(33:3e)	(33:3e)				C36 H67 O4	563.503	10.905	0.103193	0.111098	0.0958988	0.70641	0.197671	0.422869	0.608116	0.584951	0.596453	0.47486	0.188796	0.191564	ug/g
POS132	Cer(d18:0_22:0)+H	Cer(d40:0)+H	Cer	Sphingolipid	(d18:0_22:0)	(d18:0)	(22:0)			C40 H82 O3 N1	624.629	14.0089	0.026129	0.0313631	0.0330924	0.0168981	0.0138076	0.0200586	0.032438	0.0215007	0.0252306	0.0207256	0.00877239	0.0155426	ug/g
POS1320	DG(33:3e)+H	DG(33:3e)+H	DG	Glycerolipid	(33:3e)	(33:3e)				C36 H67 O4	563.503	11.7959	0.0863239	0.0853362	0.0898865	0.0670199	0.0728645	0.074348	0.0938466	0.10406	0.105538	0.482854	0.410489	0.395646	ug/g
POS1321	DG(33:3e)+H	DG(33:3e)+H	DG	Glycerolipid	(33:3e)	(33:3e)				C36 H67 O4	563.503	12.6536	0.0184137	0.0230028	0.0223438	0.0339773	0.00299265	0.0326807	0.0279627	0.030365	0.0263277	0.223202	0.258285	0.237243	ug/g
POS1322	DG(33:3e)+Na	DG(33:3e)+Na	DG	Glycerolipid	(33:3e)	(33:3e)				C36 H66 O4 Na1	585.485	16.1557	0.139751	0.228007	0.185179	0.00090107	0.00121296	0.0147869	0.18485	0.147423	0.1836	0.0314595	0.0291812	0.0151417	ug/g
POS1323	DG(33:3e)+H	DG(33:3e)+H	DG	Glycerolipid	(33:3e)	(33:3e)				C36 H67 O4	563.503	17.0428	0.273343	0.320457	0.461202	0.00940909	0.00718302	0.00769979	0.00208199	0.00131963	0.0174518	0.0325973	0.0256496	0.0181886	ug/g
POS1324	DG(33:3e)+H	DG(33:3e)+H	DG	Glycerolipid	(33:3e)	(33:3e)				C36 H67 O4	563.503	17.5234	0.145691	0.166617	0.192299	0.0147834	0.00504661	0.0116628	0.118066	0.0979176	0.108023	0.0771332	0.0662533	0.0362575	ug/g
POS1325	DG(18:4_15:0)+H	DG(33:4)+H	DG	Glycerolipid	(18:4_15:0)	(18:4)	(15:0)			C36 H63 O5	575.467	4.84046	0.0183349	0.0214106	0.0303434	0.000225006	0.000171718	0.000249206	0.00479789	0.00636516	0.00649649	0.0674697	0.0397445	0.0444107	ug/g
POS1326	DG(18:4_15:0)+H	DG(33:4)+H	DG	Glycerolipid	(18:4_15:0)	(18:4)	(15:0)			C36 H63 O5	575.467	6.79477	0.00710423	0.0126309	0.0258488	0.0120271	0.0165214	0.013351	0.0270075	0.0354268	0.0283944	0.176418	0.161345	0.134319	ug/g
POS1327	DG(18:4_15:0)+NH4	DG(33:4)+NH4	DG	Glycerolipid	(18:4_15:0)	(18:4)	(15:0)			C36 H66 O5 N1	592.494	8.13763	0.609128	0.693819	0.815027	0.0700354	0.0722307	0.0824984	0.169044	0.212738	0.203375	1.24527	0.993227	0.786195	ug/g
POS1328	DG(22:2_11:2)+H	DG(33:4)+H	DG	Glycerolipid	(22:2_11:2)	(22:2)	(11:2)			C36 H63 O5	575.467	8.56481	0.192568	0.218462	0.208573	0.107776	0.031901	0.0984694	0.0161396	0.015166	0.0307109	3.23414	2.9006	3.06278	ug/g
POS1330	DG(22:2_11:2)+H	DG(33:4)+H	DG	Glycerolipid	(22:2_11:2)	(22:2)	(11:2)			C36 H63 O5	575.467	10.682	0.0439613	0.0438645	0.0426201	0.00451739	0.00252874	0.00400303	0.0190955	0.00730712	0.0593463	0.0597991	0.0520339	0.0720047	ug/g
POS1333	DG(33:4e)+H	DG(33:4e)+H	DG	Glycerolipid	(33:4e)	(33:4e)				C36 H65 O4	561.488	8.81736	2.72046	2.67225	2.9605	6.89615	6.10654	6.76035	12.9499	16.0687	16.3941	4.5235	3.89968	2.65008	ug/g
POS134	Cer(d40:1)+H	Cer(d40:1)+H	Cer	Sphingolipid	(d40:1)	(d40:1)				C40 H80 O3 N1	622.613	12.2535	0.014526	0.01887	0.0142186	0.0254544	0.0235713	0.0235532	0.035658	0.0260058	0.0343604	0.0202358	0.0210513	0.0233024	ug/g
POS135	Cer(d18:1_22:0)+H	Cer(d40:1)+H	Cer	Sphingolipid	(d18:1_22:0)	(d18:1)	(22:0)			C40 H80 O3 N1	622.613	13.0683	0.0347579	0.0417809	0.0501913	0.0322897	0.0337166	0.0314014	0.0812438	0.0829714	0.0756664	0.0684466	0.0646084	0.0749786	ug/g
POS1352	DG(22:3_11:2)+NH4	DG(33:5)+NH4	DG	Glycerolipid	(22:3_11:2)	(22:3)	(11:2)			C36 H64 O5 N1	590.478	7.3056	0.182785	0.211347	0.26516	0.0606064	0.0577048	0.0607586	0.166646	0.183456	0.19387	0.828835	0.671868	0.551843	ug/g
POS1353	DG(22:2_11:3)+H	DG(33:5)+H	DG	Glycerolipid	(22:2_11:3)	(22:2)	(11:3)			C36 H61 O5	573.451	8.96432	0.254937	0.259681	0.17367	0.403913	0.00419356	0.00297566	0.299978	0.249621	0.292081	0.325767	0.308953	0.215718	ug/g
POS1358	DG(11:0_22:6)+NH4	DG(33:6)+NH4	DG	Glycerolipid	(11:0_22:6)	(11:0)	(22:6)			C36 H62 O5 N1	588.462	6.16814	0.00256652	0.00247588	0.00282748	0.0308109	0.0287784	0.0340755	0.00180652	0.00307937	0.0261723	0.0573959	0.0417567	0.0443364	ug/g
POS136	Cer(d18:1_22:0+O)+H	Cer(d40:1+O)+H	Cer	Sphingolipid	(d18:1_22:0+O)	(d18:1)	(22:0+O)			C40 H80 O4 N1	638.608	10.5981	0.00743628	0.00706445	0.0134924	0.0132638	0.0141138	0.0075261	0.00223903	0.0307134	0.0358833	0.10408	0.0962293	0.111135	ug/g
POS1360	DG(22:3_11:3)+NH4	DG(33:6)+NH4	DG	Glycerolipid	(22:3_11:3)	(22:3)	(11:3)			C36 H62 O5 N1	588.462	6.61035	0.00897216	0.0105206	0.0163169	0.0017211	0.00171862	0.00181645	0.0116629	0.0377049	0.0317967	0.269519	0.235701	0.18867	ug/g
POS1362	DG(33:6)+H	DG(33:6)+H	DG	Glycerolipid	(33:6)	(33:6)				C36 H59 O5	571.436	8.47457	0.187539	0.195922	0.225642	0.031948	0.0296989	0.0209351	0.00426993	0.00452614	0.00527529	0.645506	0.629975	0.652866	ug/g
POS1363	DG(22:4_11:3)+H	DG(33:7)+H	DG	Glycerolipid	(22:4_11:3)	(22:4)	(11:3)			C36 H57 O5	569.42	2.774	0.00766951	0.0186937	0.0112825	0.0435962	0.0902093	0.000414279	0.0167864	0.02015	0.0163458	0.0856493	0.0896487	0.0626986	ug/g
POS1364	DG(33:7)+H	DG(33:7)+H	DG	Glycerolipid	(33:7)	(33:7)				C36 H57 O5	569.42	3.5705	0.00550188	0.0180804	0.00673809	0.00317564	0.00187141	0.0100917	0.108417	0.0886164	0.125587	0.0978746	0.0886116	0.0746977	ug/g
POS1365	DG(33:7)+H	DG(33:7)+H	DG	Glycerolipid	(33:7)	(33:7)				C36 H57 O5	569.42	7.25989	0.0281418	0.0246753	0.0509315	0.014428	0.00886414	0.0022618	0.00263962	0.0030455	0.0014388	0.119451	0.0901208	0.0703062	ug/g
POS1366	DG(34:0)+NH4	DG(34:0)+NH4	DG	Glycerolipid	(34:0)	(34:0)				C37 H76 O5 N1	614.572	10.325	0.0038943	0.00393617	1.75425e-06	0.0159512	0.012618	0.0112965	4.68006	4.70313	4.46803	0.00257499	0.00126655	0.00458041	ug/g
POS1367	DG(18:0_16:0)+NH4	DG(34:0)+NH4	DG	Glycerolipid	(18:0_16:0)	(18:0)	(16:0)			C37 H76 O5 N1	614.572	12.553	0.0197257	0.0250757	1.69065e-07	0.0368736	0.0227421	0.0304694	0.86649	0.202948	0.872835	0.0813414	0.0677569	0.00111185	ug/g
POS1368	DG(18:0_16:0)+NH4	DG(34:0)+NH4	DG	Glycerolipid	(18:0_16:0)	(18:0)	(16:0)			C37 H76 O5 N1	614.572	13.3286	1.43281	1.4593	1.71882	1.56436	1.43835	1.64083	2.44746	2.00354	2.53498	2.60009	2.43279	2.65747	ug/g
POS137	Cer(d18:1_22:0+O)+H	Cer(d40:1+O)+H	Cer	Sphingolipid	(d18:1_22:0+O)	(d18:1)	(22:0+O)			C40 H80 O4 N1	638.608	11.9184	0.015301	0.0161619	0.0208234	0.00951523	0.00757116	0.00868602	0.00729058	0.00699067	0.00680069	0.0255957	0.0314642	0.0278565	ug/g
POS1370	DG(12:0_22:0)+NH4	DG(34:0)+NH4	DG	Glycerolipid	(12:0_22:0)	(12:0)	(22:0)			C37 H76 O5 N1	614.572	15.002	0.00165567	0.0586043	0.00149017	0.0318549	0.0122823	0.0230243	0.852944	0.908238	0.710578	0.00641876	0.00754094	0.0109796	ug/g
POS1372	DG(34:0e)+Na	DG(34:0e)+Na	DG	Glycerolipid	(34:0e)	(34:0e)				C37 H74 O4 Na1	605.548	12.919	0.0201331	0.0184783	0.0118752	0.0507028	0.0249807	0.0422873	0.0431018	7.3243e-06	1.04856e-05	0.205837	0.198144	0.130259	ug/g
POS1373	DG(34:0e)+Na	DG(34:0e)+Na	DG	Glycerolipid	(34:0e)	(34:0e)				C37 H74 O4 Na1	605.548	13.4053	0.0575227	0.441856	0.0891571	0.111994	0.0866598	0.150242	0.359517	0.38675	0.341629	5.63019	0.797622	4.88827	ug/g
POS1374	DG(34:0e)+Na	DG(34:0e)+Na	DG	Glycerolipid	(34:0e)	(34:0e)				C37 H74 O4 Na1	605.548	17.6521	1.58885	1.63705	2.05121	1.13448	0.948218	1.00053	1.09613	1.18129	1.22519	0.66928	0.692066	0.495788	ug/g
POS1379	DG(12:0_22:1)+NH4	DG(34:1)+NH4	DG	Glycerolipid	(12:0_22:1)	(12:0)	(22:1)			C37 H74 O5 N1	612.556	13.401	0.0240089	0.000816052	0.00471109	0.0350798	0.0200437	0.0207787	0.898081	0.623777	0.591412	0.0178343	0.00984967	0.0165683	ug/g
POS138	Cer(d18:1_22:0+O)+H	Cer(d40:1+O)+H	Cer	Sphingolipid	(d18:1_22:0+O)	(d18:1)	(22:0+O)			C40 H80 O4 N1	638.608	12.6727	0.246561	0.259639	0.306221	0.134769	0.142168	0.122147	0.337734	0.321433	0.31208	0.790304	0.817402	0.816318	ug/g
POS1380	DG(16:0_18:1)+NH4	DG(34:1)+NH4	DG	Glycerolipid	(16:0_18:1)	(16:0)	(18:1)			C37 H74 O5 N1	612.556	16.824	0.0253096	0.00726259	0.0143709	0.199988	0.164299	0.136891	25.2267	27.0424	26.4061	0.0620924	0.0907724	0.0710072	ug/g
POS1381	DG(12:0_22:1)+NH4	DG(34:1)+NH4	DG	Glycerolipid	(12:0_22:1)	(12:0)	(22:1)			C37 H74 O5 N1	612.556	17.954	0.0246136	0.0452964	0.0584393	0.0250275	0.0131633	0.041349	1.44828	0.723225	1.31471	0.0265538	0.0287328	0.100899	ug/g
POS1396	DG(34:1e)+Na	DG(34:1e)+Na	DG	Glycerolipid	(34:1e)	(34:1e)				C37 H72 O4 Na1	603.532	10.4814	0.839493	0.903147	1.29947	3.20085	3.02834	3.38296	4.15641	1.6313	4.45393	9.80171	3.07627	3.27593	ug/g
POS140	Cer(d18:1_22:1)+H	Cer(d40:2)+H	Cer	Sphingolipid	(d18:1_22:1)	(d18:1)	(22:1)			C40 H78 O3 N1	620.598	12.6714	0.0290716	0.0283603	0.0315341	0.0173392	0.0135523	0.0130398	0.0356864	0.0370097	0.0329614	0.10021	0.0960767	0.0996036	ug/g
POS141	Cer(d18:2_22:0+O)+H	Cer(d40:2+O)+H	Cer	Sphingolipid	(d18:2_22:0+O)	(d18:2)	(22:0+O)			C40 H78 O4 N1	636.593	11.2774	0.141384	0.147822	0.171609	0.156013	0.148853	0.126575	0.183513	0.192509	0.173301	0.353031	0.369006	0.381336	ug/g
POS142	Cer(d18:2_22:0+O)+H	Cer(d40:2+O)+H	Cer	Sphingolipid	(d18:2_22:0+O)	(d18:2)	(22:0+O)			C40 H78 O4 N1	636.593	12.0393	0.00373677	0.000510547	0.00533529	0.00260935	0.0030066	0.00298442	0.000599399	0.00166047	0.000961147	0.0636713	0.0630793	0.0626345	ug/g
POS1422	DG(23:1_11:1)+NH4	DG(34:2)+NH4	DG	Glycerolipid	(23:1_11:1)	(23:1)	(11:1)			C37 H72 O5 N1	610.541	7.137	0.00236368	0.121527	0.197074	0.00779396	0.00696546	0.0093736	2.12087	2.50664	2.29364	0.00284761	0.00300923	0.00274966	ug/g
POS1423	DG(16:0_18:2)+H	DG(34:2)+H	DG	Glycerolipid	(16:0_18:2)	(16:0)	(18:2)			C37 H69 O5	593.514	9.2025	0.115675	0.12473	0.151972	0.301186	0.285887	0.308586	0.885812	0.889243	0.889847	0.210397	0.17403	0.185045	ug/g
POS1424	DG(16:0_18:2)+H	DG(34:2)+H	DG	Glycerolipid	(16:0_18:2)	(16:0)	(18:2)			C37 H69 O5	593.514	10.042	0.0407458	0.0314238	0.0420846	0.0766825	0.0631316	0.0733808	0.469419	0.492878	0.496136	0.0810949	0.0929214	0.0801586	ug/g
POS1429	DG(16:0_18:2)+NH4	DG(34:2)+NH4	DG	Glycerolipid	(16:0_18:2)	(16:0)	(18:2)			C37 H72 O5 N1	610.541	11.918	0.46854	0.475877	5.81075	10.8296	1.13717	11.5528	1.71384	20.0201	7.85717	0.0387113	5.14902	5.56605	ug/g
POS1437	DG(34:2e)+H	DG(34:2e)+H	DG	Glycerolipid	(34:2e)	(34:2e)				C37 H71 O4	579.535	3.523	0.00890423	0.0101281	0.0130894	0.00486785	0.00278521	0.00464166	0.0180023	0.0794445	0.0653709	0.00317863	0.00461835	0.0056987	ug/g
POS1438	DG(34:2e)+H	DG(34:2e)+H	DG	Glycerolipid	(34:2e)	(34:2e)				C37 H71 O4	579.535	4.15695	0.00348389	0.00453613	0.00202643	0.0090002	0.00877751	0.00678899	0.0363791	0.0239825	0.00990117	0.00445646	0.00494434	0.0103607	ug/g
POS1439	DG(34:2e)+H	DG(34:2e)+H	DG	Glycerolipid	(34:2e)	(34:2e)				C37 H71 O4	579.535	5.21	0.00470247	0.00264528	0.00146701	0.0022036	0.00146907	9.61367e-05	0.00574894	0.00315773	0.00389329	0.00220077	0.00719488	0.00374392	ug/g
POS144	Cer(d18:2_22:1)+H	Cer(d40:3)+H	Cer	Sphingolipid	(d18:2_22:1)	(d18:2)	(22:1)			C40 H76 O3 N1	618.582	11.2782	0.0199666	0.0233219	0.0245159	0.0246237	0.0263073	0.0173484	0.0262084	0.0327293	0.0300971	0.0554573	0.0518119	0.0569861	ug/g
POS1444	DG(12:0e_22:2)+NH4	DG(34:2e)+NH4	DG	Glycerolipid	(12:0e_22:2)	(12:0e)	(22:2)			C37 H74 O4 N1	596.561	10.6378	0.0474414	0.0420451	0.0369082	0.00765516	0.017125	0.0181425	0.0911067	0.073188	0.0665827	0.107527	0.0976317	0.0653725	ug/g
POS1446	DG(34:2e)+H	DG(34:2e)+H	DG	Glycerolipid	(34:2e)	(34:2e)				C37 H71 O4	579.535	11.9257	0.0165638	0.0276258	0.0244723	0.0226185	0.0324615	0.0327766	0.0885074	0.0513197	0.044057	0.343492	0.0803821	0.0915731	ug/g
POS1449	DG(34:2e)+H	DG(34:2e)+H	DG	Glycerolipid	(34:2e)	(34:2e)				C37 H71 O4	579.535	13.2794	0.205506	0.218445	0.379058	0.760567	0.313912	0.729991	1.22013	0.664311	0.794817	0.57639	0.454814	0.400098	ug/g
POS145	Cer(d18:2_22:1)+H	Cer(d40:3)+H	Cer	Sphingolipid	(d18:2_22:1)	(d18:2)	(22:1)			C40 H76 O3 N1	618.582	11.7046	0.117404	0.135622	0.171555	0.147741	0.138208	0.137686	0.252402	0.237533	0.236998	0.123366	0.127787	0.131353	ug/g
POS1454	DG(34:2e)+H	DG(34:2e)+H	DG	Glycerolipid	(34:2e)	(34:2e)				C37 H71 O4	579.535	15.9844	0.0231516	0.0148759	0.118593	0.032968	0.0070431	0.033622	0.507271	0.0783046	0.0880009	0.0280698	0.00898514	0.0200527	ug/g
POS1463	DG(16:0_18:3)+H	DG(34:3)+H	DG	Glycerolipid	(16:0_18:3)	(16:0)	(18:3)			C37 H67 O5	591.498	6.92917	0.00789668	0.018685	0.0100102	0.0314528	0.0153086	0.0148492	0.170517	0.0894115	0.083308	0.0231298	0.0366395	0.0111238	ug/g
POS1464	DG(16:0_18:3)+H	DG(34:3)+H	DG	Glycerolipid	(16:0_18:3)	(16:0)	(18:3)			C37 H67 O5	591.498	8.3608	0.0477957	0.070696	0.0454987	0.632296	0.605018	0.678294	26.0032	8.35672	9.06806	0.20098	0.190212	0.164263	ug/g
POS1468	DG(16:1_18:2)+NH4	DG(34:3)+NH4	DG	Glycerolipid	(16:1_18:2)	(16:1)	(18:2)			C37 H70 O5 N1	608.525	9.75103	0.16436	0.160707	0.206447	0.105345	0.111347	0.116848	0.412965	0.375956	0.394892	0.679403	0.629398	0.635544	ug/g
POS147	Cer(d18:2_22:1)+H	Cer(d40:3)+H	Cer	Sphingolipid	(d18:2_22:1)	(d18:2)	(22:1)			C40 H76 O3 N1	618.582	12.5133	0.00616732	0.00555243	0.00681026	0.00939888	0.00619851	0.00784763	0.00503082	0.00620162	0.00934908	0.0576487	0.0626218	0.0664098	ug/g
POS148	Cer(d16:2_24:4)+NH4	Cer(d40:6)+NH4	Cer	Sphingolipid	(d16:2_24:4)	(d16:2)	(24:4)			C40 H73 O3 N2	629.562	11.528	0.0110214	0.0180247	0.0190675	0.00499692	0.0101107	0.00791426	0.330226	0.238849	0.215213	0.0520953	0.0407098	0.0624802	ug/g
POS149	Cer(d14:0_26:6)+NH4	Cer(d40:6)+NH4	Cer	Sphingolipid	(d14:0_26:6)	(d14:0)	(26:6)			C40 H73 O3 N2	629.562	12.973	0.00221681	0.000778907	0.00564263	0.000450694	0.000706387	0.00106781	0.186032	0.169484	0.181929	0.0173427	0.015807	0.0181754	ug/g
POS15	CL(76:1)+NH4	CL(76:1)+NH4	CL	Glycerophospholipid	(76:1)	(76:1)				C85 H168 O17 P2 N1	1537.18	17.4444	0.055826	0.047809	0.0580496	0.00112958	0.00059602	0.000523059	0.111786	0.141175	0.136342	0.00649482	0.00320285	0.00201507	ug/g
POS150	Cer(d17:1_24:0)+H	Cer(d41:1)+H	Cer	Sphingolipid	(d17:1_24:0)	(d17:1)	(24:0)			C41 H82 O3 N1	636.629	13.5894	0.109573	0.10686	0.125083	0.0481815	0.0499021	0.044379	0.165095	0.158628	0.152129	0.150942	0.148987	0.149523	ug/g
[truncated: 4,243 more rows]

## Sheet: Table S2
Table S2. Lipid abbreviations list.
Name	Description	Class
OAHFA	(O-acyl)-1-hydroxy fatty acid	Fatty Acyls
WE	wax exters	Fatty Acyls
AcCa	Acyl Carnitine	Fatty Acyls
FA	fatty acid	Fatty Acyls
MG	monoglyceride	Glycerolipid
[truncated: 46 more rows]
